# Supplementary material for: Autophagy gene haploinsufficiency drives chromosome instability, increases migration, and promotes early ovarian tumors
Source: PLoS Genet. 2020 Jan 10;16(1):e1008558. doi: 10.1371/journal.pgen.1008558 (PMC6953790; doi:10.1371/journal.pgen.1008558)
Supplement: S1 Table — Each sample is tabulated for its log2 ratio copy-number difference from the mean of all four shScr samples. Additionally, a second sheet describes which genes were affected by gene-breakage wherein a CNA end occurs within the coding region. HAPTRIG pathway information is tabulated here. (XLS) [file pgen.1008558.s011.xls]

## Sheet: SKOV3_Gene_CNAs
symbol	shScr_1	shScr_2	shScr_3	shScr_4	shLC3_1	shLC3_2	shLC3_3	shLC3_4	shBECN1_1	shBECN1_2	shBECN1_3	shBECN1_4
DDX11L1	0	0	0	0	0	0	0	0	0	0	0	0
FAM138F	0	0	0	0	0	0	0	0	0	0	0	0
OR4F5	0	0	0	0	0	0	0	0	0	0	0	0
OR4F29	0	0	0	0	0	0	0	0	0	0	0	0
LINC00115	0.328	0.068	0.231	0.229	0.233	0.119	0.189	0.589	0.201	0.318	0.352	0.375
FAM41C	0.328	0.068	0.231	0.229	0.233	0.119	0.189	0.589	0.201	0.318	0.352	0.375
SAMD11	0.328	0.068	0.231	0.229	0.233	0.119	0.189	0.589	0.201	0.318	0.352	0.375
NOC2L	0.328	0.068	0.231	0.229	0.233	0.119	0.189	0.589	0.201	0.318	0.352	0.375
KLHL17	0.328	0.068	0.231	0.229	0.233	0.119	0.189	0.589	0.201	0.318	0.352	0.375
PLEKHN1	0.328	0.068	0.231	0.229	0.233	0.119	0.189	0.589	0.201	0.318	0.352	0.375
C1orf170	0.328	0.068	0.231	0.229	0.233	0.119	0.189	0.589	0.201	0.318	0.352	0.375
HES4	0.328	0.068	0.231	0.229	0.233	0.119	0.189	0.589	0.201	0.318	0.352	0.375
ISG15	0.328	0.068	0.231	0.229	0.233	0.119	0.189	0.589	0.201	0.318	0.352	0.375
AGRN	0.328	0.068	0.231	0.229	0.233	0.119	0.189	0.589	0.201	0.318	0.352	0.375
RNF223	0.328	0.068	0.231	0.229	0.233	0.119	0.189	0.589	0.201	0.318	0.352	0.375
C1orf159	0.328	0.068	0.231	0.229	0.233	0.119	0.189	0.589	0.201	0.318	0.352	0.375
MIR200B	0.328	0.068	0.231	0.229	0.233	0.119	0.189	0.589	0.201	0.318	0.352	0.375
MIR200A	0.328	0.068	0.231	0.229	0.233	0.119	0.189	0.589	0.201	0.318	0.352	0.375
MIR429	0.328	0.068	0.231	0.229	0.233	0.119	0.189	0.589	0.201	0.318	0.352	0.375
TTLL10	0.328	0.068	0.231	0.229	0.233	0.119	0.189	0.589	0.201	0.318	0.352	0.375
TNFRSF18	0.328	0.068	0.231	0.229	0.233	0.119	0.189	0.589	0.201	0.318	0.352	0.375
TNFRSF4	0.328	0.068	0.231	0.229	0.233	0.119	0.189	0.589	0.201	0.318	0.352	0.375
SDF4	0.328	0.068	0.231	0.229	0.233	0.119	0.189	0.589	0.201	0.318	0.352	0.375
B3GALT6	0.328	0.068	0.231	0.229	0.233	0.119	0.189	0.589	0.201	0.318	0.352	0.375
FAM132A	0.328	0.068	0.231	0.229	0.233	0.119	0.189	0.589	0.201	0.318	0.352	0.375
UBE2J2	0.328	0.068	0.231	0.229	0.233	0.119	0.189	0.589	0.201	0.318	0.352	0.375
SCNN1D	0.328	0.068	0.231	0.229	0.233	0.119	0.189	0.589	0.201	0.318	0.352	0.375
ACAP3	0.328	0.068	0.231	0.229	0.233	0.119	0.189	0.589	0.201	0.318	0.352	0.375
PUSL1	0.328	0.068	0.231	0.229	0.233	0.119	0.189	0.589	0.201	0.318	0.352	0.375
CPSF3L	0.328	0.068	0.231	0.229	0.233	0.119	0.189	0.589	0.201	0.318	0.352	0.375
GLTPD1	0.328	0.068	0.231	0.229	0.233	0.119	0.189	0.589	0.201	0.318	0.352	0.375
TAS1R3	0.328	0.068	0.231	0.229	0.233	0.119	0.189	0.589	0.201	0.318	0.352	0.375
DVL1	0.328	0.068	0.231	0.229	0.233	0.119	0.189	0.589	0.201	0.318	0.352	0.375
MXRA8	0.328	0.068	0.231	0.229	0.233	0.119	0.189	0.589	0.201	0.318	0.352	0.375
AURKAIP1	0.328	0.068	0.231	0.229	0.233	0.119	0.189	0.589	0.201	0.318	0.352	0.375
CCNL2	0.328	0.068	0.231	0.229	0.233	0.119	0.189	0.589	0.201	0.318	0.352	0.375
MRPL20	0.328	0.068	0.231	0.229	0.233	0.119	0.189	0.589	0.201	0.318	0.352	0.375
ANKRD65	0.328	0.068	0.231	0.229	0.233	0.119	0.189	0.589	0.201	0.318	0.352	0.375
TMEM88B	0.328	0.068	0.231	0.229	0.233	0.119	0.189	0.589	0.201	0.318	0.352	0.375
VWA1	0.328	0.068	0.231	0.229	0.233	0.119	0.189	0.589	0.201	0.318	0.352	0.375
ATAD3C	0.328	0.068	0.231	0.229	0.233	0.119	0.189	0.589	0.201	0.318	0.352	0.375
ATAD3B	0.328	0.068	0.231	0.229	0.233	0.119	0.189	0.589	0.201	0.318	0.352	0.375
ATAD3A	0.328	0.068	0.231	0.229	0.233	0.119	0.189	0.589	0.201	0.318	0.352	0.375
TMEM240	0.328	0.068	0.231	0.229	0.233	0.119	0.189	0.589	0.201	0.318	0.352	0.375
SSU72	0.328	0.068	0.231	0.229	0.233	0.119	0.189	0.589	0.201	0.318	0.352	0.375
C1orf233	0.328	0.068	0.231	0.229	0.233	0.119	0.189	0.589	0.201	0.318	0.352	0.375
MIB2	0.328	0.068	0.231	0.229	0.233	0.119	0.189	0.589	0.201	0.318	0.352	0.375
MMP23B	0.328	0.068	0.231	0.229	0.233	0.119	0.189	0.589	0.201	0.318	0.352	0.375
CDK11B	0.328	0.068	0.231	0.229	0.233	0.119	0.189	0.589	0.201	0.318	0.352	0.375
SLC35E2B	0.328	0.068	0.231	0.229	0.233	0.119	0.189	0.589	0.201	0.318	0.352	0.375
MMP23A	0.328	0.068	0.231	0.229	0.233	0.119	0.189	0.589	0.201	0.318	0.352	0.375
CDK11A	0.328	0.068	0.231	0.229	0.233	0.119	0.189	0.589	0.201	0.318	0.352	0.375
SLC35E2	0.328	0.068	0.231	0.229	0.233	0.119	0.189	0.589	0.201	0.318	0.352	0.375
NADK	0.328	0.068	0.231	0.229	0.233	0.119	0.189	0.589	0.201	0.318	0.352	0.375
GNB1	0.328	0.068	0.231	0.229	0.233	0.119	0.189	0.589	0.201	0.318	0.352	0.375
CALML6	0.328	0.068	0.231	0.229	0.233	0.119	0.189	0.589	0.201	0.318	0.352	0.375
TMEM52	0.328	0.068	0.231	0.229	0.233	0.119	0.189	0.589	0.201	0.318	0.352	0.375
C1orf222	0.328	0.068	0.231	0.229	0.233	0.119	0.189	0.589	0.201	0.318	0.352	0.375
GABRD	0.328	0.228	0.231	0.229	0.233	0.278	0.189	0.589	0.201	0.318	0.352	0.375
PRKCZ	0.328	0.228	0.231	0.229	0.233	0.278	0.189	0.589	0.201	0.318	0.352	0.375
C1orf86	0.328	0.228	0.231	0.229	0.233	0.278	0.189	0.589	0.201	0.318	0.352	0.375
SKI	0.22	0.228	0.231	0.229	0.233	0.278	0.189	0.589	0.201	0.318	0.352	0.375
MORN1	0.22	0.228	0.231	0.229	0.233	0.278	0.189	0.593	0.201	0.318	0.352	0.468
RER1	0.22	0.228	0.231	0.229	0.233	0.278	0.189	0.593	0.201	0.318	0.352	0.468
PEX10	0.22	0.228	0.231	0.229	0.233	0.278	0.189	0.593	0.201	0.318	0.352	0.468
PLCH2	0.22	0.228	0.231	0.229	0.233	0.278	0.189	0.593	0.201	0.318	0.352	0.468
PANK4	0.22	0.228	0.231	0.229	0.233	0.278	0.189	0.593	0.201	0.318	0.352	0.468
HES5	0.22	0.228	0.231	0.229	0.233	0.278	0.189	0.593	0.201	0.318	0.352	0.468
TNFRSF14	0.22	0.228	0.231	0.229	0.233	0.278	0.189	0.593	0.201	0.318	0.352	0.468
FAM213B	0.22	0.228	0.231	0.229	0.233	0.278	0.189	0.593	0.201	0.318	0.352	0.468
MMEL1	0.22	0.228	0.231	0.229	0.233	0.278	0.189	0.593	0.201	0.318	0.352	0.468
TTC34	0.22	0.228	0.231	0.229	0.233	0.278	0.189	0.593	0.201	0.318	0.352	0.468
ACTRT2	0.22	0.228	0.231	0.229	0.233	0.278	0.189	0.593	0.201	0.318	0.352	0.468
PRDM16	0.22	0.228	0.231	0.229	0.233	0.278	0.189	0.593	0.201	0.318	0.352	0.468
ARHGEF16	0.22	0.228	0.231	0.229	0.233	0.278	0.189	0.477	0.201	0.164	0.352	0.468
MEGF6	0.22	0.228	0.231	0.229	0.233	0.278	0.189	0.477	0.201	0.164	0.352	0.468
MIR551A	0.22	0.228	0.231	0.229	0.233	0.278	0.189	0.477	0.201	0.164	0.352	0.468
TPRG1L	0.22	0.228	0.231	0.229	0.233	0.278	0.189	0.477	0.201	0.164	0.352	0.468
WRAP73	0.22	0.228	0.231	0.229	0.233	0.278	0.189	0.477	0.201	0.164	0.352	0.468
TP73	0.22	0.228	0.231	0.229	0.233	0.278	0.189	0.477	0.201	0.164	0.352	0.338
CCDC27	0.22	0.228	0.231	0.229	0.233	0.278	0.189	0.477	0.201	0.164	0.352	0.338
SMIM1	0.22	0.228	0.231	0.229	0.233	0.278	0.189	0.477	0.201	0.164	0.352	0.338
LRRC47	0.22	0.228	0.231	0.229	0.233	0.278	0.189	0.477	0.201	0.164	0.352	0.338
CEP104	0.22	0.228	0.231	0.229	0.233	0.278	0.189	0.477	0.201	0.164	0.352	0.338
DFFB	0.22	0.228	0.231	0.229	0.233	0.278	0.189	0.477	0.201	0.164	0.352	0.338
C1orf174	0.22	0.228	0.231	0.229	0.233	0.278	0.189	0.477	0.201	0.164	0.352	0.338
AJAP1	0.22	0.228	0.231	0.229	0.233	0.278	0.189	0.477	0.201	0.164	0.08	0.338
MIR4417	0.22	0.228	0.231	0.229	0.233	0.278	0.189	0.477	0.201	0.164	0.08	0.338
MIR4689	0.22	0.228	0.231	0.229	0.233	0.278	0.189	0.477	0.201	0.164	0.08	0.338
NPHP4	0.22	0.228	0.231	0.229	0.233	0.278	0.189	0.477	0.201	0.164	0.08	0.338
KCNAB2	0.22	0.228	0.231	0.229	0.233	0.278	0.189	0.477	0.201	0.164	0.08	0.338
CHD5	0.22	0.228	0.231	0.229	0.233	0.278	0.189	0.477	0.201	0.164	0.08	0.338
RPL22	0.22	0.228	0.231	0.229	0.233	0.278	0.189	0.477	0.201	0.164	0.08	0.338
RNF207	0.22	0.228	0.231	0.229	0.233	0.278	0.189	0.477	0.201	0.164	0.08	0.338
ICMT	0.22	0.228	0.231	0.229	0.233	0.278	0.189	0.477	0.201	0.164	0.08	0.338
HES3	0.22	0.228	0.231	0.229	0.233	0.278	0.189	0.477	0.201	0.164	0.08	0.338
GPR153	0.22	0.228	0.231	0.229	0.233	0.278	0.189	0.477	0.201	0.164	0.08	0.338
ACOT7	0.22	0.228	0.231	0.229	0.233	0.278	0.189	0.477	0.201	0.164	0.08	0.338
HES2	0.22	0.228	0.231	0.229	0.233	0.278	0.189	0.477	0.201	0.164	0.08	0.338
MIR4252	0.22	0.228	0.231	0.229	0.233	0.278	0.189	0.477	0.201	0.164	0.08	0.338
ESPN	0.22	0.228	0.231	0.229	0.233	0.278	0.189	0.477	0.201	0.164	0.08	0.338
TNFRSF25	0.22	0.228	0.231	0.229	0.233	0.278	0.189	0.477	0.201	0.164	0.08	0.338
PLEKHG5	0.22	0.228	0.231	0.229	0.233	0.278	0.189	0.477	0.201	0.164	0.08	0.338
NOL9	0.22	0.228	0.231	0.229	0.233	0.278	0.189	0.477	0.201	0.164	0.08	0.338
TAS1R1	0.22	0.228	0.231	0.229	0.233	0.278	0.189	0.477	0.201	0.164	0.08	0.338
ZBTB48	0.22	0.228	0.231	0.229	0.233	0.278	0.189	0.477	0.201	0.164	0.08	0.338
KLHL21	0.22	0.228	0.231	0.229	0.233	0.278	0.189	0.477	0.201	0.164	0.08	0.338
PHF13	0.22	0.228	0.231	0.229	0.233	0.278	0.189	0.477	0.201	0.164	0.08	0.338
THAP3	0.22	0.228	0.231	0.229	0.233	0.278	0.189	0.477	0.201	0.164	0.08	0.338
DNAJC11	0.22	0.228	0.231	0.229	0.233	0.278	0.189	0.477	0.201	0.164	0.08	0.338
CAMTA1	0.22	0.228	0.231	0.229	0.233	0.278	0.189	0.477	0.201	0.164	0.08	0.338
VAMP3	0.22	0.228	0.231	0.229	0.233	0.278	0.189	0.477	0.201	0.164	0.08	0.338
PER3	0.22	0.228	0.231	0.229	0.233	0.278	0.189	0.477	0.201	0.164	0.08	0.338
UTS2	0.22	0.228	0.231	0.229	0.233	0.278	0.189	0.477	0.201	0.164	0.08	0.338
TNFRSF9	0.22	0.228	0.231	0.229	0.233	0.278	0.189	0.477	0.201	0.164	0.08	0.338
PARK7	0.22	0.228	0.231	0.229	0.233	0.278	0.189	0.477	0.201	0.164	0.08	0.338
ERRFI1	0.22	0.228	0.231	0.229	0.233	0.278	0.189	0.477	0.201	0.164	0.08	0.338
SLC45A1	0.22	0.228	0.231	0.229	0.233	0.278	0.189	0.477	0.201	0.164	0.08	0.338
RERE	0.22	0.228	0.231	0.229	0.233	0.278	0.189	0.477	0.201	0.164	0.08	0.338
ENO1	0.22	0.228	0.231	0.229	0.233	0.278	0.189	0.477	0.201	0.164	0.08	0.338
CA6	0.22	0.228	0.231	0.229	0.233	0.278	0.189	0.477	0.201	0.164	0.08	0.338
SLC2A7	0.22	0.228	0.231	0.229	0.233	0.278	0.189	0.477	0.201	0.164	0.08	0.338
SLC2A5	0.22	0.228	0.231	0.229	0.233	0.278	0.189	0.477	0.201	0.164	0.08	0.338
GPR157	0.22	0.228	0.231	0.229	0.233	0.278	0.189	0.477	0.201	0.164	0.08	0.338
MIR34A	0.22	0.228	0.231	0.229	0.233	0.278	0.189	0.477	0.201	0.164	0.08	0.338
H6PD	0.22	0.228	0.231	0.229	0.233	0.278	0.189	0.477	0.201	0.164	0.08	0.338
SPSB1	0.22	0.228	0.231	0.229	0.233	0.278	0.189	0.477	0.201	0.164	0.08	0.338
SLC25A33	0.22	0.228	0.231	0.229	0.233	0.278	0.189	0.477	0.201	0.164	0.08	0.338
TMEM201	0.22	0.228	0.231	0.229	0.233	0.278	0.189	0.477	0.201	0.164	0.08	0.338
C1orf200	0.22	0.228	0.231	0.229	0.233	0.278	0.189	0.477	0.201	0.164	0.08	0.338
PIK3CD	0.22	0.228	0.231	0.229	0.233	0.278	0.189	0.477	0.201	0.164	0.08	0.338
CLSTN1	0.22	0.228	0.231	0.229	0.233	0.278	0.189	0.477	0.201	0.164	0.08	0.338
CTNNBIP1	0.22	0.228	0.231	0.229	0.233	0.278	0.189	0.477	0.201	0.164	0.08	0.338
LZIC	0.22	0.228	0.231	0.229	0.233	0.278	0.189	0.477	0.201	0.164	0.08	0.338
NMNAT1	0.22	0.228	0.231	0.229	0.233	0.278	0.189	0.477	0.201	0.164	0.08	0.338
RBP7	0.22	0.228	0.231	0.229	0.233	0.278	0.189	0.477	0.201	0.164	0.08	0.338
UBE4B	0.22	0.228	0.231	0.229	0.233	0.278	0.189	0.477	0.201	0.164	0.08	0.338
KIF1B	0.22	0.228	0.231	0.229	0.233	0.278	0.189	0.477	0.201	0.164	0.08	0.338
PGD	0.22	0.228	0.231	0.229	0.233	0.278	0.189	0.477	0.201	0.164	0.08	0.338
APITD1	0.22	0.228	0.231	0.229	0.233	0.278	0.189	0.477	0.201	0.164	0.08	0.338
APITD1-CORT	0.22	0.228	0.231	0.229	0.233	0.278	0.189	0.477	0.201	0.164	0.08	0.338
CORT	0.22	0.228	0.231	0.229	0.233	0.278	0.189	0.477	0.201	0.164	0.08	0.338
DFFA	0.22	0.228	0.231	0.229	0.233	0.278	0.189	0.477	0.201	0.164	0.08	0.338
PEX14	0.22	0.228	0.231	0.229	0.233	0.278	0.189	0.477	0.201	0.164	0.08	0.338
CASZ1	0.22	0.228	0.231	0.229	0.233	0.278	0.189	0.477	0.201	0.164	0.08	0.338
C1orf127	0.22	0.228	0.231	0.229	0.233	0.278	0.189	0.477	0.201	0.164	0.08	0.338
TARDBP	0.22	0.228	0.231	0.229	0.233	0.278	0.189	0.477	0.201	0.164	0.08	0.338
MASP2	0.22	0.228	0.231	0.229	0.233	0.278	0.189	0.477	0.201	0.164	0.08	0.338
SRM	0.22	0.228	0.231	0.229	0.233	0.278	0.189	0.477	0.201	0.164	0.08	0.338
EXOSC10	0.22	0.228	0.231	0.229	0.233	0.278	0.189	0.477	0.201	0.164	0.08	0.338
MTOR	0.22	0.228	0.231	0.229	0.233	0.278	0.189	0.477	0.201	0.164	0.08	0.338
ANGPTL7	0.22	0.228	0.231	0.229	0.233	0.278	0.189	0.477	0.201	0.164	0.08	0.338
UBIAD1	0.22	0.228	0.231	0.229	0.233	0.278	0.189	0.477	0.201	0.164	0.08	0.231
PTCHD2	0.22	0.228	0.231	0.229	0.233	0.278	0.189	0.477	0.201	0.164	0.08	0.329
FBXO2	0.22	0.228	0.231	0.229	0.233	0.278	0.189	0.477	0.201	0.164	0.08	0.329
FBXO44	0.22	0.228	0.231	0.229	0.233	0.278	0.189	0.477	0.201	0.164	0.08	0.329
FBXO6	0.22	0.228	0.231	0.229	0.233	0.278	0.189	0.477	0.201	0.164	0.08	0.329
MAD2L2	0.22	0.228	0.231	0.229	0.233	0.278	0.189	0.477	0.201	0.164	0.08	0.329
DRAXIN	0.22	0.228	0.231	0.229	0.233	0.278	0.189	0.477	0.201	0.164	0.08	0.329
AGTRAP	0.22	0.228	0.231	0.229	0.233	0.278	0.189	0.477	0.201	0.164	0.08	0.329
C1orf167	0.22	0.228	0.231	0.229	0.233	0.278	0.189	0.477	0.201	0.164	0.08	0.329
MTHFR	0.22	0.228	0.231	0.229	0.233	0.278	0.189	0.477	0.201	0.164	0.08	0.329
CLCN6	0.22	0.228	0.231	0.229	0.233	0.278	0.189	0.477	0.201	0.164	0.08	0.329
NPPA	0.22	0.228	0.231	0.229	0.233	0.278	0.189	0.477	0.201	0.164	0.08	0.329
NPPB	0.22	0.228	0.231	0.229	0.233	0.278	0.189	0.477	0.201	0.164	0.08	0.329
KIAA2013	0.22	0.228	0.231	0.229	0.233	0.278	0.189	0.477	0.201	0.164	0.08	0.329
PLOD1	0.22	0.228	0.231	0.229	0.233	0.278	0.189	0.477	0.201	0.164	0.08	0.329
MFN2	0.22	0.228	0.231	0.229	0.233	0.278	0.189	0.477	0.201	0.164	0.08	0.329
MIIP	0.22	0.228	0.231	0.229	0.233	0.278	0.189	0.477	0.201	0.164	0.08	0.329
TNFRSF8	0.22	0.228	0.231	0.229	0.233	0.278	0.189	0.477	0.201	0.164	0.08	0.329
MIR4632	0.22	0.228	0.231	0.229	0.233	0.278	0.189	0.477	0.201	0.164	0.08	0.329
TNFRSF1B	0.22	0.228	0.231	0.229	0.233	0.278	0.189	0.477	0.201	0.164	0.08	0.329
VPS13D	0.22	0.228	0.231	0.229	0.233	0.278	0.189	0.477	0.201	0.164	0.08	0.329
SNORA59B	0.22	0.228	0.231	0.229	0.233	0.278	0.189	0.477	0.201	0.164	0.08	0.329
DHRS3	0.22	0.228	0.231	0.229	0.233	0.278	0.189	0.477	0.201	0.164	0.08	0.329
AADACL4	0.22	0.228	0.231	0.229	0.233	0.278	0.189	0.477	0.201	0.164	0.08	0.329
AADACL3	0.22	0.228	0.231	0.229	0.233	0.278	0.189	0.477	0.201	0.164	0.08	0.329
C1orf158	0.22	0.228	0.231	0.229	0.233	0.278	0.189	0.477	0.201	0.164	0.08	0.329
PRAMEF12	0.22	0.228	0.231	0.229	0.233	0.278	0.189	0.477	0.201	0.164	0.08	0.329
PRAMEF1	0.22	0.228	0.231	0.229	0.233	0.278	0.189	0.477	0.201	0.164	0.08	0.329
PRAMEF11	0.22	0.228	0.231	0.229	0.233	0.278	0.189	0.477	0.201	0.164	0.08	0.329
HNRNPCL1	0.22	0.228	0.231	0.229	0.233	0.278	0.189	0.477	0.201	0.164	0.08	0.329
PRAMEF2	0.22	0.228	0.231	0.229	0.233	0.278	0.189	0.477	0.201	0.164	0.08	0.329
PRAMEF4	0.22	0.228	0.231	0.229	0.233	0.278	0.189	0.477	0.201	0.164	0.08	0.329
PRAMEF10	0.22	0.228	0.231	0.229	0.233	0.278	0.189	0.477	0.201	0.164	0.08	0.329
PRAMEF8	0.22	0.228	0.231	0.229	0.233	0.278	0.189	0.477	0.201	0.164	0.08	0.329
PRAMEF6	0.22	0.228	0.231	0.229	0.233	0.278	0.189	0.477	0.201	0.164	0.08	0.329
PRAMEF22	0.22	0.228	0.231	0.229	0.233	0.278	0.189	0.477	0.201	0.164	0.08	0.329
PRAMEF5	0.22	0.228	0.231	0.229	0.233	0.278	0.189	0.477	0.201	0.164	0.08	0.329
PRAMEF3	0.22	0.228	0.231	0.229	0.233	0.278	0.189	0.477	0.201	0.164	0.08	0.329
PRAMEF9	0.22	0.228	0.231	0.229	0.233	0.278	0.189	0.477	0.201	0.164	0.08	0.329
PRAMEF13	0.22	0.228	0.231	0.229	0.233	0.278	0.189	0.477	0.201	0.164	0.08	0.329
PRAMEF19	0.22	0.228	0.231	0.229	0.233	0.278	0.189	0.477	0.201	0.164	0.08	0.329
PRAMEF16	0.22	0.228	0.231	0.229	0.233	0.278	0.189	0.477	0.201	0.164	0.08	0.329
PRAMEF20	0.22	0.228	0.231	0.229	0.233	0.278	0.189	0.477	0.201	0.164	0.08	0.329
PRAMEF17	0.22	0.228	0.231	0.229	0.233	0.278	0.189	0.477	0.201	0.164	0.08	0.329
LRRC38	0.22	0.228	0.231	0.229	0.233	0.278	0.189	0.477	0.201	0.164	0.08	0.329
PDPN	0.22	0.228	0.231	0.229	0.233	0.278	0.189	0.477	0.201	0.164	0.08	0.329
PRDM2	0.22	0.228	0.231	0.229	0.233	0.278	0.189	0.477	0.201	0.164	0.08	0.329
KAZN	0.22	0.228	0.231	0.229	0.233	0.278	0.189	0.477	0.201	0.164	0.08	0.329
TMEM51	0.22	0.228	0.231	0.229	0.233	0.278	0.189	0.477	0.201	0.164	0.08	0.329
FHAD1	0.22	0.228	0.231	0.229	0.233	0.278	0.189	0.477	0.201	0.164	0.08	0.329
EFHD2	0.22	0.228	0.231	0.229	0.233	0.278	0.189	0.477	0.201	0.164	0.08	0.329
CTRC	0.22	0.228	0.231	0.229	0.233	0.278	0.189	0.477	0.201	0.164	0.08	0.329
CELA2A	0.22	0.228	0.231	0.229	0.233	0.278	0.189	0.477	0.201	0.164	0.08	0.329
CELA2B	0.22	0.228	0.231	0.229	0.233	0.278	0.189	0.477	0.201	0.164	0.08	0.329
CASP9	0.22	0.228	0.231	0.229	0.233	0.278	0.189	0.477	0.201	0.164	0.08	0.329
DNAJC16	0.22	0.228	0.231	0.229	0.233	0.278	0.189	0.477	0.201	0.164	0.08	0.329
AGMAT	0.22	0.228	0.231	0.229	0.233	0.278	0.189	0.477	0.201	0.164	0.08	0.329
DDI2	0.22	0.228	0.231	0.229	0.233	0.278	0.189	0.477	0.201	0.164	0.08	0.329
RSC1A1	0.22	0.228	0.231	0.229	0.233	0.278	0.189	0.477	0.201	0.164	0.08	0.329
PLEKHM2	0.22	0.228	0.231	0.229	0.233	0.278	0.189	0.477	0.201	0.164	0.08	0.329
SLC25A34	0.22	0.228	0.231	0.229	0.233	0.278	0.189	0.477	0.201	0.164	0.08	0.329
TMEM82	0.22	0.228	0.231	0.229	0.233	0.278	0.189	0.477	0.201	0.164	0.08	0.329
FBLIM1	0.22	0.228	0.231	0.229	0.233	0.278	0.189	0.477	0.201	0.164	0.08	0.329
UQCRHL	0.22	0.228	0.231	0.267	0.233	0.278	0.189	0.477	0.201	0.495	0.08	0.329
SPEN	0.22	0.228	0.231	0.267	0.233	0.278	0.189	0.477	0.201	0.495	0.08	0.329
ZBTB17	0.22	0.228	0.231	0.267	0.233	0.278	0.189	0.477	0.201	0.495	0.08	0.329
C1orf64	0.22	0.228	0.231	0.267	0.233	0.278	0.189	0.477	0.201	0.495	0.08	0.329
HSPB7	0.22	0.228	0.666	0.267	0.233	0.278	0.189	0.477	0.201	0.495	0.08	0.329
CLCNKA	0.22	0.228	0.666	0.267	0.233	0.278	0.189	0	0.201	0.495	0.08	0.329
CLCNKB	0.22	0.228	0.666	0.267	0.233	0.278	0.189	0.853	0.201	0.495	0.08	0.329
FAM131C	0.22	0.228	0.666	0.267	0.233	0.278	0.189	0.853	0.201	0.495	0.08	0.329
EPHA2	0.22	0.228	0.666	0.267	0.233	0.278	0.189	0.853	0.201	0.495	0.08	0.329
ARHGEF19	0.22	0.228	0.666	0.267	0.233	0.278	0.189	0.853	0.201	0.495	0.08	0.329
RSG1	0.22	0.228	0.666	0.267	0.233	0.278	0.189	0.853	0.201	0.495	0.08	0.329
FBXO42	0.22	0.228	0.666	0.267	0.233	0.278	0.189	0.853	0.201	0.495	0.08	0.329
SZRD1	0.22	0.228	0.666	0.267	0.233	0.278	0.189	0.853	0.201	0.495	0.08	0.329
SPATA21	0.22	0.228	0.666	0.267	0.233	0.278	0.189	0.853	0.201	0.495	0.08	0.329
NECAP2	0.22	0.228	0.259	0.267	0.233	0.278	0.189	0.496	0.201	0.195	0.08	0.329
CROCCP3	0.22	0.228	0.259	0.267	0.233	0.278	0.189	0.496	0.201	0.195	0.08	0.329
MIR3675	0.22	0.228	0.259	0.267	0.233	0.278	0.189	0.496	0.201	0.195	0.08	0.329
NBPF1	0.22	0.228	0.259	0.267	0.233	0.278	0.189	0.496	0.201	0.195	0.08	0.329
CROCCP2	0.22	0.228	0.259	0.267	0.233	0.278	0.189	0.496	0.201	0.195	0.08	0.329
ESPNP	0.22	0.228	0.259	0.267	0.233	0.278	0.189	0.496	0.201	0.195	0.08	0.329
MST1L	0.22	0.228	0.259	0.267	0.233	0.278	0.189	0.496	0.201	0.195	0.08	0.329
CROCC	0.22	0.228	0.259	0.267	0.233	0.278	0.189	0.496	0.201	0.195	0.08	0.329
MFAP2	0.22	0.228	0.259	0.267	0.233	0.278	0.189	0.496	0.201	0.195	0.08	0.329
ATP13A2	0.22	0.228	0.259	0.267	0.233	0.278	0.189	0.496	0.201	0.195	0.08	0.329
SDHB	0.22	0.228	0.259	0.267	0.233	0.278	0.189	0.496	0.201	0.195	0.08	0.329
PADI2	0.22	0.228	0.259	0.267	0.233	0.278	0.189	0.496	0.201	0.195	0.08	0.329
PADI1	0.22	0.228	0.259	0.267	0.233	0.278	0.189	0.496	0.201	0.195	0.08	0.329
PADI3	0.22	0.228	0.259	0.267	0.233	0.278	0.189	0.496	0.201	0.195	0.08	0.329
PADI4	0.22	0.228	0.259	0.267	0.233	0.278	0.189	0.496	0.201	0.195	0.08	0.329
PADI6	0.22	0.228	0.259	0.267	0.233	0.278	0.189	0.496	0.201	0.195	0.08	0.329
RCC2	0.22	0.228	0.259	0.267	0.233	0.278	0.189	0.496	0.201	0.195	0.08	0.329
ARHGEF10L	0.22	0.228	0.259	0.267	0.233	0.278	0.189	0.496	0.201	0.195	0.08	0.329
ACTL8	0.22	0.228	0.259	0.267	0.233	0.278	0.189	0.496	0.201	0.195	0.08	0.329
IGSF21	0.22	0.228	0.259	0.267	0.233	0.278	0.189	0.496	0.201	0.195	0.08	0.329
KLHDC7A	0.22	0.228	0.259	0.267	0.233	0.278	0.189	0.496	0.201	0.195	0.08	0.329
PAX7	0.22	0.228	0.259	0.267	0.233	0.278	0.189	0.496	0.201	0.195	0.08	0.329
TAS1R2	0.22	0.228	0.259	0.267	0.233	0.278	0.189	0.496	0.201	0.195	0.08	0.329
MIR4695	0.22	0.228	0.259	0.267	0.233	0.278	0.189	0.496	0.201	0.195	0.08	0.329
ALDH4A1	0.22	0.228	0.259	0.267	0.233	0.278	0.189	0.496	0.201	0.195	0.08	0.329
IFFO2	0.22	0.228	0.259	0.267	0.233	0.278	0.189	0.496	0.201	0.195	0.08	0.329
UBR4	0.22	0.228	0.259	0.267	0.233	0.278	0.189	0.496	0.201	0.195	0.08	0.329
EMC1	0.22	0.228	0.259	0.226	0.233	0.278	0.189	0.496	0.201	0.195	0.08	0.329
MRTO4	0.22	0.228	0.259	0.226	0.233	0.278	0.189	0.496	0.201	0.195	0.08	0.329
AKR7L	0.22	0.228	0.259	0.226	0.233	0.278	0.189	0.496	0.201	0.195	0.08	0.329
AKR7A3	0.22	0.228	0.259	0.226	0.233	0.278	0.189	0.496	0.201	0.195	0.08	0.329
AKR7A2	0.22	0.228	0.259	0.226	0.233	0.278	0.189	0.496	0.201	0.195	0.08	0.329
PQLC2	0.22	0.228	0.259	0.226	0.233	0.278	0.189	0.496	0.201	0.195	0.08	0.329
CAPZB	0.22	0.228	0.259	0.226	0.233	0.278	0.189	0.496	0.201	0.195	0.08	0.329
MINOS1	0.22	0.228	0.259	0.226	0.233	0.278	0.189	0.496	0.201	0.195	0.08	0.329
MINOS1-NBL1	0.22	0.228	0.259	0.226	0.233	0.278	0.189	0.496	0.201	0.195	0.08	0.329
NBL1	0.22	0.228	0.259	0.226	0.233	0.278	0.189	0.496	0.201	0.195	0.08	0.329
HTR6	0.22	0.228	0.259	0.226	0.233	0.278	0.189	0.496	0.201	0.195	0.08	0.329
TMCO4	0.22	0.228	0.259	0.226	0.233	0.278	0.189	0.496	0.201	0.195	0.08	0.329
RNF186	0.22	0.228	0.259	0.226	0.233	0.278	0.189	0.496	0.201	0.195	0.08	0.329
OTUD3	0.22	0.228	0.259	0.226	0.233	0.278	0.189	0.496	0.201	0.195	0.08	0.329
PLA2G2E	0.22	0.228	0.259	0.226	0.233	0.278	0.189	0.496	0.201	0.195	0.08	0.329
PLA2G2A	0.22	0.228	0.259	0.226	0.233	0.278	0.189	0.496	0.201	0.195	0.08	0.329
PLA2G5	0.22	0.228	0.259	0.226	0.233	0.278	0.189	0.496	0.201	0.195	0.08	0.329
PLA2G2D	0.22	0.228	0.259	0.226	0.233	0.278	0.189	0.496	0.201	0.195	0.08	0.329
PLA2G2F	0.22	0.228	0.259	0.226	0.233	0.278	0.189	0.496	0.201	0.195	0.08	0.329
PLA2G2C	0.22	0.228	0.259	0.226	0.233	0.278	0.189	0.496	0.201	0.195	0.08	0.329
UBXN10	0.22	0.228	0.259	0.226	0.233	0.278	0.189	0.496	0.201	0.195	0.08	0.329
VWA5B1	0.22	0.228	0.259	0.226	0.233	0.278	0.189	0.496	0.201	0.195	0.08	0.329
CAMK2N1	0.22	0.228	0.259	0.226	0.233	0.278	0.189	0.496	0.201	0.195	0.08	0.329
MUL1	0.22	0.228	0.259	0.226	0.233	0.278	0.189	0.496	0.201	0.195	0.08	0.329
FAM43B	0.22	0.228	0.259	0.226	0.233	0.278	0.189	0.496	0.201	0.195	0.08	0.329
CDA	0.22	0.228	0.259	0.226	0.233	0.278	0.189	0.496	0.201	0.195	0.08	0.329
PINK1	0.22	0.228	0.259	0.226	0.233	0.278	0.189	0.496	0.201	0.195	0.08	0.329
DDOST	0.22	0.228	0.259	0.226	0.233	0.278	0.189	0.496	0.201	0.195	0.08	0.329
KIF17	0.22	0.228	0.259	0.226	0.233	0.278	0.189	0.496	0.201	0.195	0.08	0.329
SH2D5	0.22	0.228	0.259	0.226	0.233	0.278	0.189	0.496	0.201	0.195	0.08	0.329
HP1BP3	0.22	0.228	0.259	0.226	0.233	0.278	0.189	0.496	0.201	0.195	0.08	0.329
EIF4G3	0.22	0.228	0.259	0.226	0.233	0.278	0.189	0.496	0.201	0.195	0.08	0.329
ECE1	0.22	0.228	0.259	0.226	0.233	0.278	0.189	0.496	0.201	0.195	0.08	0.329
NBPF3	0.22	0.228	0.259	0.226	0.233	0.278	0.189	0.496	0.201	0.195	0.08	0.329
ALPL	0.22	0.228	0.259	0.226	0.233	0.278	0.189	0.496	0.201	0.195	0.08	0.329
RAP1GAP	0.22	0.228	0.259	0.226	0.233	0.278	0.189	0.496	0.201	0.195	0.08	0.329
USP48	0.22	0.228	0.259	0.226	0.233	0.278	0.189	0.496	0.201	0.195	0.08	0.329
LDLRAD2	0.22	0.228	0.259	0.226	0.233	0.278	0.189	0.496	0.201	0.195	0.08	0.329
HSPG2	0.22	0.228	0.259	0.226	0.233	0.278	0.189	0.496	0.201	0.195	0.08	0.329
CELA3B	0.22	0.228	0.259	0.226	0.233	0.278	0.189	0.496	0.201	0.195	0.08	0.329
CELA3A	0.22	0.228	0.259	0.226	0.233	0.278	0.189	0.496	0.201	0.195	0.08	0.329
LINC00339	0.22	0.228	0.259	0.226	0.233	0.278	0.189	0.496	0.201	0.195	0.08	0.329
CDC42	0.22	0.228	0.259	0.226	0.233	0.278	0.189	0.496	0.201	0.195	0.08	0.329
WNT4	0.22	0.228	0.259	0.226	0.233	0.278	0.189	0.496	0.201	0.195	0.08	0.329
ZBTB40	0.22	0.228	0.259	0.226	0.233	0.278	0.189	0.496	0.201	0.195	0.08	0.329
EPHA8	0.22	0.228	0.259	0.226	0.233	0.278	0.189	0.496	0.201	0.195	0.08	0.329
C1QA	0.22	0.228	0.259	0.226	0.233	0.278	0.189	0.496	0.201	0.195	0.08	0.329
C1QC	0.22	0.228	0.259	0.226	0.233	0.278	0.189	0.496	0.201	0.195	0.08	0.329
C1QB	0.22	0.228	0.259	0.226	0.233	0.278	0.189	0.496	0.201	0.195	0.08	0.329
MIR4684	0.22	0.228	0.259	0.226	0.233	0.278	0.189	0.496	0.201	0.195	0.08	0.329
MIR4253	0.22	0.228	0.259	0.226	0.233	0.278	0.189	0.496	0.201	0.195	0.08	0.329
EPHB2	0.22	0.228	0.259	0.226	0.233	0.278	0.189	0.496	0.201	0.195	0.08	0.329
MIR3115	0.22	0.228	0.259	0.226	0.233	0.278	0.189	0.496	0.201	0.195	0.08	0.329
KDM1A	0.22	0.228	0.259	0.226	0.233	0.278	0.189	0.496	0.201	0.195	0.08	0.329
LUZP1	0.22	0.228	0.259	0.226	0.233	0.278	0.189	0.496	0.201	0.195	0.08	0.329
HTR1D	0.22	0.228	0.259	0.226	0.233	0.278	0.189	0.496	0.201	0.195	0.08	0.329
HNRNPR	0.22	0.228	0.259	0.226	0.233	0.278	0.189	0.496	0.201	0.195	0.08	0.329
ZNF436	0.22	0.228	0.259	0.226	0.233	0.278	0.189	0.496	0.201	0.195	0.08	0.329
C1orf213	0.22	0.228	0.259	0.226	0.233	0.278	0.189	0.496	0.201	0.195	0.08	0.329
TCEA3	0.22	0.228	0.259	0.226	0.233	0.278	0.189	0.496	0.201	0.195	0.08	0.329
ASAP3	0.22	0.228	0.259	0.226	0.233	0.278	0.189	0.496	0.201	0.195	0.08	0.329
E2F2	0.22	0.228	0.259	0.226	0.233	0.278	0.189	0.496	0.201	0.195	0.08	0.329
ID3	0.22	0.228	0.259	0.226	0.233	0.278	0.189	0.496	0.201	0.195	0.08	0.329
MDS2	0.22	0.228	0.259	0.226	0.233	0.278	0.189	0.496	0.201	0.195	0.08	0.329
RPL11	0.22	0.228	0.259	0.226	0.233	0.278	0.189	0.496	0.201	0.195	0.08	0.329
TCEB3	0.22	0.228	0.259	0.226	0.233	0.278	0.189	0.496	0.201	0.195	0.08	0.329
PITHD1	0.22	0.228	0.259	0.226	0.233	0.278	0.189	0.496	0.201	0.195	0.08	0.329
LYPLA2	0.22	0.228	0.259	0.226	0.233	0.278	0.189	0.496	0.201	0.195	0.08	0.329
GALE	0.22	0.228	0.259	0.226	0.233	0.278	0.189	0.496	0.201	0.195	0.08	0.329
HMGCL	0.22	0.228	0.259	0.226	0.233	0.278	0.189	0.496	0.201	0.195	0.08	0.329
FUCA1	0.22	0.228	0.259	0.226	0.233	0.278	0.189	0.496	0.201	0.195	0.08	0.329
CNR2	0.22	0.228	0.259	0.226	0.233	0.278	0.189	0.496	0.201	0.195	0.08	0.329
MIR378F	0.22	0.228	0.259	0.226	0.233	0.278	0.189	0.496	0.201	0.195	0.08	0.329
PNRC2	0.22	0.228	0.259	0.226	0.233	0.278	0.189	0.496	0.201	0.195	0.08	0.329
SRSF10	0.22	0.228	0.259	0.226	0.233	0.278	0.189	0.496	0.201	0.195	0.08	0.329
MYOM3	0.22	0.228	0.259	0.226	0.233	0.278	0.189	0.496	0.201	0.195	0.08	0.329
IL22RA1	0.22	0.228	0.259	0.226	0.233	0.278	0.189	0.496	0.201	0.195	0.08	0.329
IFNLR1	0.22	0.228	0.259	0.226	0.233	0.278	0.189	0.496	0.201	0.195	0.08	0.329
GRHL3	0.22	0.228	0.259	0.226	0.233	0.278	0.189	0.496	0.201	0.195	0.08	0.329
STPG1	0.22	0.228	0.259	0.226	0.233	0.278	0.189	0.496	0.201	0.195	0.08	0.329
NIPAL3	0.22	0.228	0.259	0.226	0.233	0.278	0.189	0.496	0.201	0.195	0.08	0.329
RCAN3	0.22	0.228	0.259	0.226	0.233	0.278	0.189	0.496	0.201	0.195	0.08	0.329
NCMAP	0.22	0.228	0.259	0.226	0.233	0.278	0.189	0.496	0.201	0.195	0.08	0.329
SRRM1	0.22	0.228	0.259	0.226	0.233	0.278	0.189	0.496	0.201	0.195	0.08	0.329
CLIC4	0.22	0.228	0.259	0.226	0.233	0.278	0.189	0.496	0.201	0.195	0.08	0.329
RUNX3	0.22	0.228	0.259	0.226	0.233	0.278	0.189	0.496	0.201	0.195	0.08	0.329
SYF2	0.22	0.228	0.259	0.226	0.233	0.278	0.189	0.496	0.201	0.195	0.08	0.329
C1orf63	0.22	0.228	0.259	0.226	0.233	0.278	0.189	0.496	0.201	0.195	0.08	0.329
RHD	0.22	0.228	0.259	0.226	0.233	0.278	0.189	0.496	0.201	0.195	0.08	0.329
TMEM50A	0.22	0.228	0.259	0.226	0.233	0.278	0.189	0.496	0.201	0.195	0.08	0.329
RHCE	0.22	0.228	0.259	0.226	0.233	0.278	0.189	0.496	0.201	0.195	0.08	0.329
TMEM57	0.22	0.228	0.259	0.226	0.233	0.278	0.189	0.496	0.201	0.195	0.08	0.329
LDLRAP1	0.22	0.228	0.259	0.226	0.233	0.278	0.189	0.496	0.201	0.195	0.08	0.329
MAN1C1	0.22	0.228	0.259	0.226	0.233	0.278	0.189	0.496	0.201	0.195	0.08	0.329
SEPN1	0.22	0.228	0.259	0.226	0.233	0.278	0.189	0.496	0.201	0.195	0.08	0.329
MTFR1L	0.22	0.228	0.259	0.226	0.233	0.278	0.189	0.496	0.201	0.195	0.08	0.329
AUNIP	0.22	0.228	0.259	0.226	0.233	0.278	0.189	0.496	0.201	0.195	0.08	0.329
PAQR7	0.22	0.228	0.259	0.226	0.233	0.278	0.189	0.496	0.201	0.195	0.08	0.329
STMN1	0.22	0.228	0.259	0.226	0.233	0.278	0.189	0.496	0.201	0.195	0.08	0.329
MIR3917	0.22	0.228	0.259	0.226	0.233	0.278	0.189	0.496	0.201	0.195	0.08	0.329
PAFAH2	0.22	0.228	0.259	0.226	0.233	0.278	0.189	0.496	0.201	0.195	0.08	0.329
EXTL1	0.22	0.228	0.259	0.226	0.233	0.278	0.189	0.496	0.201	0.195	0.08	0.329
SLC30A2	0.22	0.228	0.259	0.226	0.233	0.278	0.189	0.496	0.201	0.195	0.08	0.329
TRIM63	0.22	0.228	0.259	0.226	0.233	0.278	0.189	0.496	0.201	0.195	0.08	0.329
PDIK1L	0.22	0.228	0.259	0.226	0.233	0.278	0.189	0.496	0.201	0.195	0.08	0.329
FAM110D	0.22	0.228	0.259	0.226	0.233	0.278	0.189	0.496	0.201	0.195	0.08	0.329
ZNF593	0.22	0.228	0.259	0.226	0.233	0.278	0.189	0.496	0.201	0.195	0.08	0.329
CNKSR1	0.22	0.228	0.259	0.226	0.233	0.278	0.189	0.496	0.201	0.195	0.08	0.329
CATSPER4	0.22	0.228	0.259	0.226	0.233	0.278	0.189	0.496	0.201	0.195	0.08	0.329
CEP85	0.22	0.228	0.259	0.226	0.233	0.278	0.189	0.496	0.201	0.195	0.08	0.329
SH3BGRL3	0.22	0.228	0.259	0.226	0.233	0.278	0.189	0.496	0.201	0.195	0.08	0.329
UBXN11	0.22	0.228	0.259	0.226	0.233	0.278	0.189	0.496	0.201	0.195	0.08	0.329
CD52	0.22	0.228	0.259	0.226	0.233	0.278	0.189	0.496	0.201	0.195	0.08	0.329
AIM1L	0.22	0.228	0.259	0.226	0.233	0.278	0.189	0.496	0.201	0.195	0.08	0.329
ZNF683	0.22	0.228	0.259	0.226	0.233	0.278	0.189	0.496	0.201	0.195	0.08	0.329
LIN28A	0.22	0.228	0.259	0.226	0.233	0.278	0.189	0.496	0.201	0.195	0.08	0.329
DHDDS	0.22	0.228	0.259	0.226	0.233	0.278	0.189	0.496	0.201	0.195	0.08	0.329
HMGN2	0.22	0.228	0.259	0.226	0.233	0.278	0.189	0.496	0.201	0.195	0.08	0.329
MIR1976	0.22	0.228	0.259	0.226	0.233	0.278	0.189	0.496	0.201	0.195	0.08	0.329
RPS6KA1	0.22	0.228	0.259	0.226	0.233	0.278	0.189	0.496	0.201	0.195	0.08	0.329
ARID1A	0.22	0.228	0.259	0.226	0.233	0.278	0.189	0.496	0.201	0.195	0.08	0.329
PIGV	0.22	0.228	0.259	0.226	0.233	0.278	0.189	0.496	0.201	0.195	0.08	0.329
ZDHHC18	0.22	0.228	0.259	0.226	0.233	0.278	0.189	0.496	0.201	0.195	0.08	0.329
SFN	0.22	0.228	0.259	0.226	0.233	0.278	0.189	0.496	0.201	0.195	0.08	0.329
GPN2	0.22	0.228	0.259	0.226	0.233	0.278	0.189	0.496	0.201	0.195	0.08	0.329
GPATCH3	0.22	0.228	0.259	0.226	0.233	0.278	0.189	0.496	0.201	0.195	0.08	0.329
NR0B2	0.22	0.228	0.259	0.226	0.233	0.278	0.189	0.496	0.201	0.195	0.08	0.329
NUDC	0.22	0.228	0.259	0.226	0.233	0.278	0.189	0.496	0.201	0.195	0.08	0.329
C1orf172	0.22	0.228	0.259	0.226	0.233	0.278	0.189	0.496	0.201	0.195	0.08	0.329
TRNP1	0.22	0.228	0.259	0.226	0.233	0.278	0.189	0.496	0.201	0.195	0.08	0.329
FAM46B	0.22	0.228	0.259	0.226	0.233	0.278	0.189	0.496	0.201	0.195	0.08	0.329
SLC9A1	0.22	0.228	0.259	0.226	0.233	0.278	0.189	0.496	0.201	0.195	0.08	0.329
WDTC1	0.22	0.228	0.259	0.226	0.233	0.278	0.189	0.496	0.201	0.195	0.08	0.329
TMEM222	0.22	0.228	0.259	0.226	0.233	0.278	0.189	0.496	0.201	0.195	0.08	0.329
SYTL1	0.22	0.228	0.259	0.226	0.233	0.278	0.189	0.496	0.201	0.195	0.08	0.329
MAP3K6	0.22	0.228	0.259	0.226	0.233	0.278	0.189	0.496	0.201	0.195	0.08	0.329
FCN3	0.22	0.228	0.259	0.226	0.233	0.278	0.189	0.496	0.201	0.195	0.08	0.329
CD164L2	0.22	0.228	0.259	0.226	0.233	0.278	0.189	0.496	0.201	0.195	0.08	0.329
GPR3	0.22	0.228	0.259	0.226	0.233	0.278	0.189	0.496	0.201	0.195	0.08	0.329
WASF2	0.22	0.228	0.259	0.226	0.233	0.278	0.189	0.496	0.201	0.195	0.08	0.329
AHDC1	0.22	0.228	0.259	0.226	0.233	0.278	0.189	0.496	0.201	0.195	0.08	0.329
FGR	0.22	0.228	0.259	0.226	0.233	0.278	0.189	0.496	0.201	0.195	0.08	0.329
IFI6	0.22	0.228	0.259	0.226	0.233	0.278	0.189	0.496	0.201	0.195	0.08	0.329
FAM76A	0.22	0.228	0.259	0.226	0.233	0.278	0.189	0.496	0.201	0.195	0.08	0.329
STX12	0.22	0.228	0.259	0.226	0.233	0.278	0.189	0.496	0.201	0.195	0.08	0.329
SCARNA1	0.22	0.228	0.259	0.226	0.233	0.278	0.189	0.496	0.201	0.195	0.08	0.329
PPP1R8	0.22	0.228	0.259	0.226	0.233	0.278	0.189	0.496	0.201	0.195	0.08	0.329
THEMIS2	0.22	0.228	0.259	0.226	0.233	0.278	0.189	0.496	0.201	0.195	0.08	0.329
RPA2	0.22	0.228	0.259	0.226	0.233	0.278	0.189	0.496	0.201	0.195	0.08	0.329
SMPDL3B	0.22	0.228	0.259	0.226	0.233	0.278	0.189	0.496	0.201	0.195	0.08	0.329
XKR8	0.22	0.228	0.259	0.226	0.233	0.278	0.189	0.496	0.201	0.195	0.08	0.329
EYA3	0.22	0.228	0.259	0.226	0.233	0.278	0.189	0.496	0.201	0.195	0.08	0.329
PTAFR	0.22	0.228	0.259	0.226	0.233	0.278	0.189	0.496	0.201	0.195	0.08	0.329
DNAJC8	0.22	0.228	0.259	0.226	0.233	0.278	0.189	0.496	0.201	0.195	0.08	0.329
ATPIF1	0.22	0.228	0.259	0.226	0.233	0.278	0.189	0.496	0.201	0.195	0.08	0.329
SESN2	0.22	0.228	0.259	0.226	0.233	0.278	0.189	0.496	0.201	0.195	0.08	0.329
MED18	0.22	0.228	0.259	0.226	0.233	0.278	0.189	0.496	0.201	0.195	0.08	0.329
PHACTR4	0.22	0.228	0.259	0.226	0.233	0.278	0.189	0.496	0.201	0.195	0.08	0.329
SNHG3	0.22	0.228	0.259	0.226	0.233	0.278	0.189	0.496	0.201	0.195	0.08	0.329
RCC1	0.22	0.228	0.259	0.226	0.233	0.278	0.189	0.496	0.201	0.195	0.08	0.329
TRNAU1AP	0.22	0.228	0.259	0.226	0.233	0.278	0.189	0.496	0.201	0.195	0.08	0.329
SNORD99	0.22	0.228	0.259	0.226	0.233	0.278	0.189	0.496	0.201	0.195	0.08	0.329
SNORA44	0.22	0.228	0.259	0.226	0.233	0.278	0.189	0.496	0.201	0.195	0.08	0.329
SNHG12	0.22	0.228	0.259	0.226	0.233	0.278	0.189	0.496	0.201	0.195	0.08	0.329
RAB42	0.22	0.228	0.259	0.226	0.233	0.278	0.189	0.496	0.201	0.195	0.08	0.329
TAF12	0.22	0.228	0.259	0.226	0.233	0.278	0.189	0.496	0.201	0.195	0.08	0.329
RNU11	0.22	0.228	0.259	0.226	0.233	0.278	0.189	0.496	0.201	0.195	0.08	0.329
GMEB1	0.22	0.228	0.259	0.226	0.233	0.278	0.189	0.496	0.201	0.195	0.08	0.329
YTHDF2	0.22	0.228	0.259	0.226	0.233	0.278	0.189	0.496	0.201	0.195	0.08	0.329
OPRD1	0.22	0.228	0.259	0.226	0.233	0.278	0.189	0.496	0.201	0.195	0.08	0.329
EPB41	0.22	0.228	0.259	0.226	0.233	0.278	0.189	0.496	0.201	0.195	0.08	0.329
TMEM200B	0.22	0.228	0.259	0.226	0.233	0.278	0.189	0.496	0.201	0.195	0.08	0.329
SRSF4	0.22	0.228	0.259	0.226	0.233	0.278	0.189	0.496	0.201	0.195	0.08	0.329
MECR	0.22	0.228	0.259	0.226	0.233	0.278	0.189	0.496	0.201	0.195	0.08	0.329
PTPRU	0.22	0.228	0.259	0.226	0.233	0.278	0.189	0.496	0.201	0.195	0.08	0.329
MATN1	0.22	0.228	0.259	0.226	0.233	0.278	0.189	0.496	0.201	0.195	0.08	0.329
MIR4420	0.22	0.228	0.259	0.226	0.233	0.278	0.189	0.496	0.201	0.195	0.08	0.329
LAPTM5	0.22	0.228	0.259	0.226	0.233	0.278	0.189	0.496	0.201	0.195	0.08	0.329
SDC3	0.22	0.228	0.259	0.226	0.233	0.278	0.189	0.496	0.201	0.195	0.08	0.329
SNORD103A	0.22	0.228	0.259	0.226	0.233	0.278	0.189	0.496	0.201	0.195	0.08	0.329
SNORD85	0.22	0.228	0.259	0.226	0.233	0.278	0.189	0.496	0.201	0.195	0.08	0.329
PUM1	0.22	0.228	0.259	0.226	0.233	0.278	0.189	0.496	0.201	0.195	0.08	0.329
NKAIN1	0.22	0.228	0.259	0.226	0.233	0.278	0.189	0.496	0.201	0.195	0.08	0.329
SNRNP40	0.22	0.228	0.259	0.226	0.233	0.278	0.189	0.496	0.201	0.195	0.08	0.329
ZCCHC17	0.22	0.228	0.259	0.226	0.233	0.278	0.189	0.496	0.201	0.195	0.08	0.329
FABP3	0.22	0.228	0.259	0.226	0.233	0.278	0.189	0.496	0.201	0.195	0.08	0.329
SERINC2	0.22	0.228	0.259	0.226	0.233	0.278	0.189	0.496	0.201	0.195	0.08	0.329
TINAGL1	0.22	0.228	0.259	0.226	0.233	0.278	0.189	0.496	0.201	0.195	0.08	0.329
HCRTR1	0.22	0.228	0.259	0.226	0.233	0.278	0.189	0.496	0.201	0.195	0.08	0.329
PEF1	0.22	0.228	0.259	0.226	0.233	0.278	0.189	0.496	0.201	0.195	0.08	0.329
COL16A1	0.22	0.228	0.259	0.226	0.233	0.278	0.189	0.496	0.201	0.195	0.08	0.329
BAI2	0.22	0.228	0.259	0.226	0.233	0.278	0.189	0.496	0.201	0.195	0.08	0.329
MIR4254	0.22	0.228	0.259	0.226	0.233	0.278	0.189	0.496	0.201	0.195	0.08	0.329
SPOCD1	0.22	0.228	0.259	0.226	0.233	0.278	0.189	0.496	0.201	0.195	0.08	0.329
PTP4A2	0.22	0.228	0.259	0.226	0.233	0.278	0.189	0.496	0.201	0.195	0.08	0.329
KHDRBS1	0.22	0.228	0.259	0.226	0.233	0.278	0.189	0.496	0.201	0.195	0.08	0.329
TMEM39B	0.22	0.228	0.259	0.226	0.233	0.278	0.189	0.496	0.201	0.195	0.08	0.329
KPNA6	0.22	0.228	0.259	0.226	0.233	0.278	0.189	0.496	0.201	0.195	0.08	0.329
TXLNA	0.22	0.228	0.259	0.226	0.233	0.278	0.189	0.496	0.201	0.195	0.08	0.329
CCDC28B	0.22	0.228	0.259	0.226	0.233	0.278	0.189	0.496	0.201	0.195	0.08	0.329
IQCC	0.22	0.228	0.259	0.226	0.233	0.278	0.189	0.496	0.201	0.195	0.08	0.329
DCDC2B	0.22	0.228	0.259	0.226	0.233	0.278	0.189	0.496	0.201	0.195	0.08	0.329
TMEM234	0.22	0.228	0.259	0.226	0.233	0.278	0.189	0.496	0.201	0.195	0.08	0.329
EIF3I	0.22	0.228	0.259	0.226	0.233	0.278	0.189	0.496	0.201	0.195	0.08	0.329
MTMR9LP	0.22	0.228	0.259	0.226	0.233	0.278	0.189	0.496	0.201	0.195	0.08	0.329
FAM167B	0.22	0.228	0.259	0.226	0.233	0.278	0.189	0.496	0.201	0.195	0.08	0.329
LCK	0.22	0.228	0.259	0.226	0.233	0.278	0.189	0.496	0.201	0.195	0.08	0.329
HDAC1	0.22	0.228	0.259	0.226	0.233	0.278	0.189	0.496	0.201	0.195	0.08	0.329
MARCKSL1	0.22	0.228	0.259	0.226	0.233	0.278	0.189	0.496	0.201	0.195	0.08	0.329
FAM229A	0.22	0.228	0.259	0.226	0.233	0.278	0.189	0.496	0.201	0.195	0.08	0.329
TSSK3	0.22	0.228	0.259	0.226	0.233	0.278	0.189	0.496	0.201	0.195	0.08	0.329
BSDC1	0.22	0.228	0.259	0.226	0.233	0.278	0.189	0.496	0.201	0.195	0.08	0.329
ZBTB8B	0.22	0.228	0.259	0.226	0.233	0.278	0.189	0.496	0.201	0.195	0.08	0.329
ZBTB8A	0.22	0.228	0.259	0.226	0.233	0.278	0.189	0.496	0.201	0.195	0.08	0.329
ZBTB8OS	0.22	0.228	0.259	0.226	0.233	0.278	0.189	0.496	0.201	0.195	0.08	0.329
RBBP4	0.22	0.228	0.259	0.226	0.233	0.278	0.189	0.496	0.201	0.195	0.08	0.329
SYNC	0.22	0.228	0.259	0.226	0.233	0.278	0.189	0.496	0.201	0.195	0.08	0.329
KIAA1522	0.22	0.228	0.259	0.226	0.233	0.278	0.189	0.496	0.201	0.195	0.08	0.329
YARS	0.22	0.228	0.259	0.226	0.233	0.278	0.189	0.496	0.201	0.195	0.08	0.329
S100PBP	0.22	0.228	0.259	0.226	0.233	0.278	0.189	0.496	0.201	0.195	0.08	0.329
FNDC5	0.22	0.228	0.259	0.226	0.233	0.278	0.189	0.496	0.201	0.195	0.08	0.329
HPCA	0.22	0.228	0.259	0.226	0.233	0.278	0.189	0.496	0.201	0.195	0.08	0.329
TMEM54	0.22	0.228	0.259	0.226	0.233	0.278	0.189	0.496	0.201	0.195	0.08	0.329
RNF19B	0.22	0.228	0.259	0.226	0.233	0.278	0.189	0.496	0.201	0.195	0.08	0.329
AK2	0.22	0.228	0.259	0.226	0.233	0.278	0.189	0.496	0.201	0.195	0.08	0.329
ADC	0.22	0.228	0.259	0.226	0.233	0.278	0.189	0.496	0.201	0.195	0.08	0.329
TRIM62	0.22	0.228	0.259	0.226	0.233	0.278	0.189	0.496	0.201	0.195	0.08	0.329
ZNF362	0.22	0.228	0.259	0.226	0.233	0.278	0.189	0.496	0.201	0.195	0.08	0.329
A3GALT2	0.22	0.228	0.259	0.226	0.233	0.278	0.189	0.496	0.201	0.195	0.08	0.329
MIR3605	0.22	0.228	0.259	0.226	0.233	0.278	0.189	0.496	0.201	0.195	0.08	0.329
PHC2	0.22	0.228	0.259	0.226	0.233	0.278	0.189	0.496	0.201	0.195	0.08	0.329
ZSCAN20	0.22	0.228	0.259	0.226	0.233	0.278	0.189	0.496	0.201	0.195	0.08	0.329
CSMD2	0.22	0.228	0.259	0.226	0.233	0.278	0.189	0.496	0.201	0.195	0.08	0.329
HMGB4	0.22	0.228	0.259	0.226	0.233	0.278	0.189	0.496	0.201	0.195	0.08	0.329
C1orf94	0.22	0.228	0.259	0.226	0.233	0.278	0.189	0.496	0.201	0.195	0.08	0.329
GJB5	0.22	0.228	0.255	0.3	0.233	0.278	0.189	0.906	0.201	0.535	0.08	0.329
GJB4	0.22	0.228	0.255	0.3	0.233	0.278	0.189	0.906	0.201	0.535	0.08	0.329
GJB3	0.22	0.228	0.255	0.3	0.233	0.278	0.189	0.906	0.201	0.535	0.08	0.329
GJA4	0.22	0.228	0.255	0.3	0.233	0.278	0.189	0.906	0.201	0.535	0.08	0.329
SMIM12	0.22	0.228	0.255	0.3	0.233	0.278	0.189	0.906	0.201	0.535	0.08	0.329
DLGAP3	0.22	0.228	0.255	0.3	0.233	0.278	0.189	0.906	0.201	0.535	0.08	0.329
ZMYM6NB	0.22	0.228	0.255	0.3	0.233	0.278	0.189	0.517	0.201	0.208	0.08	0.329
ZMYM6	0.22	0.228	0.255	0.3	0.233	0.278	0.189	0.517	0.201	0.208	0.08	0.329
ZMYM1	0.22	0.228	0.255	0.3	0.233	0.278	0.189	0.517	0.201	0.208	0.08	0.329
SFPQ	0.22	0.228	0.255	0.3	0.233	0.278	-0.357	0.517	0.201	0.208	0.08	0.329
ZMYM4	0.22	0.228	0.255	0.3	0.233	0.278	-0.357	0.517	0.201	0.208	0.08	0.329
KIAA0319L	0.22	0.228	0.255	0.3	0.233	0.278	-0.357	0.517	0.201	0.208	0.08	0.329
NCDN	0.22	0.228	0.255	0.3	0.233	0.278	-0.357	0.517	0.201	0.208	0.08	0.329
TFAP2E	0.22	0.228	0.255	0.3	0.233	0.278	-0.357	0.517	0.201	0.208	0.08	0.329
PSMB2	0.22	0.228	0.255	0.3	0.233	0.278	-0.357	0.517	0.201	0.208	0.08	0.329
C1orf216	0.22	0.228	0.255	0.3	0.233	0.278	-0.357	0.517	0.201	0.208	0.08	0.329
CLSPN	0.22	0.228	0.255	0.3	0.233	0.278	-0.357	0.517	0.201	0.208	0.08	0.329
AGO4	0.22	0.228	0.255	0.3	0.233	0.278	-0.357	0.517	0.201	0.208	0.08	0.329
AGO1	0.22	0.228	0.255	0.3	0.233	0.278	0.172	0.517	0.201	0.208	0.08	0.329
AGO3	0.22	0.228	0.255	0.3	0.233	0.278	0.172	0.517	0.201	0.208	0.08	0.329
TEKT2	0.22	0.228	0.255	0.3	0.233	0.278	0.172	0.517	0.201	0.208	0.08	0.329
ADPRHL2	0.22	0.228	0.255	0.3	0.233	0.278	0.172	0.517	0.201	0.208	0.08	0.329
COL8A2	0.22	0.228	0.255	0.3	0.233	0.278	0.172	0.517	0.201	0.208	0.08	0.329
TRAPPC3	0.22	0.228	0.255	0.3	0.233	0.278	0.172	0.517	0.201	0.208	0.08	0.329
MAP7D1	0.22	0.228	0.255	0.3	0.233	0.278	0.172	0.517	0.201	0.208	0.08	0.329
THRAP3	0.22	0.228	0.255	0.3	0.233	0.278	0.172	0.517	0.201	0.208	0.08	0.329
SH3D21	0.22	0.52	0.255	0.3	0.233	0.278	0.172	0.517	0.201	0.208	0.08	0.329
EVA1B	0.22	0.52	0.255	0.3	0.233	0.278	0.172	0.517	0.201	0.208	0.08	0.329
STK40	0.22	0.52	0.255	0.3	0.233	0.278	0.172	0.517	0.201	0.208	0.08	0.329
LSM10	0.22	0.52	0.255	0.3	0.233	0.278	0.172	0.517	0.201	0.208	0.08	0.329
OSCP1	0.22	0.52	0.255	0.3	0.233	0.278	0.172	0.517	0.201	0.208	0.08	0.329
MRPS15	0.22	0.52	0.255	0.585	0.233	0.278	0.172	0.517	0.201	0.208	0.08	0.329
CSF3R	0.22	0.52	0.255	0.585	0.233	0.278	0.172	0.517	0.201	0.208	0.08	0.329
GRIK3	0.22	0.241	0.255	0.265	0.233	0.278	0.172	0.517	0.201	0.208	0.08	0.329
MIR4255	0.22	0.241	0.255	0.265	0.233	0.278	0.172	0.517	0.201	0.208	0.08	0.329
ZC3H12A	0.22	0.241	0.255	0.265	0.233	0.278	0.172	0.517	0.201	0.208	0.08	0.329
MIR5581	0.22	0.241	0.255	0.265	0.233	0.278	0.172	0.517	0.201	0.208	0.08	0.329
MEAF6	0.22	0.241	0.255	0.265	0.233	0.278	0.172	0.517	0.201	0.208	0.08	0.329
SNIP1	0.22	0.241	0.255	0.265	0.233	0.278	0.172	0.517	0.201	0.208	0.08	0.329
DNALI1	0.22	0.241	0.255	0.265	0.233	0.278	0.172	0.517	0.201	0.208	0.08	0.329
GNL2	0.22	0.241	0.255	0.265	0.233	0.278	0.172	0.517	0.201	0.208	0.08	0.329
RSPO1	0.22	0.241	0.255	0.265	0.233	0.278	0.172	0.517	0.201	0.208	0.08	0.329
C1orf109	0.22	0.241	0.255	0.265	0.233	0.278	0.172	0.517	0.201	0.208	0.08	0.329
CDCA8	0.22	0.241	0.255	0.265	0.233	0.278	0.172	0.517	0.201	0.208	0.08	0.329
EPHA10	0.22	0.241	0.255	0.265	0.233	0.278	0.172	0.517	0.201	0.208	0.08	0.329
MANEAL	0.22	0.241	0.255	0.265	0.233	0.278	0.172	0.517	0.201	0.208	0.08	0.329
YRDC	0.22	0.241	0.255	0.265	0.233	0.278	0.172	0.517	0.201	0.208	0.08	0.329
C1orf122	0.22	0.241	0.255	0.265	0.233	0.278	0.172	0.517	0.201	0.208	0.08	0.329
MTF1	0.22	0.241	0.255	0.265	0.233	0.278	0.172	0.517	0.201	0.208	0.08	0.329
INPP5B	0.22	0.241	0.255	0.265	0.233	0.278	0.172	0.517	0.201	0.208	0.08	0.329
SF3A3	0.22	0.241	0.255	0.265	0.233	0.278	0.172	0.517	0.201	0.208	0.08	0.329
FHL3	0.22	0.241	0.255	0.265	0.233	0.278	0.172	0.517	0.201	0.208	0.08	0.329
UTP11L	0.22	0.241	0.255	0.265	0.233	0.278	0.172	0.517	0.201	0.208	0.08	0.329
POU3F1	0.22	0.241	0.255	0.265	0.233	0.278	0.172	0.517	0.201	0.208	0.08	0.329
MIR3659	0.22	0.241	0.255	0.265	0.233	0.278	0.172	0.517	0.201	0.208	0.08	0.329
RRAGC	0.22	0.241	0.255	0.265	0.233	0.278	0.172	0.517	0.201	0.208	0.08	0.329
MYCBP	0.22	0.241	0.255	0.265	0.233	0.278	0.172	0.517	0.201	0.208	0.08	0.329
GJA9	0.22	0.241	0.255	0.265	0.233	0.278	0.172	0.517	0.201	0.208	0.08	0.329
GJA9-MYCBP	0.22	0.241	0.255	0.265	0.233	0.278	0.172	0.517	0.201	0.208	0.08	0.329
RHBDL2	0.22	0.241	0.255	0.265	0.233	0.278	0.172	0.517	0.201	0.208	0.08	0.329
AKIRIN1	0.22	0.241	0.255	0.265	0.233	0.278	0.172	0.517	0.201	0.208	0.08	0.329
NDUFS5	0.22	0.241	0.255	0.265	0.233	0.278	0.172	0.517	0.201	0.208	0.08	0.329
MACF1	0.22	0.241	0.255	0.265	0.233	0.278	0.172	0.517	0.201	0.208	0.08	0.329
KIAA0754	0.22	0.241	0.255	0.265	0.233	0.278	0.172	0.517	0.201	0.208	0.08	0.329
BMP8A	0.22	0.241	0.255	0.265	0.233	0.278	0.172	0.517	0.201	0.208	0.08	0.329
SNORA55	0.22	0.241	0.255	0.265	0.233	0.278	0.172	0.517	0.201	0.208	0.08	0.329
PABPC4	0.22	0.241	0.255	0.265	0.233	0.278	0.172	0.517	0.201	0.208	0.08	0.329
HEYL	0.22	0.241	0.255	0.265	0.233	0.278	0.172	0.517	0.201	0.208	0.08	0.329
NT5C1A	0.22	0.241	0.255	0.265	0.233	0.278	0.172	0.517	0.201	0.208	0.08	0.329
HPCAL4	0.22	0.241	0.255	0.265	0.233	0.278	0.172	0.517	0.201	0.208	0.08	0.329
PPIE	0.22	0.241	0.255	0.265	0.233	0.278	0.172	0.517	0.201	0.208	0.08	0.329
OXCT2	0.22	0.241	0.255	0.265	0.233	0.278	0.172	0.517	0.201	0.208	0.08	0.329
BMP8B	0.22	0.241	0.255	0.265	0.233	0.278	0.172	0.517	0.201	0.208	0.08	0.329
TRIT1	0.22	0.241	0.255	0.265	0.233	0.278	0.172	0.517	0.201	0.208	0.08	0.329
MYCL1	0.22	0.241	0.255	0.265	0.233	0.278	0.172	0.517	0.201	0.208	0.08	0.329
MFSD2A	0.22	0.241	0.255	0.265	0.233	0.278	0.172	0.517	0.201	0.208	0.08	0.329
CAP1	0.22	0.241	0.255	0.265	0.233	0.278	0.172	0.517	0.201	0.208	0.08	0.329
PPT1	0.22	0.241	0.255	0.265	0.233	0.278	0.172	0.517	0.201	0.208	0.08	0.329
RLF	0.22	0.241	0.255	0.265	0.233	0.278	0.172	0.517	0.201	0.208	0.08	0.329
TMCO2	0.22	0.241	0.255	0.265	0.233	0.278	0.172	0.517	0.201	0.208	0.08	0.329
ZMPSTE24	0.22	0.241	0.255	0.265	0.233	0.278	0.172	0.517	0.201	0.208	0.08	0.329
COL9A2	0.22	0.241	0.255	0.265	0.233	0.278	0.172	0.517	0.201	0.208	0.08	0.329
SMAP2	0.22	0.241	0.255	0.265	0.233	0.278	0.172	0.517	0.201	0.208	0.08	0.329
ZFP69B	0.22	0.241	0.255	0.265	0.233	0.278	0.172	0.517	0.201	0.208	0.08	0.329
ZFP69	0.22	0.241	0.255	0.265	0.233	0.278	0.172	0.517	0.201	0.208	0.08	0.329
EXO5	0.22	0.241	0.255	0.265	0.233	0.278	0.172	0.517	0.201	0.208	0.08	0.329
ZNF684	0.22	0.241	0.255	0.265	0.233	0.278	0.172	0.517	0.201	0.208	0.08	0.329
RIMS3	0.22	0.241	0.255	0.265	0.233	0.278	0.172	0.517	0.201	0.208	0.08	0.329
MIR30E	0.22	0.241	0.255	0.265	0.233	0.278	0.172	0.517	0.201	0.208	0.08	0.329
MIR30C1	0.22	0.241	0.255	0.265	0.233	0.278	0.172	0.517	0.201	0.208	0.08	0.329
NFYC	0.22	0.241	0.255	0.265	0.233	0.278	0.172	0.517	0.201	0.208	0.08	0.329
KCNQ4	0.22	0.241	0.255	0.265	0.233	0.278	0.172	0.517	0.201	0.208	0.08	0.329
CITED4	0.22	0.241	0.255	0.265	0.233	0.278	0.172	0.517	0.201	0.208	0.08	0.329
CTPS1	0.22	0.241	0.255	0.265	0.233	0.278	0.172	0.517	0.201	0.208	0.08	0.329
SLFNL1	0.22	0.241	0.255	0.265	0.233	0.278	0.172	0.517	0.201	0.208	0.08	0.329
SCMH1	0.22	0.241	0.255	0.265	0.233	0.278	0.172	0.517	0.201	0.208	0.08	0.329
EDN2	0.22	0.241	0.255	0.265	0.233	0.278	0.172	0.517	0.201	0.208	0.08	0.329
HIVEP3	0.22	0.241	0.255	0.265	0.233	0.278	0.172	0.517	0.201	0.208	0.08	0.329
GUCA2B	0.22	0.241	0.255	0.265	0.233	0.278	0.172	0.517	0.201	0.208	0.08	0.329
GUCA2A	0.22	0.241	0.255	0.265	0.233	0.278	0.172	0.517	0.201	0.208	0.08	0.329
FOXJ3	0.22	0.241	0.255	0.265	0.233	0.278	0.172	0.517	0.201	0.208	0.08	0.329
RIMKLA	0.22	0.241	0.255	0.265	0.233	0.278	0.172	0.517	0.201	0.208	0.08	0.329
ZMYND12	0.22	0.241	0.255	0.265	0.233	0.278	0.172	0.517	0.201	0.208	0.08	0.329
PPCS	0.22	0.241	0.255	0.265	0.233	0.278	0.172	0.517	0.201	0.208	0.08	0.329
CCDC30	0.22	0.241	0.255	0.265	0.233	0.278	0.172	0.517	0.201	0.208	0.08	0.329
PPIH	0.22	0.241	0.255	0.265	0.233	0.278	0.172	0.517	0.201	0.208	0.08	0.329
YBX1	0.22	0.241	0.255	0.265	0.233	0.278	0.172	0.517	0.201	0.208	0.08	0.329
CLDN19	0.22	0.241	0.255	0.265	0.233	0.278	0.172	0.517	0.201	0.208	0.08	0.329
LEPRE1	0.22	0.241	0.255	0.265	0.233	0.278	0.172	0.517	0.201	0.208	0.08	0.329
C1orf50	0.22	0.241	0.255	0.265	0.233	0.278	0.172	0.517	0.201	0.208	0.08	0.329
LOC100129924	0.22	0.241	0.255	0.265	0.233	0.278	0.172	0.517	0.201	0.208	-0.222	0.329
CCDC23	0.22	0.241	0.255	0.265	0.233	0.278	0.172	0.517	0.201	0.208	-0.222	0.329
ERMAP	0.22	0.241	0.255	0.265	0.233	0.278	0.172	0.517	0.201	0.208	-0.222	0.329
ZNF691	0.22	0.241	0.255	0.265	0.233	0.278	0.172	0.517	0.201	0.208	-0.222	0.329
SLC2A1	0.22	0.241	0.255	0.265	0.233	0.278	0.172	0.517	0.201	0.208	-0.222	0.329
FAM183A	0.22	0.241	0.255	0.265	0.233	0.278	0.172	0.517	0.201	0.208	-0.222	0.329
EBNA1BP2	0.22	0.241	0.255	0.265	0.233	0.278	0.172	0.517	0.201	0.208	-0.222	0.329
WDR65	0.22	0.241	0.255	0.265	0.233	0.278	0.172	0.517	0.201	0.208	-0.222	0.329
TMEM125	0.22	0.241	0.255	0.265	0.233	0.278	0.172	0.517	0.201	0.208	-0.222	0.329
C1orf210	0.22	0.241	0.255	0.265	0.233	0.278	0.172	0.517	0.201	0.208	-0.222	0.329
TIE1	0.22	0.241	0.255	0.265	0.233	0.278	0.172	0.517	0.201	0.208	-0.222	0.329
MPL	0.22	0.241	0.255	0.265	0.233	0.278	0.172	0.517	0.201	0.208	-0.222	0.329
CDC20	0.22	0.241	0.255	0.265	0.233	0.278	0.172	0.517	0.201	0.208	-0.222	0.329
ELOVL1	0.22	0.241	0.255	0.265	0.233	0.278	0.172	0.517	0.201	0.208	-0.222	0.329
MED8	0.22	0.241	0.255	0.265	0.233	0.278	0.172	0.517	0.201	0.208	-0.222	0.329
SZT2	0.22	0.241	0.255	0.265	0.233	0.278	0.172	0.517	0.201	0.208	-0.222	0.329
HYI	0.22	0.241	0.255	0.265	0.233	0.278	0.172	0.517	0.201	0.208	-0.222	0.329
PTPRF	0.22	0.241	0.255	0.265	0.233	0.278	0.172	0.517	0.201	0.208	-0.222	0.329
KDM4A	0.22	0.241	0.255	0.265	0.233	0.278	0.172	0.517	0.201	0.208	-0.222	0.329
ST3GAL3	0.22	0.241	0.255	0.265	0.233	0.278	0.172	0.517	0.201	0.208	-0.222	0.329
ARTN	0.22	0.241	0.255	0.265	0.233	0.278	0.172	0.517	0.201	0.208	-0.222	0.329
IPO13	0.22	0.241	0.255	0.265	0.233	0.278	0.172	0.517	0.201	0.208	-0.222	0.329
DPH2	0.22	0.241	0.255	0.265	0.233	0.278	0.172	0.517	0.201	0.208	-0.222	0.329
ATP6V0B	0.22	0.241	0.255	0.265	0.233	0.278	0.172	0.517	0.201	0.208	-0.222	0.329
B4GALT2	0.22	0.241	0.255	0.265	0.233	0.278	0.172	0.517	0.201	0.208	-0.222	0.329
CCDC24	0.22	0.241	0.255	0.265	0.233	0.278	0.172	0.517	0.201	0.208	-0.222	0.329
SLC6A9	0.22	0.241	0.255	0.265	0.233	0.278	0.172	0.517	0.201	0.208	-0.222	0.329
KLF17	0.22	0.241	0.255	0.265	0.233	0.278	0.172	0.517	0.201	0.208	-0.222	0.329
DMAP1	0.22	0.241	0.255	0.265	0.233	0.278	0.172	0.517	0.201	0.208	-0.222	0.329
ERI3	0.22	0.241	0.255	0.265	0.233	0.278	0.172	0.517	0.201	0.208	-0.222	0.329
MIR5584	0.22	0.241	0.255	0.265	0.233	0.278	0.172	0.517	0.201	0.208	-0.222	0.329
RNF220	0.22	0.241	0.255	0.265	0.233	0.278	0.172	0.517	0.201	0.208	-0.222	0.329
TMEM53	0.22	0.241	0.255	0.265	0.233	0.278	0.172	0.517	0.201	0.208	-0.222	0.329
C1orf228	0.22	0.241	0.255	0.265	0.233	0.278	0.172	0.517	0.201	0.208	-0.222	0.329
KIF2C	0.22	0.241	0.255	0.265	0.233	0.278	0.172	0.517	0.201	0.208	-0.222	0.329
SNORD55	0.22	0.241	0.255	0.265	0.233	0.278	0.172	0.517	0.201	0.208	-0.222	0.329
SNORD38A	0.22	0.241	0.255	0.265	0.233	0.278	0.172	0.517	0.201	0.208	-0.222	0.329
SNORD38B	0.22	0.241	0.255	0.265	0.233	0.278	0.172	0.517	0.201	0.208	-0.222	0.329
RPS8	0.22	0.241	0.255	0.265	0.233	0.278	0.172	0.517	0.201	0.208	-0.222	0.329
BEST4	0.22	0.241	0.255	0.265	0.233	0.278	0.172	0.517	0.201	0.208	-0.222	0.329
PLK3	0.22	0.241	0.255	0.265	0.233	0.278	0.172	0.517	0.201	0.208	-0.222	0.329
TCTEX1D4	0.22	0.241	0.255	0.265	0.233	0.278	0.172	0.517	0.201	0.208	-0.222	0.329
BTBD19	0.22	0.241	0.255	0.265	0.233	0.278	0.172	0.517	0.201	0.208	-0.222	0.329
PTCH2	0.22	0.241	0.255	0.265	0.233	0.278	0.172	0.517	0.201	0.208	-0.222	0.329
EIF2B3	0.22	0.241	0.255	0.265	0.233	0.278	0.172	0.517	0.201	0.208	-0.222	0.329
HECTD3	0.22	0.241	0.255	0.265	0.233	0.278	0.172	0.517	0.201	0.208	-0.222	0.329
UROD	0.22	0.241	0.255	0.265	0.233	0.278	0.172	0.517	0.201	0.208	-0.222	0.329
ZSWIM5	0.22	0.241	0.255	0.265	0.233	0.278	0.172	0.517	0.201	0.208	-0.222	0.329
HPDL	0.22	0.241	0.255	0.265	0.233	0.278	0.045	0.517	0.201	0.208	-0.222	0.329
MUTYH	0.22	0.241	0.255	0.265	0.233	0.278	0.045	0.517	0.201	0.208	-0.222	0.329
TOE1	0.22	0.241	0.255	0.265	0.233	0.278	0.045	0.517	0.201	0.208	-0.222	0.329
TESK2	0.22	0.241	0.255	0.265	0.233	0.278	0.045	0.517	0.201	0.208	-0.222	0.329
CCDC163P	0.22	0.241	0.255	0.265	0.233	0.278	0.045	0.517	0.201	0.208	-0.222	0.329
MMACHC	0.22	0.241	0.255	0.265	0.233	0.278	0.045	0.517	0.201	0.208	-0.222	0.329
PRDX1	0.22	0.241	0.255	0.265	0.233	0.278	0.045	0.517	0.201	0.208	-0.222	0.329
AKR1A1	0.22	0.241	0.255	0.265	0.233	0.278	0.045	0.517	0.201	0.208	-0.222	0.329
NASP	0.22	0.241	0.255	0.265	0.233	0.278	0.045	0.517	0.201	0.208	-0.222	0.329
CCDC17	0.22	0.241	0.255	0.265	0.233	0.278	0.045	0.517	0.201	0.208	-0.222	0.329
GPBP1L1	0.22	0.241	0.255	0.265	0.233	0.278	0.045	0.517	0.201	0.208	-0.222	0.329
TMEM69	0.22	0.241	0.255	0.265	0.233	0.278	0.045	0.517	0.201	0.208	-0.222	0.329
IPP	0.22	0.241	0.255	0.265	0.233	0.278	0.045	0.517	0.201	0.208	-0.222	0.329
MAST2	0.22	0.241	0.255	0.265	0.233	0.278	0.045	0.517	0.201	0.208	-0.222	0.329
PIK3R3	0.22	0.241	0.255	0.265	0.233	0.278	0.045	0.517	0.201	0.208	-0.222	0.329
TSPAN1	0.22	0.241	0.255	0.265	0.233	0.278	0.045	0.517	0.201	0.208	-0.222	0.329
POMGNT1	0.22	0.241	0.255	0.265	0.233	0.278	0.045	0.517	0.201	0.208	-0.222	0.329
LURAP1	0.22	0.241	0.255	0.265	0.233	0.278	0.045	0.517	0.201	0.208	-0.222	0.329
RAD54L	0.22	0.241	0.255	0.265	0.233	0.278	0.045	0.517	0.201	0.208	-0.222	0.329
LRRC41	0.22	0.241	0.255	0.265	0.233	0.278	0.045	0.517	0.201	0.208	-0.222	0.329
UQCRH	0.22	0.241	0.255	0.265	0.233	0.278	0.045	0.517	0.201	0.208	-0.222	0.329
NSUN4	0.22	0.241	0.255	0.265	0.233	0.278	0.045	0.517	0.201	0.208	-0.222	0.329
FAAH	0.22	0.241	0.255	0.265	0.233	0.278	0.045	0.517	0.201	0.208	-0.222	0.329
DMBX1	0.22	0.241	0.255	0.265	0.233	0.278	0.045	0.517	0.201	0.208	-0.222	0.329
KNCN	0.22	0.241	0.255	0.265	0.233	0.278	0.045	0.517	0.201	0.208	-0.222	0.329
MKNK1	0.22	0.241	0.255	0.265	0.233	0.278	0.045	0.517	0.201	0.208	-0.222	0.329
MOB3C	0.22	0.241	0.255	0.265	0.233	0.278	0.045	0.517	0.201	0.208	-0.222	0.329
ATPAF1	0.22	0.241	0.255	0.265	0.233	0.278	0.045	0.517	0.201	0.208	-0.222	0.329
TEX38	0.22	0.241	0.255	0.265	0.233	0.278	0.045	0.517	0.201	0.208	-0.222	0.329
EFCAB14	0.22	0.241	0.255	0.265	0.233	0.278	0.045	0.517	0.201	0.208	-0.222	0.329
CYP4B1	0.22	0.241	0.353	0.265	0.233	0.278	0.045	0.517	0.201	0.208	-0.222	0.329
CYP4Z2P	0.22	0.241	0.353	0.265	0.233	0.278	0.045	0.517	0.201	0.208	-0.222	0.329
CYP4A11	0.22	0.241	0.353	0.265	0.233	0.278	0.045	0.517	0.201	0.208	-0.222	0.329
CYP4X1	0.22	0.241	0.353	0.265	0.233	0.278	0.045	0.517	0.201	0.208	-0.222	0.329
CYP4Z1	0.22	0.241	0.353	0.265	0.233	0.278	0.045	0.517	0.201	0.208	-0.222	0.329
CYP4A22	0.22	0.241	0.353	0.265	0.233	0.278	0.045	0.517	0.201	0.208	-0.222	0.329
LINC00853	0.22	0.241	0.353	0.265	0.233	0.278	0.045	0.517	0.201	0.208	-0.222	0.329
PDZK1IP1	0.22	0.241	0.353	0.265	0.233	0.278	0.045	0.517	0.201	0.208	-0.222	0.329
TAL1	0.22	0.241	0.353	0.265	0.233	0.278	0.045	0.517	0.201	0.208	-0.222	0.329
STIL	0.22	0.241	0.353	0.265	0.233	0.278	0.045	0.517	0.201	0.208	-0.222	0.329
CMPK1	0.22	0.241	0.353	0.265	0.233	0.278	0.045	0.517	0.201	0.208	-0.222	0.329
FOXE3	0.22	0.241	0.353	0.265	0.233	0.278	0.045	0.517	0.201	0.208	-0.222	0.329
FOXD2	0.22	0.241	0.353	0.265	0.233	0.278	0.045	0.517	0.201	0.208	-0.222	0.329
TRABD2B	0.22	0.241	0.353	0.265	0.233	0.278	0.045	0.517	0.201	0.208	-0.222	0.329
SKINTL	0.22	0.241	0.353	0.265	0.233	0.278	0.045	0.517	0.201	0.208	0.1	0.329
SLC5A9	0.22	0.241	0.353	0.265	0.233	0.278	0.045	0.517	0.201	0.208	0.1	0.329
SPATA6	0.22	0.241	0.353	0.265	0.233	0.278	0.045	0.517	0.201	0.208	0.1	0.329
BEND5	0.22	0.241	0.353	0.265	0.233	0.278	0.045	0.517	0.201	0.208	0.1	0.329
AGBL4	0.22	0.241	0.353	0.265	0.233	0.278	0.045	0.517	0.201	0.208	0.1	0.329
ELAVL4	0.22	0.241	0.353	0.265	0.233	0.278	0.274	0.517	0.201	0.208	0.1	0.329
DMRTA2	0.22	0.241	0.353	0.265	0.233	0.278	0.274	0.517	0.201	0.208	-0.061	0.329
FAF1	0.22	0.241	0.353	0.265	0.233	0.278	0.274	0.517	0.201	0.208	-0.061	0.329
CDKN2C	0.22	0.241	0.353	0.265	0.233	0.278	-0.036	0.517	0.201	0.208	-0.061	0.329
C1orf185	0.22	0.241	0.353	0.265	0.233	0.278	-0.036	0.517	0.201	0.208	-0.061	0.329
RNF11	0.22	0.241	0.353	0.265	0.233	0.278	-0.036	0.517	0.201	0.208	-0.061	0.329
TTC39A	0.22	0.241	0.353	0.265	0.233	0.278	-0.036	0.517	0.201	0.208	-0.061	0.329
EPS15	0.22	0.241	0.353	0.265	0.233	0.278	-0.036	0.517	0.201	0.208	-0.061	0.329
OSBPL9	0.22	0.241	0.353	0.265	0.233	0.278	-0.036	0.586	0.201	0.208	-0.061	0.329
MIR761	0.22	0.241	0.353	0.265	0.233	0.278	-0.036	0.586	0.201	0.208	-0.061	0.329
NRD1	0.22	0.241	0.353	0.265	0.233	0.278	-0.036	0.586	0.201	0.208	-0.061	0.329
RAB3B	0.22	0.241	0.353	0.265	0.233	0.278	-0.036	0.586	0.201	0.208	-0.061	0.329
KTI12	0.22	0.241	0.353	0.265	0.233	0.278	-0.036	0.586	0.201	0.208	-0.061	0.329
TXNDC12	0.22	0.241	0.353	0.265	0.233	0.278	-0.036	0.586	0.201	0.208	-0.061	0.329
BTF3L4	0.22	0.241	0.353	0.265	0.233	0.278	-0.036	0.586	0.201	0.208	-0.061	0.329
ZFYVE9	0.22	0.241	0.353	0.265	0.233	0.278	-0.036	0.586	0.201	0.208	-0.061	0.329
CC2D1B	0.22	0.241	0.353	0.265	0.233	0.278	-0.036	0.586	0.201	0.208	-0.061	0.329
ORC1	0.22	0.241	0.353	0.265	0.233	0.278	-0.036	0.586	0.201	0.208	-0.061	0.329
PRPF38A	0.22	0.241	0.353	0.265	0.233	0.278	-0.036	0.586	0.201	0.208	-0.061	0.329
ZCCHC11	0.22	0.241	0.353	0.265	0.233	0.278	-0.036	0.586	0.201	0.208	-0.061	0.329
GPX7	0.22	0.241	0.353	0.265	0.233	0.278	-0.036	0.586	0.201	0.208	-0.061	0.329
FAM159A	0.22	0.241	0.353	0.265	0.233	0.278	-0.036	0.586	0.201	0.208	-0.061	0.329
SELRC1	0.22	0.241	0.353	0.265	0.233	0.278	-0.036	0.586	0.201	0.208	-0.061	0.329
ZYG11B	0.22	0.241	0.353	0.265	0.233	0.278	-0.036	0.586	0.201	0.208	-0.061	0.329
ZYG11A	0.22	0.241	0.353	0.265	0.233	0.278	-0.036	0.586	0.201	0.208	-0.061	0.329
ECHDC2	0.22	0.241	0.353	0.265	0.233	0.278	-0.036	0.586	0.201	0.208	-0.061	0.329
SCP2	0.22	0.241	0.353	0.265	0.233	0.278	-0.036	0.586	0.201	0.208	-0.061	0.329
PODN	0.22	0.241	0.353	0.265	0.233	0.278	-0.036	0.586	0.201	0.208	-0.061	0.329
SLC1A7	0.22	0.241	0.353	0.265	0.233	0.278	-0.036	0.586	0.201	0.208	-0.061	0.329
CPT2	0.22	0.241	0.353	0.265	0.233	0.278	-0.036	0.586	0.201	0.208	-0.061	0.329
C1orf123	0.22	0.241	0.353	0.265	0.233	0.278	-0.036	0.586	0.201	0.208	-0.061	0.329
MAGOH	0.22	0.241	0.353	0.265	0.233	0.278	-0.036	0.586	0.201	0.208	-0.061	0.329
LRP8	0.22	0.241	0.353	0.265	0.233	0.278	-0.036	0.586	0.201	0.208	-0.061	0.329
SLC25A3P1	0.22	0.241	0.353	0.265	0.233	0.278	-0.036	0.586	0.201	0.208	-0.061	0.329
DMRTB1	0.22	0.241	0.353	0.265	0.233	0.278	-0.036	0.586	0.201	0.208	-0.061	0.329
GLIS1	0.22	0.241	0.353	0.265	0.233	0.278	-0.036	0.586	0.201	0.208	-0.061	0.329
NDC1	0.22	0.241	0.353	0.265	0.233	0.278	-0.036	0.586	0.201	0.208	-0.061	0.329
YIPF1	0.22	0.241	0.353	0.265	0.233	0.278	-0.036	0.586	0.201	0.208	-0.061	0.329
DIO1	0.22	0.241	0.353	0.265	0.233	0.278	-0.036	0.586	0.201	0.208	-0.061	0.329
HSPB11	0.22	0.241	0.353	0.265	0.233	0.278	-0.036	0.586	0.201	0.208	-0.061	0.329
LRRC42	0.22	0.241	0.353	0.265	0.233	0.278	-0.036	0.586	0.201	0.208	-0.061	0.329
LDLRAD1	0.22	0.241	0.353	0.265	0.233	0.278	-0.036	0.586	0.201	0.208	-0.061	0.329
TMEM59	0.22	0.241	0.353	0.265	0.233	0.278	-0.036	0.586	0.201	0.208	-0.061	0.329
MIR4781	0.22	0.241	0.353	0.265	0.233	0.278	-0.036	0.586	0.201	0.208	-0.061	0.329
TCEANC2	0.22	0.241	0.353	0.265	0.233	0.278	-0.036	0.586	0.201	0.208	-0.061	0.329
CDCP2	0.22	0.241	0.353	0.265	0.233	0.278	-0.036	0.586	0.201	0.208	-0.061	0.329
CYB5RL	0.22	0.241	0.353	0.265	0.233	0.278	-0.036	0.586	0.201	0.208	-0.061	0.329
MRPL37	0.22	0.241	0.353	0.265	0.233	0.278	-0.036	0.586	0.201	0.208	-0.061	0.329
SSBP3	0.22	0.241	0.353	0.265	0.233	0.278	-0.036	0.586	0.201	0.208	-0.061	0.329
ACOT11	0.22	0.241	0.353	0.265	0.233	0.278	-0.036	0.586	0.201	0.208	-0.061	0.329
FAM151A	0.22	0.241	0.353	0.265	0.233	0.278	-0.036	0.586	0.201	0.208	-0.061	0.329
MROH7	0.22	0.241	0.353	0.265	0.233	0.278	-0.036	0.586	0.201	0.208	-0.061	0.329
TTC4	0.22	0.241	0.353	0.265	0.233	0.278	-0.036	0.586	0.201	0.208	-0.061	0.329
PARS2	0.22	0.241	0.353	0.265	0.233	0.278	-0.036	0.586	0.201	0.208	-0.061	0.329
TTC22	0.22	0.241	0.353	0.265	0.233	0.278	-0.036	0.586	0.201	0.208	-0.061	0.329
C1orf177	0.22	0.241	0.353	0.265	0.233	0.278	-0.036	0.586	0.201	0.208	-0.061	0.329
DHCR24	0.22	0.241	0.353	0.265	0.233	0.278	-0.036	0.586	0.201	0.208	-0.061	0.329
TMEM61	0.22	0.241	0.353	0.265	0.233	0.278	-0.036	0.586	0.201	0.208	-0.061	0.329
BSND	0.22	0.241	0.353	0.265	0.233	0.278	-0.036	0.586	0.201	0.208	-0.061	0.329
PCSK9	0.22	0.241	0.353	0.265	0.233	0.278	-0.036	0.586	0.201	0.208	-0.061	0.329
USP24	0.22	0.241	0.353	0.265	0.233	0.278	-0.036	0.586	0.201	0.208	-0.061	0.329
MIR4422	0.22	0.241	0.353	0.265	0.233	0.278	-0.036	0.586	0.201	0.208	-0.061	0.329
PPAP2B	0.22	0.241	0.353	0.265	0.233	0.278	-0.036	0.586	0.201	0.208	-0.061	0.329
PRKAA2	0.22	0.241	0.353	0.265	0.233	0.278	-0.036	0.586	0.201	0.208	-0.061	0.329
C1orf168	0.22	0.241	0.353	0.265	0.233	0.278	-0.036	0.586	0.201	0.208	-0.061	0.329
C8A	0.22	0.241	0.353	0.265	0.233	0.278	-0.036	0.586	0.201	0.208	-0.061	0.329
C8B	0.22	0.241	0.353	0.265	0.233	0.278	-0.036	0.586	0.201	0.208	-0.061	0.329
DAB1	0.22	0.241	0.353	0.265	0.233	0.278	-0.036	0.586	0.201	0.208	-0.061	0.329
OMA1	0.22	0.367	0.353	0.265	0.233	0.278	-0.036	0.586	0.201	0.208	0.234	0.329
TACSTD2	0.22	0.367	0.353	0.265	0.233	0.278	-0.036	0.586	0.201	0.208	0.234	0.329
MYSM1	0.22	0.367	0.353	0.265	0.233	0.278	-0.036	0.586	0.201	0.208	0.234	0.329
JUN	0.22	0.367	0.353	0.265	0.233	0.278	-0.036	0.586	0.201	0.208	0.008	0.329
FGGY	0.22	0.367	0.353	0.265	0.233	0.278	-0.036	0.586	0.201	0.208	0.008	0.329
MIR4711	0.22	0.367	0.353	0.265	0.233	0.278	-0.036	0.586	0.201	0.208	0.008	0.329
HOOK1	0.22	0.367	0.353	0.265	0.233	0.278	-0.036	0.586	0.201	0.208	0.008	0.329
CYP2J2	0.22	0.367	0.353	0.265	0.233	0.278	-0.036	0.586	0.201	0.208	0.008	0.329
C1orf87	0.22	0.367	0.353	0.265	0.233	0.278	-0.036	0.586	0.201	0.208	0.008	0.329
NFIA	0.22	0.367	0.353	0.265	0.233	0.278	-0.036	0.586	0.201	0.208	0.008	0.329
TM2D1	0.22	0.367	0.353	0.265	0.233	0.278	-0.036	0.586	0.201	0.208	0.008	0.329
INADL	0.22	0.367	0.353	0.265	0.233	0.278	-0.036	0.586	0.201	0.208	0.008	0.329
L1TD1	0.22	0.367	0.353	0.265	0.233	0.278	-0.036	0.586	0.201	0.208	0.008	0.329
KANK4	0.22	0.367	0.353	0.265	0.233	0.278	-0.036	0.586	0.201	0.208	0.008	0.329
USP1	0.22	0.367	0.353	0.265	0.233	0.278	-0.036	0.586	0.201	0.208	0.008	0.329
DOCK7	0.22	0.367	0.353	0.265	0.233	0.612	-0.036	0.586	0.201	0.208	0.008	0.329
ANGPTL3	0.22	0.367	0.353	0.265	0.233	0.612	-0.036	0.586	0.201	0.208	0.008	0.329
ATG4C	0.22	0.367	0.353	0.265	0.233	0.306	-0.036	0.586	0.201	0.208	0.008	0.329
LINC00466	0.22	0.367	0.353	0.265	0.233	0.306	-0.036	0.586	0.201	0.208	0.008	0.329
FOXD3	0.22	0.367	0.055	0.023	0.233	0.306	-0.036	0.586	0.201	0.208	0.008	0.329
ALG6	0.22	0.367	0.055	0.023	0.233	0.306	-0.036	0.586	0.201	0.208	0.008	0.329
ITGB3BP	0.22	0.367	0.055	0.023	0.233	0.306	-0.036	0.586	0.201	0.208	0.008	0.329
DLEU2L	-0.015	0.079	0.055	0.023	0.233	0.306	-0.036	0.586	-0.011	-0.035	0.008	0.329
EFCAB7	-0.015	0.367	0.055	0.023	0.233	0.306	-0.036	0.586	-0.011	-0.035	0.008	0.329
PGM1	-0.015	0.079	0.055	0.023	0.233	0.306	-0.036	0.586	-0.011	-0.035	0.008	0.329
ROR1	-0.015	0.079	0.055	0.023	0.233	0.306	-0.036	0.586	-0.011	-0.035	0.008	0.225
UBE2U	-0.015	0.079	0.055	0.023	0.233	0.306	-0.036	0.586	-0.011	-0.035	0.008	0.225
MIR4794	-0.015	0.079	0.055	0.023	0.233	0.306	-0.036	0.586	-0.011	-0.035	0.008	0.225
CACHD1	-0.015	0.079	0.055	0.023	0.233	0.306	-0.036	0.586	-0.011	-0.035	0.008	0.225
RAVER2	-0.015	0.079	0.055	0.023	0.233	0.306	-0.036	0.586	-0.011	-0.035	0.008	0.225
JAK1	-0.015	0.079	0.055	0.023	0.233	0.306	-0.036	0.586	-0.011	-0.035	0.008	0.225
MIR3671	-0.015	0.079	0.055	0.023	0.233	0.306	-0.036	0.586	-0.011	-0.035	0.008	0.225
AK4	-0.015	0.079	0.055	0.023	0.233	0.306	-0.036	0.586	-0.011	-0.035	0.008	0.225
DNAJC6	-0.015	0.079	0.055	0.023	0.233	0.306	-0.036	0.586	-0.011	-0.035	0.008	0.225
LEPROT	-0.015	0.079	0.055	0.023	0.233	0.306	-0.036	0.586	-0.011	-0.035	0.008	0.225
LEPR	-0.015	0.079	0.055	0.023	0.233	0.306	-0.036	0.586	-0.011	-0.035	0.008	0.225
PDE4B	-0.015	0.079	0.055	0.023	0.233	0.306	-0.036	0.586	-0.011	-0.035	0.008	0.225
MIR3117	-0.015	0.079	0.055	0.023	0.233	0.306	-0.036	0.586	-0.011	0.288	0.008	0.285
SGIP1	-0.015	0.079	0.055	0.023	0.233	0.306	-0.036	0.586	-0.011	-0.035	0.008	0.225
TCTEX1D1	-0.015	0.079	0.055	0.023	0.233	0.306	-0.036	0.586	-0.011	0.288	0.008	0.285
INSL5	0	0	0	0	0.233	0.306	-0.036	0	0	0.288	0.008	0.285
WDR78	0.355	0.394	0.424	0.365	0.233	0.306	-0.036	0.752	0.333	0.288	0.008	0.285
MIER1	0.355	0.394	0.424	0.365	0.233	0.306	-0.036	0.752	0.333	0.288	0.008	0.285
SLC35D1	0.355	0.394	0.424	0.365	0.233	0.306	-0.036	0.752	0.333	0.288	0.008	0.285
C1orf141	0.355	0.394	0.424	0.365	0.233	0.306	-0.036	0.752	0.333	0.288	0.008	0.285
IL23R	0.355	0.394	0.424	0.365	0.233	0.717	-0.036	0.752	0.333	0.288	0.008	0.641
IL12RB2	0.355	0.394	0.424	0.365	0.233	0.717	-0.036	0.752	0.333	0.288	0.008	0.641
SERBP1	0.355	0.394	0.424	0.365	0.233	0.717	-0.036	0.752	0.333	0.288	0.008	0.641
GADD45A	0.355	0.394	0.424	0.365	0.233	0.717	-0.036	0.752	0.333	0.288	-0.297	0.641
GNG12	0.355	0.394	0.424	0.365	0.233	0.717	-0.036	0.752	0.333	0.288	-0.297	0.641
DIRAS3	0.355	0.394	0.424	0.365	0.233	0.717	-0.036	0.752	0.333	0.288	-0.297	0.641
MIR1262	0.355	0.394	0.424	0.365	0.233	0.717	-0.036	0.752	0.333	0.288	-0.297	0.641
WLS	0.355	0.394	0.424	0.365	0.233	0.717	-0.036	0.752	0.333	0.288	-0.297	0.641
RPE65	-0.492	-0.429	-0.52	-0.472	-0.431	-0.516	-0.036	-0.297	-0.453	-0.456	-0.297	-0.414
DEPDC1	-0.492	-0.429	-0.52	-0.472	-0.431	-0.516	-0.036	-0.297	-0.453	-0.456	-0.297	-0.414
LRRC7	-0.492	-0.429	-0.52	-0.472	-0.431	-0.516	-0.036	-0.297	-0.453	-0.456	-0.297	-0.414
PIN1P1	-0.492	-0.429	-0.52	-0.472	-0.431	-0.516	-0.036	-0.297	-0.453	-0.456	-0.297	-0.414
LRRC40	-0.492	-0.429	-0.52	-0.472	-0.431	-0.516	-0.036	-0.297	-0.453	-0.456	-0.297	-0.414
SRSF11	-0.492	-0.429	-0.52	-0.472	-0.431	-0.516	-0.036	-0.297	-0.453	-0.456	-0.297	-0.414
ANKRD13C	-0.492	-0.429	-0.52	-0.472	-0.431	-0.516	-0.036	-0.297	-0.453	-0.456	-0.297	-0.414
HHLA3	-0.492	-0.429	-0.52	-0.472	-0.431	-0.516	-0.036	-0.297	-0.453	-0.456	-0.297	-0.414
CTH	-0.492	-0.429	-0.52	-0.472	-0.431	-0.516	-0.036	-0.297	-0.453	-0.456	-0.297	-0.414
PTGER3	-0.492	-0.429	-0.52	-0.472	-0.431	-0.516	-0.036	-0.297	-0.453	-0.456	-0.297	-0.414
MIR186	-0.492	-0.429	-0.52	-0.472	-0.431	-0.516	-0.036	-0.297	-0.453	-0.456	-0.297	-0.414
ZRANB2	-0.492	-0.429	-0.52	-0.472	-0.431	-0.516	-0.036	-0.297	-0.453	-0.456	-0.297	-0.414
NEGR1	-0.492	-0.429	-0.52	-0.472	-0.431	-0.516	-0.036	-0.297	-0.453	-0.456	-0.297	-0.414
LRRIQ3	-0.492	-0.429	-0.52	-0.472	-0.431	-0.516	-0.036	-0.297	-0.453	-0.456	-0.529	-0.414
FPGT	-0.492	-0.429	-0.52	-0.472	-0.431	-0.516	-0.036	-0.297	-0.453	-0.456	-0.529	-0.414
FPGT-TNNI3K	-0.492	-0.429	-0.52	-0.472	-0.431	-0.516	-0.036	-0.297	-0.453	-0.456	-0.529	-0.414
TNNI3K	-0.492	-0.429	-0.52	-0.472	-0.431	-0.516	-0.036	-0.297	-0.453	-0.456	-0.529	-0.414
C1orf173	-0.492	-0.429	-0.52	-0.472	-0.431	-0.516	-0.036	-0.297	-0.453	-0.456	-0.529	-0.414
CRYZ	-0.492	-0.429	-0.52	-0.472	-0.431	-0.516	-0.036	-0.335	-0.453	-0.456	-0.529	-0.414
TYW3	-0.492	-0.429	-0.52	-0.472	-0.431	-0.516	-0.036	-0.335	-0.453	-0.456	-0.529	-0.414
LHX8	-0.492	-0.429	-0.52	-0.472	-0.431	-0.516	-0.036	-0.335	-0.453	-0.456	-0.529	-0.414
SLC44A5	-0.492	-0.429	-0.52	-0.472	-0.431	-0.516	-0.036	-0.335	-0.453	-0.456	-0.529	-0.414
ACADM	-0.492	-0.429	-0.52	-0.472	-0.431	-0.516	-0.036	-0.335	-0.453	-0.456	-0.529	-0.414
SNORD45C	-0.492	-0.429	-0.52	-0.472	-0.431	-0.516	-0.036	-0.335	-0.453	-0.456	-0.529	-0.414
SNORD45A	-0.492	-0.429	-0.52	-0.472	-0.431	-0.516	-0.036	-0.335	-0.453	-0.456	-0.529	-0.414
SNORD45B	-0.492	-0.429	-0.52	-0.472	-0.431	-0.516	-0.036	-0.335	-0.453	-0.456	-0.529	-0.414
RABGGTB	-0.492	-0.429	-0.52	-0.472	-0.431	-0.516	-0.036	-0.335	-0.453	-0.456	-0.529	-0.414
MSH4	-0.492	-0.429	-0.52	-0.472	-0.431	-0.516	-0.036	-0.335	-0.453	-0.456	-0.529	-0.414
ASB17	-0.492	-0.429	-0.52	-0.472	-0.431	-0.516	-0.036	-0.335	-0.453	-0.456	-0.529	-0.414
ST6GALNAC3	-0.492	-0.429	-0.52	-0.472	-0.431	-0.516	-0.036	-0.335	-0.453	-0.456	-0.529	-0.414
ST6GALNAC5	-0.492	-0.429	-0.52	-0.472	-0.431	-0.516	-0.036	-0.335	-0.453	-0.456	-0.529	-0.414
PIGK	-0.492	-0.429	-0.52	-0.472	-0.431	-0.516	-0.036	-0.335	-0.453	-0.456	-0.529	-0.414
AK5	-0.492	-0.429	-0.52	-0.472	-0.431	-0.516	-0.036	-0.335	-0.453	-0.456	-0.529	-0.414
ZZZ3	-0.492	-0.429	-0.52	-0.472	-0.431	-0.516	-0.036	-0.335	-0.453	-0.456	-0.529	-0.414
USP33	-0.492	-0.429	-0.52	-0.472	-0.431	-0.516	-0.282	-0.315	-0.453	-0.456	-0.529	-0.414
FAM73A	-0.492	-0.429	-0.52	-0.472	-0.431	-0.516	-0.282	-0.315	-0.453	-0.456	-0.529	-0.414
NEXN	-0.492	-0.429	-0.52	-0.472	-0.431	-0.516	-0.282	-0.315	-0.453	-0.456	-0.529	-0.414
FUBP1	-0.492	-0.429	-0.52	-0.472	-0.431	-0.516	-0.282	-0.315	-0.453	-0.456	-0.529	-0.414
DNAJB4	-0.492	-0.429	-0.52	-0.472	-0.431	-0.516	-0.282	-0.315	-0.453	-0.456	-0.529	-0.414
GIPC2	-0.492	-0.429	-0.52	-0.472	-0.431	-0.516	-0.282	-0.315	-0.453	-0.456	-0.529	-0.414
PTGFR	-0.492	-0.429	-0.52	-0.472	-0.431	-0.516	-0.282	-0.315	-0.453	-0.456	-0.529	-0.414
IFI44L	-0.492	-0.429	-0.52	-0.472	-0.431	-0.516	-0.282	-0.315	-0.453	-0.456	-0.529	-0.414
IFI44	-0.492	-0.429	-0.52	-0.472	-0.431	-0.516	-0.282	-0.315	-0.453	-0.456	-0.529	-0.414
ELTD1	-0.492	-0.429	-0.52	-0.472	-0.431	-0.516	-0.282	-0.315	-0.453	-0.456	-0.529	-0.414
LPHN2	-0.492	-0.429	-0.52	-0.472	-0.431	-0.516	-0.282	-0.315	-0.453	-0.456	-0.529	-0.414
MIR548AP	-0.492	-0.429	-0.52	-0.472	-0.431	-0.516	-0.372	-0.315	-0.453	-0.456	-0.529	-0.414
TTLL7	-0.492	-0.429	-0.52	-0.472	-0.431	-0.516	-0.372	-0.315	-0.453	-0.456	-0.529	-0.414
PRKACB	-0.492	-0.429	-0.52	-0.472	-0.431	-0.516	-0.372	-0.315	-0.453	-0.456	-0.529	-0.414
SAMD13	-0.492	-0.429	-0.52	-0.472	-0.431	-0.516	-0.372	-0.315	-0.453	-0.456	-0.529	-0.414
UOX	-0.492	-0.429	-0.52	-0.472	-0.431	-0.516	-0.372	-0.315	-0.453	-0.456	-0.529	-0.414
DNASE2B	-0.492	-0.429	-0.52	-0.472	-0.431	-0.516	-0.372	-0.315	-0.453	-0.456	-0.529	-0.414
RPF1	-0.492	-0.429	-0.52	-0.472	-0.431	-0.516	-0.372	-0.315	-0.453	-0.456	-0.529	-0.414
GNG5	-0.492	-0.429	-0.52	-0.472	-0.431	-0.516	-0.372	-0.315	-0.453	-0.456	-0.529	-0.414
SPATA1	-0.492	-0.429	-0.52	-0.472	-0.431	-0.516	-0.372	-0.315	-0.453	-0.456	-0.529	-0.414
CTBS	-0.492	-0.429	-0.52	-0.472	-0.431	-0.516	-0.372	-0.315	-0.453	-0.456	-0.529	-0.414
C1orf180	-0.492	-0.429	-0.52	-0.472	-0.431	-0.516	-0.372	-0.315	-0.453	-0.456	-0.529	-0.414
SSX2IP	-0.492	-0.429	-0.52	-0.472	-0.431	-0.516	-0.372	-0.315	-0.453	-0.456	-0.529	-0.414
LPAR3	-0.492	-0.429	-0.52	-0.472	-0.431	-0.516	-0.372	-0.315	-0.453	-0.456	-0.529	-0.414
MCOLN2	-0.492	-0.429	-0.52	-0.472	-0.431	-0.516	-0.372	-0.315	-0.453	-0.456	-0.529	-0.414
MCOLN3	-0.492	-0.429	-0.52	-0.472	-0.431	-0.516	-0.372	-0.315	-0.453	-0.456	-0.529	-0.414
WDR63	-0.492	-0.429	-0.52	-0.472	-0.431	-0.516	-0.372	-0.315	-0.453	-0.456	-0.529	-0.414
MIR4423	-0.492	-0.429	-0.52	-0.472	-0.431	-0.516	-0.372	-0.315	-0.453	-0.456	-0.529	-0.414
SYDE2	-0.492	-0.429	-0.52	-0.472	-0.431	-0.516	-0.372	-0.315	-0.453	-0.456	-0.529	-0.414
C1orf52	-0.492	-0.429	-0.52	-0.472	-0.431	-0.516	-0.372	-0.315	-0.453	-0.456	-0.529	-0.414
BCL10	-0.492	-0.429	-0.52	-0.472	-0.431	-0.516	-0.372	-0.315	-0.453	-0.456	-0.529	-0.414
DDAH1	-0.492	-0.429	-0.52	-0.472	-0.431	-0.516	-0.372	-0.315	-0.453	-0.456	-0.529	-0.414
CYR61	-0.492	-0.429	-0.52	-0.472	-0.431	-0.516	-0.372	-0.315	-0.453	-0.456	-0.529	-0.414
ZNHIT6	-0.492	-0.429	-0.52	-0.472	-0.431	-0.516	-0.372	-0.315	-0.453	-0.456	-0.529	-0.414
COL24A1	-0.492	-0.429	-0.52	-0.472	-0.431	-0.516	-0.372	-0.315	-0.453	-0.456	-0.529	-0.414
ODF2L	-0.492	-0.429	-0.52	-0.472	-0.431	-0.516	-0.372	-0.315	-0.453	-0.456	-0.529	-0.414
CLCA2	-0.492	-0.429	-0.52	-0.472	-0.431	-0.516	-0.372	-0.315	-0.453	-0.456	-0.529	-0.414
CLCA1	-0.492	-0.429	-0.52	-0.472	-0.431	-0.516	-0.372	-0.315	-0.453	-0.456	-0.529	-0.414
CLCA4	-0.492	-0.429	-0.52	-0.472	-0.431	-0.516	-0.372	-0.315	-0.453	-0.456	-0.529	-0.414
CLCA3P	-0.492	-0.429	-0.52	-0.472	-0.431	-0.516	-0.372	-0.315	-0.453	-0.456	-0.529	-0.414
SH3GLB1	-0.492	-0.429	-0.52	-0.472	-0.431	-0.516	-0.372	-0.315	-0.453	-0.456	-0.529	-0.414
HS2ST1	-0.492	-0.429	-0.52	-0.472	-0.431	-0.516	-0.372	-0.315	-0.453	-0.456	-0.529	-0.414
LOC339524	-0.492	-0.429	-0.52	-0.472	-0.431	-0.516	-0.372	-0.315	-0.453	-0.456	-0.529	-0.414
LMO4	-0.492	-0.429	-0.52	-0.472	-0.431	-0.516	-0.372	-0.315	-0.453	-0.456	-0.529	-0.414
PKN2	-0.492	-0.429	-0.52	-0.472	-0.431	-0.516	-0.372	-0.315	-0.453	-0.456	-0.529	-0.414
GTF2B	-0.492	-0.429	-0.52	-0.472	-0.431	-0.516	-0.372	-0.315	-0.453	-0.456	-0.529	-0.414
RBMXL1	-0.492	-0.429	-0.52	-0.472	-0.431	-0.516	-0.372	-0.315	-0.453	-0.456	-0.529	-0.414
CCBL2	-0.492	-0.429	-0.52	-0.472	-0.431	-0.516	-0.372	-0.315	-0.453	-0.456	-0.529	-0.414
GBP3	-0.492	-0.429	-0.52	-0.472	-0.431	-0.516	-0.372	-0.315	-0.453	-0.456	-0.529	-0.414
GBP1	-0.492	-0.429	-0.52	-0.472	-0.431	-0.516	-0.372	-0.315	-0.453	-0.456	-0.529	-0.414
GBP2	-0.492	-0.429	-0.52	-0.472	-0.431	-0.516	-0.372	-0.315	-0.453	-0.456	-0.529	-0.414
GBP7	-0.492	-0.429	-0.52	-0.472	-0.431	-0.516	-0.372	-0.315	-0.453	-0.456	-0.529	-0.414
GBP4	-0.492	-0.429	-0.52	-0.472	-0.431	-0.516	-0.372	-0.315	-0.453	-0.456	-0.529	-0.414
GBP5	-0.492	-0.429	-0.52	-0.472	-0.431	-0.516	-0.372	-0.315	-0.453	-0.456	-0.529	-0.414
GBP6	-0.492	-0.429	-0.52	-0.472	-0.431	-0.516	-0.372	-0.315	-0.453	-0.456	-0.529	-0.414
GBP1P1	-0.492	-0.429	-0.52	-0.472	-0.431	-0.516	-0.372	-0.315	-0.453	-0.456	-0.529	-0.414
LRRC8B	-0.492	-0.429	-0.52	-0.472	-0.431	-0.516	-0.372	-0.315	-0.453	-0.456	-0.529	-0.414
LRRC8C	-0.492	-0.429	-0.52	-0.472	-0.431	-0.516	-0.372	-0.335	-0.453	-0.456	-0.529	-0.414
LRRC8D	-0.492	-0.429	-0.52	-0.472	-0.431	-0.516	-0.372	-0.335	-0.453	-0.456	-0.529	-0.414
ZNF326	-0.492	-0.429	-0.52	-0.472	-0.431	-0.516	-0.372	-0.335	-0.453	-0.456	-0.529	-0.414
BARHL2	-0.492	-0.429	-0.52	-0.472	-0.431	-0.516	-0.372	-0.335	-0.453	-0.456	-0.529	-0.414
ZNF644	-0.492	-0.429	-0.52	-0.472	-0.431	-0.516	-0.372	-0.335	-0.453	-0.456	-0.529	-0.414
HFM1	-0.492	-0.429	-0.52	-0.472	-0.431	-0.516	-0.372	-0.335	-0.453	-0.456	-0.529	-0.414
CDC7	-0.492	-0.429	-0.52	-0.472	-0.431	-0.516	-0.372	-0.335	-0.453	-0.456	-0.529	-0.414
TGFBR3	-0.492	-0.429	-0.52	-0.472	-0.431	-0.516	-0.372	-0.335	-0.453	-0.456	-0.529	-0.414
BRDT	-0.492	-0.429	-0.52	-0.472	-0.431	-0.516	-0.372	-0.335	-0.453	-0.456	-0.529	-0.414
EPHX4	-0.492	-0.429	-0.52	-0.472	-0.431	-0.516	-0.372	-0.335	-0.453	-0.456	-0.529	-0.414
BTBD8	-0.492	-0.429	-0.52	-0.472	-0.431	-0.516	-0.372	-0.335	-0.453	-0.456	-0.529	-0.414
KIAA1107	-0.492	-0.429	-0.52	-0.472	-0.431	-0.516	-0.372	-0.335	-0.453	-0.456	-0.529	-0.414
C1orf146	-0.492	-0.429	-0.52	-0.472	-0.431	-0.516	-0.372	-0.335	-0.453	-0.456	-0.529	-0.414
GLMN	-0.492	-0.429	-0.52	-0.472	-0.431	-0.516	-0.372	-0.335	-0.453	-0.456	-0.529	-0.414
RPAP2	-0.492	-0.429	-0.52	-0.472	-0.431	-0.516	-0.372	-0.335	-0.453	-0.456	-0.529	-0.414
GFI1	-0.492	-0.429	-0.52	-0.472	-0.431	-0.516	-0.372	-0.335	-0.453	-0.456	-0.529	-0.414
EVI5	-0.492	-0.429	-0.52	-0.472	-0.431	-0.516	-0.372	-0.335	-0.453	-0.456	-0.529	-0.414
SNORD21	-0.492	-0.429	-0.52	-0.472	-0.431	-0.516	-0.372	-0.335	-0.453	-0.456	-0.529	-0.414
RPL5	-0.492	-0.429	-0.52	-0.472	-0.431	-0.516	-0.372	-0.335	-0.453	-0.456	-0.529	-0.414
FAM69A	-0.492	-0.429	-0.52	-0.472	-0.431	-0.516	-0.372	-0.335	-0.453	-0.456	-0.529	-0.414
MTF2	-0.492	-0.429	-0.52	-0.472	-0.431	-0.516	-0.372	-0.335	-0.453	-0.456	-0.529	-0.414
TMED5	-0.492	-0.429	-0.52	-0.472	-0.431	-0.516	-0.372	-0.335	-0.453	-0.456	-0.529	-0.414
CCDC18	-0.492	-0.429	-0.52	-0.472	-0.431	-0.516	-0.372	-0.335	-0.453	-0.456	-0.529	-0.414
DR1	-0.492	-0.429	-0.52	-0.472	-0.431	-0.516	-0.372	-0.335	-0.453	-0.456	-0.529	-0.414
FNBP1L	-0.492	-0.429	-0.52	-0.472	-0.431	-0.516	-0.372	-0.335	-0.453	-0.456	-0.529	-0.414
BCAR3	-0.492	-0.429	-0.52	-0.472	-0.431	-0.516	-0.372	-0.335	-0.453	-0.456	-0.529	-0.414
MIR760	-0.492	-0.429	-0.52	-0.472	-0.431	-0.516	-0.372	-0.335	-0.453	-0.456	-0.529	-0.414
DNTTIP2	-0.492	-0.429	-0.52	-0.472	-0.431	-0.516	-0.372	-0.335	-0.453	-0.456	-0.529	-0.414
GCLM	-0.492	-0.429	-0.52	-0.472	-0.431	-0.516	-0.372	-0.335	-0.453	-0.456	-0.529	-0.414
ABCA4	-0.032	0.049	0.107	-0.014	0.206	0.315	0.091	0.422	-0.022	-0.02	0.03	0.265
ARHGAP29	-0.032	0.049	0.107	-0.014	0.206	0.315	0.091	0.422	-0.022	-0.02	0.03	0.265
ABCD3	-0.032	0.049	0.107	-0.014	0.206	0.315	0.091	0.422	-0.022	-0.02	0.03	0.265
F3	-0.032	0.049	0.107	-0.014	0.206	0.315	0.091	0.422	-0.022	-0.02	0.03	0.265
SLC44A3	-0.032	0.049	0.107	-0.014	0.206	0.315	0.091	0.422	-0.022	-0.02	0.03	0.265
CNN3	-0.032	0.049	0.107	-0.014	0.206	0.315	0.091	0.422	-0.022	-0.02	0.03	0.265
ALG14	-0.032	0.049	0.107	-0.014	0.206	0.315	0.091	0.422	-0.022	-0.02	0.03	0.265
TMEM56	-0.032	0.049	0.107	-0.014	0.206	0.315	0.091	0.422	-0.022	-0.02	0.03	0.265
TMEM56-RWDD3	-0.032	0.049	0.107	-0.014	0.206	0.315	0.091	0.422	-0.022	-0.02	0.03	0.265
RWDD3	-0.032	0.049	0.107	-0.014	0.206	0.315	0.091	0.422	-0.022	-0.02	0.03	0.265
PTBP2	-0.032	0.049	0.107	-0.014	0.206	0.315	0.091	0.422	-0.022	-0.02	0.03	0.265
DPYD	-0.032	0.049	0.107	-0.014	0.206	0.315	0.091	0.422	-0.022	-0.02	0.03	0.265
MIR137HG	-0.032	0.049	0.107	-0.014	0.206	0.315	0.091	0.422	-0.022	-0.02	0.03	0.265
SNX7	-0.032	0.049	0.107	-0.014	0.206	0.315	0.091	0.422	-0.022	-0.02	0.03	0.265
LPPR5	-0.032	0.049	0.107	-0.014	0.206	0.315	0.091	0.422	-0.022	-0.02	0.03	0.265
LPPR4	-0.032	0.049	0.107	-0.014	0.206	0.315	0.091	0.422	-0.022	-0.02	0.03	0.265
PALMD	-0.032	0.049	0.107	-0.014	0.206	0.315	0.091	0.422	-0.022	-0.02	0.03	0.265
MIR548AA1	-0.032	0.049	0.107	-0.014	0.206	0.315	0.091	0.422	-0.022	-0.02	0.03	0.265
FRRS1	-0.032	0.049	0.107	-0.014	0.206	0.315	0.091	0.422	-0.022	-0.02	0.03	0.265
AGL	-0.032	0.049	0.107	-0.014	0.206	0.315	0.091	0.422	-0.022	-0.02	0.03	0.265
SLC35A3	-0.032	0.049	0.107	-0.014	0.206	0.315	0.091	0.422	-0.022	-0.02	0.03	0.265
HIAT1	-0.032	0.049	0.107	-0.014	0.206	0.315	0.091	0.422	-0.022	-0.02	0.03	0.265
SASS6	-0.032	0.049	0.107	-0.014	0.206	0.315	0.091	0.422	-0.022	-0.02	0.03	0.265
TRMT13	-0.032	0.049	0.107	-0.014	0.206	0.315	0.091	0.422	-0.022	-0.02	0.03	0.265
LRRC39	-0.032	0.049	0.107	-0.014	0.206	0.315	0.091	0.422	-0.022	-0.02	0.03	0.265
DBT	-0.032	0.049	0.107	-0.014	0.206	0.315	0.091	0.422	-0.022	-0.02	0.03	0.265
RTCA	-0.032	0.049	0.107	-0.014	0.206	0.315	0.091	0.422	-0.022	-0.02	0.03	0.265
MIR553	-0.032	0.049	0.107	-0.014	0.206	0.315	0.091	0.422	-0.022	-0.02	0.03	0.265
CDC14A	-0.032	0.049	0.107	-0.014	0.206	0.315	0.091	0.422	-0.022	-0.02	0.03	0.265
GPR88	-0.032	0.049	0.107	-0.014	0.206	0.315	0.091	0.422	-0.022	-0.02	0.03	0.265
VCAM1	-0.032	0.049	0.107	-0.014	0.206	0.315	0.091	0.422	-0.022	-0.02	0.03	0.265
EXTL2	-0.032	0.049	0.107	-0.014	0.206	0.315	0.091	0.422	-0.022	-0.02	0.03	0.265
SLC30A7	-0.032	0.049	0.107	-0.014	0.206	0.315	0.091	0.422	-0.022	-0.02	0.03	0.265
DPH5	-0.032	0.049	0.107	-0.014	0.206	0.315	0.091	0.422	-0.022	-0.02	0.03	0.265
S1PR1	-0.032	0.049	0.107	-0.014	0.206	0.315	0.091	0.422	-0.022	-0.02	0.03	0.265
OLFM3	-0.032	0.049	0.107	-0.014	0.206	0.315	0.091	0.422	-0.022	-0.02	0.03	0.265
COL11A1	-0.032	0.049	0.107	-0.014	0.206	0.315	0.091	0.422	-0.022	-0.02	0.03	0.265
RNPC3	-0.032	0.049	0.107	-0.014	0.206	0.315	0.091	0.422	-0.022	-0.02	0.03	0.265
AMY2B	-0.032	0.049	0.107	-0.014	0.206	0.315	0.091	0.422	-0.022	-0.02	0.03	0.265
AMY2A	-0.032	0.049	0.107	-0.014	0.206	0.315	0.091	0.422	-0.022	-0.02	0.03	0.265
AMY1A	-0.032	0.049	0.107	-0.014	0.206	0.315	0.091	0.422	-0.022	-0.02	0.03	0.265
PRMT6	-0.032	0.049	0.107	-0.014	0.206	0.315	0.091	0.422	-0.022	-0.02	-0.043	0.265
NTNG1	-0.032	0.049	0.107	-0.014	0.206	0.315	0.091	0.422	-0.022	-0.02	-0.043	0.265
VAV3	-0.032	0.049	0.107	-0.014	0.206	0.315	0.091	0.422	-0.022	-0.02	-0.043	0.265
SLC25A24	-0.032	0.049	0.107	-0.014	0.206	0.315	0.091	0.422	-0.022	-0.02	-0.043	0.265
NBPF4	-0.032	0.049	0.107	-0.014	0.206	0.315	0.091	0.422	-0.022	-0.02	-0.043	0.265
NBPF6	-0.032	0.049	0.107	-0.014	0.206	0.315	0.091	0.422	-0.022	-0.02	-0.043	0.265
FAM102B	-0.032	0.049	0.107	-0.014	0.206	0.315	0.091	0.422	-0.022	-0.02	-0.043	0.265
HENMT1	-0.032	0.049	0.107	-0.014	0.206	0.315	0.091	0.422	-0.022	-0.02	-0.043	0.265
PRPF38B	-0.032	0.049	0.107	-0.014	0.206	0.315	0.091	0.422	-0.022	-0.02	-0.043	0.265
FNDC7	-0.032	0.049	0.107	-0.014	0.206	0.315	0.091	0.422	-0.022	-0.02	-0.043	0.265
STXBP3	-0.032	0.049	0.107	-0.014	0.206	0.315	0.091	0.422	-0.022	-0.02	-0.043	0.265
AKNAD1	-0.032	0.049	0.107	-0.014	0.206	0.315	0.091	0.422	-0.022	-0.02	-0.043	0.265
SPATA42	-0.032	0.049	0.107	-0.014	0.206	0.315	0.091	0.422	-0.022	-0.02	-0.043	0.265
GPSM2	-0.032	0.049	0.107	-0.014	0.206	0.315	0.091	0.422	-0.022	-0.02	-0.043	0.265
CLCC1	-0.032	0.049	0.107	-0.014	0.206	0.315	0.091	0.422	-0.022	-0.02	-0.043	0.265
WDR47	-0.032	0.049	0.107	-0.014	0.206	0.315	0.091	0.422	-0.022	-0.02	-0.043	0.265
TAF13	-0.032	0.049	0.107	-0.014	0.206	0.315	0.091	0.422	-0.022	-0.02	-0.043	0.265
TMEM167B	-0.032	0.049	0.107	-0.014	0.206	0.315	0.091	0.422	-0.022	-0.02	-0.043	0.265
SCARNA2	-0.032	0.049	0.107	-0.014	0.206	0.315	0.091	0.422	-0.022	-0.02	-0.043	0.265
C1orf194	-0.032	0.049	0.107	-0.014	0.206	0.315	0.091	0.422	-0.022	-0.02	-0.043	0.265
KIAA1324	-0.032	0.049	0.107	-0.014	0.206	0.315	0.091	0.422	-0.022	-0.02	-0.043	0.265
SARS	-0.032	0.049	0.471	-0.014	0.206	0.315	0.091	0.422	-0.022	-0.02	-0.043	0.265
CELSR2	-0.032	0.049	0.471	-0.014	0.206	0.315	0.091	0.422	-0.022	-0.02	-0.043	0.265
PSRC1	-0.032	0.049	0.471	-0.014	0.206	0.315	0.091	0.422	-0.022	-0.02	-0.043	0.265
MYBPHL	-0.032	0.049	0.471	-0.014	0.206	0.315	0.091	0.422	-0.022	-0.02	-0.043	0.265
SORT1	-0.032	0.049	0.471	-0.014	0.206	0.315	0.091	0.422	-0.022	-0.02	-0.043	0.265
PSMA5	-0.032	0.049	0.471	-0.014	0.206	0.315	0.091	0.422	-0.022	-0.02	-0.043	0.265
SYPL2	-0.032	0.049	0.471	-0.014	0.206	0.315	0.091	0.422	-0.022	-0.02	-0.043	0.265
ATXN7L2	-0.032	0.049	0.471	-0.014	0.206	0.315	0.091	0.422	-0.022	-0.02	-0.043	0.265
CYB561D1	-0.032	0.049	0.471	-0.014	0.206	0.315	0.091	0.422	-0.022	-0.02	-0.043	0.265
AMIGO1	-0.032	0.049	0.471	-0.014	0.206	0.315	0.091	0.422	-0.022	-0.02	-0.043	0.265
GPR61	-0.032	0.049	0.471	-0.014	0.206	0.315	0.091	0.422	-0.022	-0.02	-0.043	0.265
GNAI3	-0.032	0.049	0.471	-0.014	0.206	0.315	0.091	0.422	-0.022	-0.02	-0.043	0.265
MIR197	-0.032	0.049	0.471	-0.014	0.206	0.315	0.091	0.422	-0.022	-0.02	-0.043	0.265
GNAT2	-0.032	0.049	0.471	-0.014	0.206	0.315	0.091	0.422	-0.022	-0.02	-0.043	0.265
AMPD2	-0.032	0.049	0.471	-0.014	0.206	0.315	0.091	0.422	-0.022	-0.02	-0.043	0.265
GSTM4	-0.032	0.049	0.471	-0.014	0.206	0.315	0.091	0.422	-0.022	-0.02	-0.043	0.265
GSTM2	-0.032	0.049	0.471	-0.014	0.206	0.315	0.091	0.422	-0.022	-0.02	-0.043	0.265
GSTM1	-0.032	0.049	0.471	-0.014	0.206	0.315	0.091	0.422	-0.022	-0.02	-0.043	0.265
GSTM5	-0.032	0.049	0.471	-0.014	0.206	0.315	0.091	0.422	-0.022	-0.02	-0.043	0.265
GSTM3	-0.032	0.049	-0.053	-0.014	0.206	0.003	0.091	0.422	-0.022	-0.02	-0.043	0.053
EPS8L3	-0.032	0.049	-0.053	-0.014	0.206	0.003	0.091	0.422	-0.022	-0.02	-0.043	0.053
CSF1	-0.032	0.049	-0.053	-0.014	0.206	0.003	0.091	0.422	-0.022	-0.02	-0.043	0.053
AHCYL1	-0.032	0.049	-0.053	-0.014	0.206	0.003	0.091	0.422	-0.022	-0.02	-0.043	0.053
STRIP1	-0.032	0.049	-0.053	-0.014	0.206	0.003	0.091	0.422	-0.022	-0.02	-0.043	0.053
ALX3	-0.032	0.049	-0.053	-0.014	0.206	0.003	0.091	0.422	-0.022	-0.02	-0.043	0.053
UBL4B	-0.032	0.049	-0.053	-0.014	0.206	0.003	0.091	0.422	-0.022	-0.02	-0.043	0.053
SLC6A17	-0.032	0.049	-0.053	-0.014	0.206	0.003	0.091	0.422	-0.022	-0.02	-0.043	0.053
KCNC4	-0.032	0.049	-0.053	-0.014	0.206	0.003	0.091	0.422	-0.022	-0.02	-0.043	0.053
RBM15	-0.032	0.049	-0.053	-0.014	0.206	0.003	0.091	0.422	-0.022	-0.02	-0.043	0.053
SLC16A4	-0.032	0.049	-0.053	-0.014	0.206	0.003	0.091	0.422	-0.022	-0.02	-0.043	0.053
LAMTOR5	-0.032	0.049	-0.053	-0.014	0.206	0.003	0.091	0.422	-0.022	-0.02	-0.043	0.053
PROK1	-0.032	0.049	-0.053	-0.014	0.206	0.003	0.091	0.422	-0.022	-0.02	-0.043	0.053
CYMP	-0.032	0.049	-0.053	-0.014	0.206	0.003	0.091	0.422	-0.022	-0.02	-0.043	0.053
KCNA10	-0.032	0.049	-0.053	-0.014	0.206	0.003	0.091	0.422	-0.022	-0.02	-0.043	0.053
KCNA2	-0.032	0.049	-0.053	-0.014	0.206	0.003	0.091	0.422	-0.022	-0.02	-0.043	0.053
KCNA3	-0.032	0.049	-0.053	-0.014	0.206	0.003	0.091	0.422	-0.022	-0.02	-0.043	0.053
CD53	-0.032	0.049	-0.053	-0.014	0.206	0.003	0.091	0.422	-0.022	-0.02	-0.043	0.053
LRIF1	-0.032	0.049	-0.053	-0.014	0.206	0.003	0.091	0.422	-0.022	-0.02	-0.043	0.053
DRAM2	-0.032	0.049	-0.053	-0.014	0.206	0.003	0.091	0.422	-0.022	-0.02	-0.043	0.053
CEPT1	-0.032	0.049	-0.053	-0.014	0.206	0.003	0.091	0.422	-0.022	-0.02	-0.043	0.053
DENND2D	-0.032	0.049	-0.053	-0.014	0.206	0.003	0.091	0.422	-0.022	-0.02	-0.043	0.053
CHI3L2	-0.032	0.049	-0.053	-0.014	0.206	0.003	0.091	0.422	-0.022	-0.02	-0.043	0.053
CHIAP2	-0.032	0.049	-0.053	-0.014	0.206	0.003	0.091	0.422	-0.022	-0.02	-0.043	0.053
CHIA	-0.032	0.049	-0.053	-0.014	0.206	0.003	0.091	0.422	-0.022	-0.02	-0.043	0.053
PIFO	-0.032	0.049	-0.053	-0.014	0.206	0.003	0.091	0.422	-0.022	-0.02	-0.043	0.053
PGCP1	-0.032	0.049	-0.053	-0.014	0.206	0.003	0.091	0.422	-0.022	-0.02	-0.043	0.053
OVGP1	-0.032	0.049	-0.053	-0.014	0.206	0.003	0.091	0.422	-0.022	-0.02	-0.043	0.053
WDR77	-0.032	0.049	-0.053	-0.014	0.206	0.003	0.091	0.422	-0.022	-0.02	-0.043	0.053
ATP5F1	-0.032	0.049	-0.053	-0.014	0.206	0.003	0.091	0.422	-0.022	-0.02	-0.043	0.053
C1orf162	-0.032	0.049	-0.053	-0.014	0.206	0.003	0.091	0.422	-0.022	-0.02	-0.043	0.053
ADORA3	-0.032	0.049	-0.053	-0.014	0.206	0.003	0.091	0.422	-0.022	-0.02	-0.043	0.053
RAP1A	-0.032	0.049	-0.053	-0.014	0.206	0.003	0.091	0.422	-0.022	-0.02	-0.043	0.053
FAM212B	-0.032	0.049	-0.053	-0.014	0.206	0.003	0.091	0.422	-0.022	-0.02	-0.043	0.053
DDX20	-0.032	0.049	-0.053	-0.014	0.206	0.003	0.091	0.422	-0.022	-0.02	-0.043	0.053
KCND3	-0.032	0.049	-0.053	-0.014	0.206	0.003	0.091	0.422	-0.022	-0.02	-0.043	0.053
CTTNBP2NL	-0.032	0.049	-0.053	-0.014	0.206	0.003	0.091	0.422	-0.022	-0.02	-0.043	0.053
WNT2B	-0.032	0.049	-0.053	-0.014	0.206	0.003	0.091	0.422	-0.022	-0.02	-0.043	0.053
ST7L	-0.032	0.049	-0.053	-0.014	0.206	0.003	0.091	0.422	-0.022	-0.02	-0.043	0.053
CAPZA1	-0.032	0.049	-0.053	-0.014	0.206	0.003	0.091	0.422	-0.022	-0.02	-0.043	0.053
MOV10	-0.032	0.049	-0.053	-0.014	0.206	0.003	0.091	0.422	-0.022	-0.02	-0.043	0.053
RHOC	-0.032	0.049	-0.053	-0.014	0.206	0.003	0.091	0.422	-0.022	-0.02	-0.043	0.053
PPM1J	-0.032	0.049	-0.053	-0.014	0.206	0.003	0.091	0.422	-0.022	-0.02	-0.043	0.053
FAM19A3	-0.032	0.049	-0.053	-0.014	0.206	0.003	0.091	0.422	-0.022	-0.02	-0.043	0.053
SLC16A1	-0.032	0.049	-0.053	-0.014	0.206	0.003	0.091	0.422	-0.022	-0.02	-0.043	0.053
LRIG2	-0.032	0.049	-0.053	-0.014	0.206	0.003	0.091	0.422	-0.022	-0.02	-0.043	0.053
MAGI3	-0.032	0.049	-0.053	-0.014	0.206	0.003	0.091	0.422	-0.022	-0.02	-0.043	0.053
PHTF1	-0.032	0.049	-0.053	-0.014	0.206	0.003	0.091	0.422	-0.022	-0.02	-0.043	0.053
RSBN1	-0.032	0.049	-0.053	-0.014	0.206	0.003	0.091	0.422	-0.022	-0.02	-0.043	0.053
PTPN22	-0.032	0.049	-0.053	-0.014	0.206	0.003	0.091	0.422	-0.022	-0.02	-0.043	0.053
BCL2L15	-0.032	0.049	-0.053	-0.014	0.206	0.003	0.091	0.422	-0.022	-0.02	-0.043	0.053
AP4B1	-0.032	0.049	-0.053	-0.014	0.206	0.003	0.091	0.422	-0.022	-0.02	-0.043	0.053
DCLRE1B	-0.032	0.049	-0.053	-0.014	0.206	0.003	0.091	0.422	-0.022	-0.02	-0.043	0.053
HIPK1	-0.032	0.049	-0.053	-0.014	0.206	0.003	0.091	0.422	-0.022	-0.02	-0.043	0.053
OLFML3	-0.032	0.049	-0.053	-0.014	0.206	0.003	0.091	0.422	-0.022	-0.02	-0.043	0.053
SYT6	-0.032	0.049	-0.053	-0.014	0.206	0.003	0.091	0.422	-0.022	-0.02	-0.043	0.053
TRIM33	-0.032	0.049	-0.053	-0.014	0.206	0.003	0.091	0.422	-0.022	-0.02	-0.043	0.053
BCAS2	-0.032	0.049	-0.053	-0.014	0.206	0.003	0.091	0.422	-0.022	-0.02	-0.043	0.053
DENND2C	-0.032	0.049	-0.053	-0.014	0.206	0.003	0.091	0.422	-0.022	-0.02	-0.043	0.053
AMPD1	-0.032	0.049	-0.053	-0.014	0.206	0.003	0.091	0.422	-0.022	-0.02	-0.043	0.053
NRAS	-0.032	0.049	-0.053	-0.014	0.206	0.003	0.091	0.422	-0.022	-0.02	-0.043	0.053
CSDE1	-0.032	0.049	-0.053	-0.014	0.206	0.003	0.091	0.422	-0.022	-0.02	-0.043	0.053
SIKE1	-0.032	0.049	-0.053	-0.014	0.206	0.003	0.091	0.422	-0.022	-0.02	-0.043	0.053
SYCP1	-0.032	0.049	-0.053	-0.014	0.206	0.003	0.091	0.422	-0.022	-0.02	-0.043	0.053
TSHB	-0.032	0.049	-0.053	-0.014	0.206	0.003	0.091	0.422	-0.022	-0.02	-0.043	0.053
TSPAN2	-0.032	0.049	-0.053	-0.014	0.206	0.003	0.091	0.422	-0.022	-0.02	-0.043	0.053
NGF	-0.032	0.049	-0.053	-0.014	0.206	0.003	0.091	0.422	-0.022	-0.02	-0.043	0.053
VANGL1	-0.032	0.049	-0.053	-0.014	0.206	0.003	0.091	0.422	-0.022	-0.02	-0.043	0.053
CASQ2	-0.032	0.049	-0.053	-0.014	0.206	0.003	0.091	0.422	-0.022	-0.02	-0.043	0.053
NHLH2	-0.032	0.049	-0.053	-0.014	0.206	0.003	0.091	0.422	-0.022	-0.02	-0.043	0.053
SLC22A15	-0.032	0.049	-0.053	-0.014	0.206	0.003	0.091	0.422	-0.022	-0.02	-0.043	0.053
MAB21L3	-0.032	0.049	-0.053	-0.014	0.206	0.003	0.091	0.422	-0.022	-0.02	-0.043	0.053
ATP1A1	-0.032	0.049	-0.053	-0.014	0.206	0.003	0.091	0.422	-0.022	-0.02	-0.043	0.053
ATP1A1OS	-0.032	0.049	-0.053	-0.014	0.206	0.003	0.091	0.422	-0.022	-0.02	-0.043	0.053
CD58	-0.032	0.049	-0.053	-0.014	0.206	0.003	0.091	0.422	-0.022	-0.02	-0.043	0.053
IGSF3	-0.032	0.049	-0.053	-0.014	0.206	0.003	0.091	0.422	-0.022	-0.02	-0.043	0.053
MIR320B1	-0.032	0.049	-0.053	-0.014	0.206	0.003	0.091	0.422	-0.022	-0.02	-0.043	0.053
CD2	-0.032	0.049	-0.053	-0.014	0.206	0.003	0.091	0.422	-0.022	-0.02	-0.043	0.053
PTGFRN	-0.032	0.049	-0.053	-0.014	0.206	0.003	0.091	0.422	-0.022	-0.02	-0.043	0.053
CD101	-0.032	0.049	-0.053	-0.014	0.206	0.003	0.091	0.422	-0.022	-0.02	-0.043	0.053
TTF2	-0.032	0.049	-0.053	-0.014	0.206	0.003	0.091	0.422	-0.022	-0.02	-0.043	0.053
MIR942	-0.032	0.049	-0.053	-0.014	0.206	0.003	0.091	0.422	-0.022	-0.02	-0.043	0.053
TRIM45	-0.032	0.049	-0.053	-0.014	0.206	0.003	0.091	0.422	-0.022	-0.02	-0.043	0.053
VTCN1	-0.032	0.049	-0.053	-0.014	0.206	0.003	0.091	0.422	-0.022	-0.02	-0.043	0.053
MAN1A2	-0.032	0.049	-0.053	-0.014	0.206	0.003	0.091	0.422	-0.022	-0.02	-0.043	0.053
FAM46C	-0.032	0.049	-0.053	-0.014	0.206	0.003	0.091	0.422	-0.022	-0.02	-0.043	0.053
GDAP2	-0.032	0.049	-0.053	-0.014	0.206	0.003	0.091	0.422	-0.022	-0.02	-0.043	0.053
WDR3	-0.032	0.049	-0.053	-0.014	0.206	0.003	0.091	0.422	-0.022	-0.02	-0.043	0.053
SPAG17	-0.032	0.049	-0.053	-0.014	0.206	0.003	0.091	0.422	-0.022	-0.02	-0.043	0.053
TBX15	-0.032	0.049	-0.053	-0.014	0.206	0.003	0.091	0.422	-0.022	-0.02	-0.043	0.053
WARS2	-0.032	0.049	-0.053	-0.014	0.206	0.003	0.091	0.422	-0.022	-0.02	-0.043	0.053
HAO2	-0.032	0.049	-0.053	-0.014	0.206	0.003	0.091	0.422	-0.022	-0.02	-0.043	0.053
HSD3B2	-0.032	0.049	-0.053	-0.014	0.206	0.003	0.091	0.422	-0.022	-0.02	-0.043	0.053
HSD3B1	-0.032	0.049	-0.053	-0.014	0.206	0.003	0.091	0.422	-0.022	-0.02	-0.043	0.053
LINC00622	-0.032	0.049	-0.053	-0.014	0.206	0.003	0.091	0.422	-0.022	-0.02	-0.043	0.053
ZNF697	-0.032	0.049	-0.053	-0.014	0.206	0.003	0.091	0.422	-0.022	-0.02	-0.043	0.053
PHGDH	-0.032	0.049	-0.053	-0.014	0.206	0.003	0.091	0.422	-0.022	-0.02	-0.043	0.053
HMGCS2	-0.032	0.049	-0.053	-0.014	0.206	0.003	0.091	0.422	-0.022	-0.02	-0.043	0.053
REG4	-0.032	0.049	-0.053	-0.014	0.206	0.003	0.091	0.422	-0.022	-0.02	-0.043	0.053
ADAM30	-0.032	0.049	-0.053	-0.014	0.206	0.003	0.091	0.422	-0.022	-0.02	-0.043	0.053
NOTCH2	-0.032	0.049	-0.053	-0.014	0.206	0.003	0.091	0.422	-0.022	-0.02	-0.043	0.053
FAM72B	-0.032	0.049	-0.053	-0.014	0.206	0.003	0.091	0.422	-0.022	-0.02	-0.043	0.053
HIST2H2BA	-0.032	0.049	-0.053	-0.014	0.206	0.003	0.091	0.422	-0.022	-0.02	-0.043	0.053
FCGR1B	-0.032	0.049	-0.053	-0.014	0.206	0.003	0.091	0.422	-0.022	-0.02	-0.043	0.053
ANKRD20A12P	-0.032	0.049	-0.053	-0.014	0.206	0.003	0.091	0	-0.022	-0.02	-0.043	0.053
PPIAL4G	-0.032	0.049	-0.053	-0.014	0.206	0.003	0.091	0	-0.022	-0.02	-0.043	0.053
FAM72D	-0.032	0.049	-0.053	-0.014	0.206	0.003	0.091	0	-0.022	-0.02	-0.043	0.053
SRGAP2B	-0.032	0.049	-0.053	-0.014	0.206	0.003	0.091	0.149	-0.022	-0.02	-0.043	0.053
LINC00623	-0.032	0.049	-0.053	-0.014	0.206	0.003	0.091	0.149	-0.022	-0.02	-0.043	0.053
PPIAL4B	-0.032	0.049	-0.053	-0.014	0.206	0.003	0.091	0.149	-0.022	-0.02	-0.043	0.053
NBPF9	-0.032	0.049	-0.053	-0.014	0.206	0.003	0.091	0.149	-0.022	-0.02	-0.043	0.053
NBPF8	-0.032	0.049	-0.053	-0.014	0.206	0.003	0.091	0.149	-0.022	-0.02	-0.043	0.053
PDE4DIP	-0.032	0.049	-0.053	-0.014	0.206	0.003	0.091	0.149	-0.022	-0.02	-0.043	0.053
LOC653513	-0.032	0.049	-0.053	-0.014	0.206	0.003	0.091	0.149	-0.022	-0.02	-0.043	0.053
SEC22B	-0.032	0.049	-0.053	-0.014	0.206	0.003	0.091	0.149	-0.022	-0.02	-0.043	0.053
NOTCH2NL	-0.032	0.049	-0.053	-0.014	0.206	0.003	0.091	0.149	-0.022	-0.02	-0.043	0.053
NBPF10	-0.032	0.049	-0.053	-0.014	0.206	0.003	0.091	0.149	-0.022	-0.02	-0.043	0.053
HFE2	-0.032	0.049	-0.053	-0.014	0.206	0.003	0.091	0.149	-0.022	-0.02	-0.043	0.053
TXNIP	-0.032	0.049	-0.053	-0.014	0.206	0.003	0.091	0.149	-0.022	-0.02	-0.043	0.053
POLR3GL	-0.032	0.049	-0.053	-0.014	0.206	0.003	0.091	0.149	-0.022	-0.02	-0.043	0.053
ANKRD34A	-0.032	0.049	-0.053	-0.014	0.206	0.003	0.091	0.149	-0.022	-0.02	-0.043	0.053
LIX1L	-0.032	0.049	-0.053	-0.014	0.206	0.003	0.091	0.149	-0.022	-0.02	-0.043	0.053
RBM8A	-0.032	0.049	-0.053	-0.014	0.206	0.003	0.091	0.149	-0.022	-0.02	-0.043	0.053
GNRHR2	-0.032	0.049	-0.053	-0.014	0.206	0.003	0.091	0.149	-0.022	-0.02	-0.043	0.053
PEX11B	-0.032	0.049	-0.053	-0.014	0.206	0.003	0.091	0.149	-0.022	-0.02	-0.043	0.053
ITGA10	-0.032	0.049	-0.053	-0.014	0.206	0.003	0.091	0.149	-0.022	-0.02	-0.043	0.053
ANKRD35	-0.032	0.049	-0.053	-0.014	0.206	0.003	0.091	0.149	-0.022	-0.02	-0.043	0.053
PIAS3	-0.032	0.049	-0.053	-0.014	0.206	0.003	0.091	0.149	-0.022	-0.02	-0.043	0.053
NUDT17	-0.032	0.049	-0.053	-0.014	0.206	0.003	0.091	0.149	-0.022	-0.02	-0.043	0.053
POLR3C	-0.032	0.049	-0.053	-0.014	0.206	0.003	0.091	0.149	-0.022	-0.02	-0.043	0.053
RNF115	-0.032	0.049	-0.053	-0.014	0.206	0.003	0.091	0.149	-0.022	-0.02	-0.043	0.053
CD160	-0.032	0.049	-0.053	-0.014	0.206	0.003	0.091	0.149	-0.022	-0.02	-0.043	0.053
PDZK1	-0.032	0.049	-0.053	-0.014	0.206	0.003	0.091	0.149	-0.022	-0.02	-0.043	0.053
GPR89A	-0.032	0.049	-0.053	-0.014	0.206	0.003	0.091	0.149	-0.022	-0.02	-0.043	0.053
GPR89C	-0.032	0.049	-0.053	-0.014	0.206	0.003	0.091	0.149	-0.022	-0.02	-0.043	0.053
PDZK1P1	-0.032	0.049	-0.053	-0.014	0.206	0.003	0.091	0.149	-0.022	-0.02	-0.043	0.053
NBPF24	-0.032	0.049	-0.053	-0.014	0.206	0.003	0.091	0.149	-0.022	-0.02	-0.043	0.053
HYDIN2	-0.032	0.049	-0.053	-0.014	0.206	0.003	0.091	0.149	-0.022	-0.02	-0.043	0.053
NBPF12	-0.032	0.049	-0.053	-0.014	0.206	0.003	0.091	0.149	-0.022	-0.02	-0.043	0.053
LOC100288142	-0.032	0.049	-0.053	-0.014	0.206	0.003	0.091	0.149	-0.022	-0.02	-0.043	0.053
PRKAB2	-0.032	0.049	-0.053	-0.014	0.206	0.003	0.091	0.149	-0.022	-0.02	-0.043	0.053
FMO5	-0.032	0.049	-0.053	-0.014	0.206	0.003	0.091	0.149	-0.022	-0.02	-0.043	0.053
CHD1L	-0.032	0.049	-0.053	-0.014	0.206	0.003	0.091	0.149	-0.022	-0.02	-0.043	0.053
LINC00624	-0.032	0.049	-0.053	-0.014	0.206	0.003	0.091	0.149	-0.022	-0.02	-0.043	0.053
BCL9	-0.032	0.049	-0.053	-0.014	0.206	0.003	0.091	0.149	-0.022	-0.02	-0.043	0.053
ACP6	-0.032	0.049	-0.053	-0.014	0.206	0.003	0.091	0.149	-0.022	-0.02	-0.043	0.053
GJA5	-0.032	0.049	-0.053	-0.014	0.206	0.003	0.091	0.149	-0.022	-0.02	-0.043	0.053
GJA8	-0.032	0.049	-0.053	-0.014	0.206	0.003	0.091	0.149	-0.022	-0.02	-0.043	0.053
GPR89B	-0.032	0.049	-0.053	-0.014	0.206	0.003	-0.155	0.149	-0.022	-0.02	0	0.053
PPIAL4D	-0.032	0.049	-0.053	-0.014	0.206	0.003	-0.155	0.149	-0.022	-0.02	-0.248	0.053
NBPF14	-0.032	0.049	-0.053	-0.014	0.206	0.003	-0.155	0.149	-0.022	-0.02	-0.248	0.053
NBPF15	-0.032	0.049	-0.053	-0.014	0.206	0.003	-0.155	0.149	-0.022	-0.02	-0.248	0.053
PPIAL4E	-0.032	0.049	-0.053	-0.014	0.206	0.003	-0.155	0.149	-0.022	-0.02	-0.248	0.053
NBPF16	-0.032	0.049	-0.053	-0.014	0.206	0.003	-0.155	0.149	-0.022	-0.02	-0.248	0.053
PPIAL4F	-0.032	0.049	-0.053	-0.014	0.206	0.003	-0.155	0.149	-0.022	-0.02	-0.248	0.053
FCGR1C	-0.032	0.049	-0.053	-0.014	0.206	0.003	-0.155	0.149	-0.022	-0.02	-0.248	0.053
FCGR1A	-0.032	0.049	-0.053	-0.014	0.206	0.003	-0.155	0.149	-0.022	-0.02	-0.248	0.053
HIST2H2BF	-0.032	0.049	-0.053	-0.014	0.206	0.003	-0.155	0.149	-0.022	-0.02	-0.248	0.053
HIST2H3D	-0.032	0.049	-0.053	-0.014	0.206	0.003	-0.155	0.149	-0.022	-0.02	-0.248	0.053
HIST2H4A	-0.032	0.049	-0.053	-0.014	0.206	0.003	-0.155	0.149	-0.022	-0.02	-0.248	0.053
HIST2H3C	-0.032	0.049	-0.053	-0.014	0.206	0.003	-0.155	0.149	-0.022	-0.02	-0.248	0.053
HIST2H2AA4	-0.032	0.049	-0.053	-0.014	0.206	0.003	-0.155	0.149	-0.022	-0.02	-0.248	0.053
HIST2H2BE	-0.032	0.049	-0.053	-0.014	0.206	0.003	-0.155	0.149	-0.022	-0.02	-0.248	0.053
HIST2H2AC	-0.032	0.049	-0.053	-0.014	0.206	0.003	-0.155	0.149	-0.022	-0.02	-0.248	0.053
HIST2H2AB	-0.032	0.049	-0.053	-0.014	0.206	0.003	-0.155	0.149	-0.022	-0.02	-0.248	0.053
BOLA1	-0.032	0.049	-0.053	-0.014	0.206	0.003	-0.155	0.149	-0.022	-0.02	-0.248	0.053
SV2A	-0.032	0.049	-0.053	-0.014	0.206	0.003	-0.155	0.149	-0.022	-0.02	-0.248	0.053
SF3B4	-0.032	0.049	-0.053	-0.014	0.206	0.003	-0.155	0.149	-0.022	-0.02	-0.248	0.053
MTMR11	-0.032	0.049	-0.053	-0.014	0.206	0.003	-0.155	0.149	-0.022	-0.02	-0.248	0.053
OTUD7B	-0.032	0.049	-0.053	-0.014	0.206	0.003	-0.155	0.149	-0.022	-0.02	-0.248	0.053
VPS45	-0.032	0.049	-0.053	-0.014	0.206	0.003	-0.155	0.149	-0.022	-0.02	-0.248	0.053
PLEKHO1	-0.032	0.049	-0.053	-0.014	0.206	0.003	-0.155	0.149	-0.022	-0.02	-0.248	0.053
ANP32E	-0.032	0.049	-0.053	-0.014	0.206	0.003	-0.155	0.149	-0.022	-0.02	-0.248	0.053
CA14	-0.032	0.049	-0.053	-0.014	0.206	0.003	-0.155	0.149	-0.022	-0.02	-0.248	0.053
APH1A	-0.032	0.049	-0.053	-0.014	0.206	0.003	-0.155	0.149	-0.022	-0.02	-0.248	0.053
C1orf54	-0.032	0.049	-0.053	-0.014	0.206	0.003	-0.155	0.149	-0.022	-0.02	-0.248	0.053
C1orf51	-0.032	0.049	-0.053	-0.014	0.206	0.003	-0.155	0.149	-0.022	-0.02	-0.248	0.053
MRPS21	-0.032	0.049	-0.053	-0.014	0.206	0.003	-0.155	0.149	-0.022	-0.02	-0.248	0.053
PRPF3	-0.032	0.049	-0.053	-0.014	0.206	0.003	-0.155	0.149	-0.022	-0.02	-0.248	0.053
RPRD2	-0.032	0.049	-0.053	-0.014	0.206	0.003	-0.155	0.149	-0.022	-0.02	-0.248	0.053
TARS2	-0.032	0.049	-0.053	-0.014	0.206	0.003	-0.155	0.149	-0.022	-0.02	-0.248	0.053
ECM1	-0.032	0.049	-0.053	-0.014	0.206	0.003	-0.155	0.149	-0.022	-0.02	-0.248	0.053
LINC00568	-0.032	0.049	-0.053	-0.014	0.206	0.003	-0.155	0.149	-0.022	-0.02	-0.248	0.053
MIR4257	-0.032	0.049	-0.053	-0.014	0.206	0.003	-0.155	0.149	-0.022	-0.02	-0.248	0.053
ADAMTSL4	-0.032	0.049	-0.053	-0.014	0.206	0.003	-0.155	0.149	-0.022	-0.02	-0.248	0.053
MCL1	-0.032	0.049	-0.053	-0.014	0.206	0.003	-0.155	0.149	-0.022	-0.02	-0.248	0.053
ENSA	-0.032	0.049	-0.053	-0.014	0.206	0.003	-0.155	0.149	-0.022	-0.02	-0.248	0.053
GOLPH3L	-0.032	0.049	-0.053	-0.014	0.206	0.003	-0.155	0.149	-0.022	-0.02	-0.248	0.053
HORMAD1	-0.032	0.049	-0.053	-0.014	0.206	0.003	-0.155	0.149	-0.022	-0.02	-0.248	0.053
CTSS	-0.032	0.049	-0.053	-0.014	0.206	0.003	-0.155	0.149	-0.022	-0.02	-0.248	0.053
CTSK	-0.032	0.049	-0.053	-0.014	0.206	0.003	-0.155	0.149	-0.022	-0.02	-0.248	0.053
ARNT	-0.032	0.049	-0.053	-0.014	0.206	0.003	-0.155	0.149	-0.022	-0.02	-0.248	0.053
SETDB1	-0.032	0.049	-0.053	-0.014	0.206	0.003	-0.155	0.149	-0.022	-0.02	-0.248	0.053
CERS2	-0.032	0.049	-0.053	-0.014	0.206	0.003	-0.155	0.149	-0.022	-0.02	-0.248	0.053
ANXA9	-0.032	0.049	-0.053	-0.014	0.206	0.003	-0.155	0.149	-0.022	-0.02	-0.248	0.053
FAM63A	-0.032	0.049	-0.053	-0.014	0.206	0.003	-0.155	0.149	-0.022	-0.02	-0.248	0.053
PRUNE	-0.032	0.049	-0.053	-0.014	0.206	0.003	-0.155	0.149	-0.022	-0.02	-0.248	0.053
BNIPL	-0.032	0.049	-0.053	-0.014	0.206	0.003	-0.155	0.149	-0.022	-0.02	-0.248	0.053
C1orf56	-0.032	0.049	-0.053	-0.014	0.206	0.003	-0.155	0.149	-0.022	-0.02	-0.248	0.053
CDC42SE1	-0.032	0.049	-0.053	-0.014	0.206	0.003	-0.155	0.149	-0.022	-0.02	-0.248	0.053
MLLT11	-0.032	0.049	-0.053	-0.014	0.206	0.003	-0.155	0.149	-0.022	-0.02	-0.248	0.053
GABPB2	-0.032	0.049	-0.053	-0.014	0.206	0.003	-0.155	0.149	-0.022	-0.02	-0.248	0.053
SEMA6C	-0.032	0.049	-0.053	-0.014	0.206	0.003	-0.155	0.149	-0.022	-0.02	-0.248	0.053
TNFAIP8L2	-0.032	0.049	-0.053	-0.014	0.206	0.003	-0.155	0.149	-0.022	-0.02	-0.248	0.053
LYSMD1	-0.032	0.049	-0.053	-0.014	0.206	0.003	-0.155	0.149	-0.022	-0.02	-0.248	0.053
SCNM1	-0.032	0.049	-0.053	-0.014	0.206	0.003	-0.155	0.149	-0.022	-0.02	-0.248	0.053
TNFAIP8L2-SCNM1	-0.032	0.049	-0.053	-0.014	0.206	0.003	-0.155	0.149	-0.022	-0.02	-0.248	0.053
TMOD4	-0.032	0.049	-0.053	-0.014	0.206	0.003	-0.155	0.149	-0.022	-0.02	-0.248	0.053
VPS72	-0.032	0.049	-0.053	-0.014	0.206	0.003	-0.155	0.149	-0.022	-0.02	-0.248	0.053
PIP5K1A	-0.032	0.049	-0.053	-0.014	0.206	0.003	-0.155	0.149	-0.022	-0.02	-0.248	0.053
PSMD4	-0.032	0.049	-0.053	-0.014	0.206	0.003	-0.155	0.149	-0.022	-0.02	-0.248	0.053
ZNF687	-0.032	0.049	-0.053	-0.014	0.206	0.003	-0.155	0.149	-0.022	-0.02	-0.248	0.053
PI4KB	-0.032	0.049	-0.053	-0.014	0.206	0.003	-0.155	0.149	-0.022	-0.02	-0.248	0.053
RFX5	-0.032	0.049	-0.053	-0.014	0.206	0.003	-0.155	0.149	-0.022	-0.02	-0.248	0.053
SELENBP1	-0.032	0.049	-0.053	-0.014	0.206	0.003	-0.155	0.149	-0.022	-0.02	-0.248	0.053
PSMB4	-0.032	0.049	-0.053	-0.014	0.206	0.003	-0.155	0.149	-0.022	-0.02	-0.248	0.053
POGZ	-0.032	0.049	-0.053	-0.014	0.206	0.003	-0.155	0.149	-0.022	-0.02	-0.248	0.053
CGN	-0.032	0.049	-0.053	-0.014	0.206	0.003	-0.155	0.149	-0.022	-0.02	-0.248	0.053
MIR554	-0.032	0.049	-0.053	-0.014	0.206	0.003	-0.155	0.149	-0.022	-0.02	-0.248	0.053
TUFT1	-0.032	0.049	-0.053	-0.014	0.206	0.003	-0.155	0.149	-0.022	-0.02	-0.248	0.053
SNX27	-0.032	0.049	-0.053	-0.014	0.206	0.003	-0.155	0.149	-0.022	-0.02	-0.248	0.053
CELF3	-0.032	0.049	-0.053	-0.014	0.206	0.003	-0.155	0.149	-0.022	-0.02	-0.248	0.053
RIIAD1	-0.032	0.049	-0.053	-0.014	0.206	0.003	-0.155	0.149	-0.022	-0.02	-0.248	0.053
MRPL9	-0.032	0.049	-0.053	-0.014	0.206	0.003	-0.155	0.149	-0.022	-0.02	-0.248	0.053
OAZ3	-0.032	0.049	-0.053	-0.014	0.206	0.003	-0.155	0.149	-0.022	-0.02	-0.248	0.053
TDRKH	-0.032	0.049	-0.053	-0.014	0.206	0.003	-0.155	0.149	-0.022	-0.02	-0.248	0.053
LINGO4	-0.032	0.049	-0.053	-0.014	0.206	0.003	-0.155	0.149	-0.022	-0.02	-0.248	0.053
RORC	-0.032	0.049	-0.053	-0.014	0.206	0.003	-0.155	0.149	-0.022	-0.02	-0.248	0.053
C2CD4D	-0.032	0.049	-0.053	-0.014	0.206	0.003	-0.155	0.149	-0.022	-0.02	-0.248	0.053
THEM5	-0.032	0.049	-0.053	-0.014	0.206	0.003	-0.155	0.149	-0.022	-0.02	-0.248	0.053
THEM4	-0.032	0.049	-0.053	-0.014	0.206	0.003	-0.155	0.149	-0.022	-0.02	-0.248	0.053
S100A10	-0.032	0.049	-0.053	-0.014	0.206	0.003	-0.155	0.149	-0.022	-0.02	-0.248	0.053
S100A11	-0.032	0.049	-0.053	-0.014	0.206	0.003	-0.155	0.149	-0.022	-0.02	-0.248	0.053
TCHHL1	-0.032	0.049	-0.053	-0.014	0.206	0.003	-0.155	0.149	-0.022	-0.02	-0.248	0.053
TCHH	-0.032	0.049	-0.053	-0.014	0.206	0.003	-0.155	0.149	-0.022	-0.02	-0.248	0.053
RPTN	-0.032	0.049	-0.053	-0.014	0.206	0.003	-0.155	0.149	-0.022	-0.02	-0.248	0.053
HRNR	-0.032	0.049	-0.053	-0.014	0.206	0.003	-0.155	0.149	-0.022	-0.02	-0.248	0.053
FLG	-0.032	0.049	-0.053	-0.014	0.206	0.003	-0.155	0.149	-0.022	-0.02	-0.248	0.053
FLG2	-0.032	0.049	-0.053	-0.014	0.206	0.003	-0.155	0.149	-0.022	-0.02	-0.248	0.053
CRNN	-0.032	0.049	-0.053	-0.014	0.206	0.003	-0.155	0.149	-0.022	-0.02	-0.248	0.053
LCE5A	-0.032	0.049	-0.053	-0.014	0.206	0.003	-0.155	0.149	-0.022	-0.02	-0.248	0.053
CRCT1	-0.032	0.049	-0.053	-0.014	0.206	0.003	-0.155	0.149	-0.022	-0.02	-0.248	0.053
LCE3E	-0.032	0.049	-0.053	-0.014	0.206	0.003	-0.155	0.149	-0.022	-0.02	-0.248	0.053
LCE3D	-0.032	0.049	-0.053	-0.014	0.206	0.003	-0.155	0.149	-0.022	-0.02	-0.248	0.053
LCE3C	-0.032	0.049	-0.053	-0.014	0.206	0.003	-0.155	0.149	-0.022	-0.02	-0.248	0.053
LCE3B	-0.032	0.049	-0.053	-0.014	0.206	0.003	-0.155	0.149	-0.022	-0.02	-0.248	0.053
LCE3A	-0.032	0.049	-0.053	-0.014	0.206	0.003	-0.155	0.149	-0.022	-0.02	-0.248	0.053
LCE2D	-0.032	0.049	-0.053	-0.014	0.206	0.003	-0.155	0.149	-0.022	-0.02	-0.248	0.053
LCE2C	-0.032	0.049	-0.053	-0.014	0.206	0.003	-0.155	0.149	-0.022	-0.02	-0.248	0.053
LCE2B	-0.032	0.049	-0.053	-0.014	0.206	0.003	-0.155	0.149	-0.022	-0.02	-0.248	0.053
LCE2A	-0.032	0.049	-0.053	-0.014	0.206	0.003	-0.155	0.149	-0.022	-0.02	-0.248	0.053
LCE4A	-0.032	0.049	-0.053	-0.014	0.206	0.003	-0.155	0.149	-0.022	-0.02	-0.248	0.053
C1orf68	-0.032	0.049	-0.053	-0.014	0.206	0.003	-0.155	0.149	-0.022	-0.02	-0.248	0.053
KPRP	-0.032	0.049	-0.053	-0.014	0.206	0.003	-0.155	0.149	-0.022	-0.02	-0.248	0.053
LCE1F	-0.032	0.049	-0.053	-0.014	0.206	0.003	-0.155	0.149	-0.022	-0.02	-0.248	0.053
LCE1E	-0.032	0.049	-0.053	-0.014	0.206	0.003	-0.155	0.149	-0.022	-0.02	-0.248	0.053
LCE1D	-0.032	0.049	-0.053	-0.014	0.206	0.003	-0.155	0.149	-0.022	-0.02	-0.248	0.053
LCE1C	-0.032	0.049	-0.053	-0.014	0.206	0.003	-0.155	0.149	-0.022	-0.02	-0.248	0.053
LCE1B	-0.032	0.049	-0.053	-0.014	0.206	0.003	-0.155	0.149	-0.022	-0.02	-0.248	0.053
LCE1A	-0.032	0.049	-0.053	-0.014	0.206	0.003	-0.155	0.149	-0.022	-0.02	-0.248	0.053
LCE6A	-0.032	0.049	-0.053	-0.014	0.206	0.003	-0.155	0.149	-0.022	-0.02	-0.248	0.053
SMCP	-0.032	0.049	-0.053	-0.014	0.206	0.003	-0.155	0.149	-0.022	-0.02	-0.248	0.053
IVL	-0.032	0.049	-0.053	-0.014	0.206	0.003	-0.155	0.149	-0.022	-0.02	-0.248	0.053
SPRR4	-0.032	0.049	-0.053	-0.014	0.206	0.003	-0.155	0.149	-0.022	-0.02	-0.248	0.053
SPRR1A	-0.032	0.049	-0.053	-0.014	0.206	0.003	-0.155	0.149	-0.022	-0.02	-0.248	0.053
SPRR3	-0.032	0.049	-0.053	-0.014	0.206	0.003	-0.155	0.149	-0.022	-0.02	-0.248	0.053
SPRR1B	-0.032	0.049	-0.053	-0.014	0.206	0.003	-0.155	0.149	-0.022	-0.02	-0.248	0.053
SPRR2D	-0.032	0.049	-0.053	-0.014	0.206	0.003	-0.155	0.149	-0.022	-0.02	-0.248	0.053
SPRR2A	-0.032	0.049	-0.053	-0.014	0.206	0.003	-0.155	0.149	-0.022	-0.02	-0.248	0.053
SPRR2B	-0.032	0.049	-0.053	-0.014	0.206	0.003	-0.155	0.149	-0.022	-0.02	-0.248	0.053
SPRR2E	-0.032	0.049	-0.053	-0.014	0.206	0.003	-0.155	0.149	-0.022	-0.02	-0.248	0.053
SPRR2F	-0.032	0.049	-0.053	-0.014	0.206	0.003	-0.155	0.149	-0.022	-0.02	-0.248	0.053
SPRR2G	-0.032	0.049	-0.053	-0.014	0.206	0.003	-0.155	0.149	-0.022	-0.02	-0.248	0.053
LELP1	-0.032	0.049	-0.053	-0.014	0.206	0.003	-0.155	0.149	-0.022	-0.02	-0.248	0.053
PRR9	-0.032	0.049	-0.053	-0.014	0.206	0.003	-0.155	0.149	-0.022	-0.02	-0.248	0.053
LOR	-0.032	0.049	-0.053	-0.014	0.206	0.003	-0.155	0.149	-0.022	-0.02	-0.248	0.053
PGLYRP3	-0.032	0.049	-0.053	-0.014	0.206	0.003	-0.155	0.149	-0.022	-0.02	-0.248	0.053
PGLYRP4	-0.032	0.049	-0.053	-0.014	0.206	0.003	-0.155	0.149	-0.022	-0.02	-0.248	0.053
S100A9	-0.032	0.049	-0.053	-0.014	0.206	0.003	-0.155	0.149	-0.022	-0.02	-0.248	0.053
S100A12	-0.032	0.049	-0.053	-0.014	0.206	0.003	-0.155	0.149	-0.022	-0.02	-0.248	0.053
S100A8	-0.032	0.049	-0.053	-0.014	0.206	0.003	-0.155	0.149	-0.022	-0.02	-0.248	0.053
S100A7A	-0.032	0.049	-0.053	-0.014	0.206	0.003	-0.155	0.149	-0.022	-0.02	-0.248	0.053
S100A7L2	-0.032	0.049	-0.053	-0.014	0.206	0.003	-0.155	0.149	-0.022	-0.02	-0.248	0.053
S100A7	-0.032	0.049	-0.053	-0.014	0.206	0.003	-0.155	0.149	-0.022	-0.02	-0.248	0.053
S100A6	-0.032	0.049	-0.053	-0.014	0.206	0.003	-0.155	0.149	-0.022	-0.02	-0.248	0.053
S100A5	-0.032	0.049	-0.053	-0.014	0.206	0.003	-0.155	0.149	-0.022	-0.02	-0.248	0.053
S100A4	-0.032	0.049	-0.053	-0.014	0.206	0.003	-0.155	0.149	-0.022	-0.02	-0.248	0.053
S100A3	-0.032	0.049	-0.053	-0.014	0.206	0.003	-0.155	0.149	-0.022	-0.02	-0.248	0.053
S100A2	-0.032	0.049	-0.053	-0.014	0.206	0.003	-0.155	0.149	-0.022	-0.02	-0.248	0.053
S100A16	-0.032	0.049	-0.053	-0.014	0.206	0.003	-0.155	0.149	-0.022	-0.02	-0.248	0.053
S100A14	-0.032	0.049	-0.053	-0.014	0.206	0.003	-0.155	0.149	-0.022	-0.02	-0.248	0.053
S100A13	-0.032	0.049	-0.053	-0.014	0.206	0.003	-0.155	0.149	-0.022	-0.02	-0.248	0.053
S100A1	-0.032	0.049	-0.053	-0.014	0.206	0.003	-0.155	0.149	-0.022	-0.02	-0.248	0.053
CHTOP	-0.032	0.049	-0.053	-0.014	0.206	0.003	-0.155	0.149	-0.022	-0.02	-0.248	0.053
SNAPIN	-0.032	0.049	-0.053	-0.014	0.206	0.003	-0.155	0.149	-0.022	-0.02	-0.248	0.053
ILF2	-0.032	0.049	-0.053	-0.014	0.206	0.003	-0.155	0.149	-0.022	-0.02	-0.248	0.053
NPR1	-0.032	0.049	-0.053	-0.014	0.206	0.003	-0.155	0.149	-0.022	-0.02	-0.248	0.053
INTS3	-0.032	0.049	-0.053	-0.014	0.206	0.003	-0.155	0.149	-0.022	-0.02	-0.248	0.053
SLC27A3	-0.032	0.049	-0.053	-0.014	0.206	0.003	-0.155	0.149	-0.022	-0.02	-0.248	0.053
GATAD2B	-0.032	0.049	-0.053	-0.014	0.206	0.003	-0.155	0.149	-0.022	-0.02	-0.248	0.053
DENND4B	-0.032	0.049	-0.053	-0.014	0.206	0.003	-0.155	0.149	-0.022	-0.02	-0.248	0.053
CRTC2	-0.032	0.049	-0.053	-0.014	0.206	0.003	-0.155	0.149	-0.022	-0.02	-0.248	0.053
SLC39A1	-0.032	0.049	-0.053	-0.014	0.206	0.003	-0.155	0.149	-0.022	-0.02	-0.248	0.053
CREB3L4	-0.032	0.049	-0.053	-0.014	0.206	0.003	-0.155	0.149	-0.022	-0.02	-0.248	0.053
JTB	-0.032	0.049	-0.053	-0.014	0.206	0.003	-0.155	0.149	-0.022	-0.02	-0.248	0.053
RAB13	-0.032	0.049	-0.053	-0.014	0.206	0.003	-0.155	0.149	-0.022	-0.02	-0.248	0.053
RPS27	-0.032	0.049	-0.053	-0.014	0.206	0.003	-0.155	0.149	-0.022	-0.02	-0.248	0.053
NUP210L	-0.032	0.049	-0.053	-0.014	0.206	0.003	-0.155	0.149	-0.022	-0.02	-0.248	0.053
TPM3	-0.032	0.049	-0.053	-0.014	0.206	0.003	-0.155	0.149	-0.022	-0.02	-0.248	0.053
MIR190B	-0.032	0.049	-0.053	-0.014	0.206	0.003	-0.155	0.149	-0.022	-0.02	-0.248	0.053
C1orf189	-0.032	0.049	-0.053	-0.014	0.206	0.003	-0.155	0.149	-0.022	-0.02	-0.248	0.053
C1orf43	-0.032	0.049	-0.053	-0.014	0.206	0.003	-0.155	0.149	-0.022	-0.02	-0.248	0.053
UBAP2L	-0.032	0.049	-0.053	-0.014	0.206	0.003	-0.155	0.149	-0.022	-0.02	-0.248	0.053
HAX1	-0.032	0.049	-0.053	-0.014	0.206	0.003	-0.155	0.149	-0.022	-0.02	-0.248	0.053
AQP10	-0.032	0.049	-0.053	-0.014	0.206	0.003	-0.155	0.149	-0.022	-0.02	-0.248	0.053
ATP8B2	-0.032	0.049	-0.053	-0.014	0.206	0.003	-0.155	0.149	-0.022	-0.02	-0.248	0.053
IL6R	-0.032	0.049	-0.053	-0.014	0.206	0.003	-0.155	0.149	-0.022	-0.02	-0.248	0.053
SHE	-0.032	0.049	-0.053	-0.014	0.206	0.003	-0.155	0.149	-0.022	-0.02	-0.248	0.053
TDRD10	-0.032	0.049	-0.053	-0.014	0.206	0.003	-0.155	0.149	-0.022	-0.02	-0.248	0.053
UBE2Q1	-0.032	0.049	-0.053	-0.014	0.206	0.003	-0.155	0.149	-0.022	-0.02	-0.248	0.053
CHRNB2	-0.032	0.049	-0.053	-0.014	0.206	0.003	-0.155	0.149	-0.022	-0.02	-0.248	0.053
ADAR	-0.032	0.049	-0.053	-0.014	0.206	0.003	-0.155	0.149	-0.022	-0.02	-0.248	0.053
KCNN3	-0.032	0.049	-0.053	-0.014	0.206	0.003	-0.155	0.149	-0.022	-0.02	-0.248	0.053
PMVK	-0.032	0.049	-0.053	-0.014	0.206	0.003	-0.155	0.149	-0.022	-0.02	-0.248	0.053
PBXIP1	-0.032	0.049	-0.053	-0.014	0.206	0.003	-0.155	0.149	-0.022	-0.02	-0.248	0.053
PYGO2	-0.032	0.049	-0.053	-0.014	0.206	0.003	-0.155	0.149	-0.022	-0.02	-0.248	0.053
SHC1	-0.032	0.049	-0.053	-0.014	0.206	0.003	-0.155	0.149	-0.022	-0.02	-0.248	0.053
MIR4258	-0.032	0.049	-0.053	-0.014	0.206	0.003	-0.155	0.149	-0.022	-0.02	-0.248	0.053
FLAD1	-0.032	0.049	-0.053	-0.014	0.206	0.003	-0.155	0.149	-0.022	-0.02	-0.248	0.053
LENEP	-0.032	0.049	-0.053	-0.014	0.206	0.003	-0.155	0.149	-0.022	-0.02	-0.248	0.053
ZBTB7B	-0.032	0.049	-0.053	-0.014	0.206	0.003	-0.155	0.149	-0.022	-0.02	-0.248	0.053
DCST2	-0.032	0.049	-0.053	-0.014	0.206	0.003	-0.155	0.149	-0.022	-0.02	-0.248	0.053
DCST1	-0.032	0.049	-0.053	-0.014	0.206	0.003	-0.155	0.149	-0.022	-0.02	-0.248	0.053
ADAM15	-0.032	0.049	-0.053	-0.014	0.206	0.003	-0.155	0.149	-0.022	-0.02	-0.248	0.053
EFNA4	-0.032	0.049	-0.053	-0.014	0.206	0.003	-0.155	0.149	-0.022	-0.02	-0.248	0.053
EFNA3	-0.032	0.049	-0.053	-0.014	0.206	0.003	-0.155	0.149	-0.022	-0.02	-0.248	0.053
EFNA1	-0.032	0.049	-0.053	-0.014	0.206	0.003	-0.155	0.149	-0.022	-0.02	-0.248	0.053
SLC50A1	-0.032	0.049	-0.053	-0.014	0.206	0.003	-0.155	0.149	-0.022	-0.02	-0.248	0.053
DPM3	-0.032	0.049	-0.053	-0.014	0.206	0.003	-0.155	0.149	-0.022	-0.02	-0.248	0.053
KRTCAP2	-0.032	0.049	-0.053	-0.014	0.206	0.003	-0.155	0.149	-0.022	-0.02	-0.248	0.053
TRIM46	-0.032	0.049	-0.053	-0.014	0.206	0.003	-0.155	0.149	-0.022	-0.02	-0.248	0.053
MUC1	-0.032	0.049	-0.053	-0.014	0.206	0.003	-0.155	0.149	-0.022	-0.02	-0.248	0.053
MIR92B	-0.032	0.049	-0.053	-0.014	0.206	0.003	-0.155	0.149	-0.022	-0.02	-0.248	0.053
THBS3	-0.032	0.049	-0.053	-0.014	0.206	0.003	-0.155	0.149	-0.022	-0.02	-0.248	0.053
MTX1	-0.032	0.049	-0.053	-0.014	0.206	0.003	-0.155	0.149	-0.022	-0.02	-0.248	0.053
GBAP1	-0.032	0.049	-0.053	-0.014	0.206	0.003	-0.155	0.149	-0.022	-0.02	-0.248	0.053
GBA	-0.032	0.049	-0.053	-0.014	0.206	0.003	-0.155	0.149	-0.022	-0.02	-0.248	0.053
FAM189B	-0.032	0.049	-0.053	-0.014	0.206	0.003	-0.155	0.149	-0.022	-0.02	-0.248	0.053
SCAMP3	-0.032	0.049	-0.053	-0.014	0.206	0.003	-0.155	0.149	-0.022	-0.02	-0.248	0.053
CLK2	-0.032	0.049	-0.053	-0.014	0.206	0.003	-0.155	0.149	-0.022	-0.02	-0.248	0.053
HCN3	-0.032	0.049	-0.053	-0.014	0.206	0.003	-0.155	0.149	-0.022	-0.02	-0.248	0.053
PKLR	-0.032	0.049	-0.053	-0.014	0.206	0.003	-0.155	0.149	-0.022	-0.02	-0.248	0.053
FDPS	-0.032	0.049	-0.053	-0.014	0.206	0.003	-0.155	0.149	-0.022	-0.02	-0.248	0.053
RUSC1	-0.032	0.049	-0.053	-0.014	0.206	0.003	-0.155	0.149	-0.022	-0.02	-0.248	0.053
MIR555	-0.032	0.049	-0.053	-0.014	0.206	0.003	-0.155	0.149	-0.022	-0.02	-0.248	0.053
ASH1L	-0.032	0.049	-0.053	-0.014	0.206	0.003	-0.155	0.149	-0.022	-0.02	-0.248	0.053
MSTO1	-0.032	0.049	-0.053	-0.014	0.206	0.003	-0.155	0.149	-0.022	-0.02	-0.248	0.053
YY1AP1	-0.032	0.049	-0.053	-0.014	0.206	0.003	-0.155	0.149	-0.022	-0.02	-0.248	0.053
DAP3	-0.032	0.049	-0.053	-0.014	0.206	0.003	-0.155	0.149	-0.022	-0.02	-0.248	0.053
MSTO2P	-0.032	0.049	-0.053	-0.014	0.206	0.003	-0.155	0.149	-0.022	-0.02	-0.248	0.053
GON4L	-0.032	0.049	-0.053	-0.014	0.206	0.003	-0.155	0.149	-0.022	-0.02	-0.248	0.053
SYT11	-0.032	0.049	-0.053	-0.014	0.206	0.003	-0.155	0.149	-0.022	-0.02	-0.248	0.053
RIT1	-0.032	0.049	-0.053	-0.014	0.206	0.003	-0.155	0.149	-0.022	-0.02	-0.248	0.053
KIAA0907	-0.032	0.049	-0.053	-0.014	0.206	0.003	-0.155	0.149	-0.022	-0.02	-0.248	0.053
RXFP4	-0.032	0.049	-0.053	-0.014	0.206	0.003	-0.155	0.149	-0.022	-0.02	-0.248	0.053
ARHGEF2	-0.032	0.049	-0.053	-0.014	0.206	0.003	-0.155	0.149	-0.022	-0.02	-0.248	0.053
SSR2	-0.032	0.049	-0.053	-0.014	0.206	0.003	-0.155	0.149	-0.022	-0.02	-0.248	0.053
UBQLN4	-0.032	0.049	-0.053	-0.014	0.206	0.003	-0.155	0.149	-0.022	-0.02	-0.248	0.053
LAMTOR2	-0.032	0.049	-0.053	-0.014	0.206	0.003	-0.155	0.149	-0.022	-0.02	-0.248	0.053
RAB25	-0.032	0.049	-0.053	-0.014	0.206	0.003	-0.155	0.149	-0.022	-0.02	-0.248	0.053
MEX3A	-0.032	0.049	-0.053	-0.014	0.038	0.003	-0.155	0.149	-0.022	-0.02	-0.248	0.053
LMNA	-0.032	0.049	-0.053	-0.014	0.038	0.003	-0.03	0.149	-0.022	-0.02	-0.248	0.053
SEMA4A	-0.032	0.049	-0.053	-0.014	0.038	0.003	-0.03	0.149	-0.022	-0.02	-0.248	0.053
SLC25A44	-0.032	0.049	-0.053	-0.014	0.038	0.003	-0.03	0.149	-0.022	-0.02	-0.248	0.053
PMF1	-0.032	0.049	-0.053	-0.014	0.038	0.003	-0.03	0.149	-0.022	-0.02	-0.248	0.053
PMF1-BGLAP	-0.032	0.049	-0.053	-0.014	0.038	0.003	-0.03	0.149	-0.022	-0.02	-0.248	0.053
BGLAP	-0.032	0.049	-0.053	-0.014	0.038	0.003	-0.03	0.149	-0.022	-0.02	-0.248	0.053
PAQR6	-0.032	0.049	-0.053	-0.014	0.038	0.003	-0.03	0.149	-0.022	-0.02	-0.248	0.053
SMG5	-0.032	0.049	-0.053	-0.014	0.038	0.003	-0.03	0.149	-0.022	-0.02	-0.248	0.053
TMEM79	-0.032	0.049	-0.053	-0.014	0.038	0.003	-0.03	0.149	-0.022	-0.02	-0.248	0.053
C1orf85	-0.032	0.049	-0.053	-0.014	0.038	0.003	-0.03	0.149	-0.022	-0.02	-0.248	0.053
VHLL	-0.032	0.049	-0.053	-0.014	0.038	0.003	-0.03	0.149	-0.022	-0.02	-0.248	0.053
CCT3	-0.032	0.049	-0.053	-0.014	0.038	0.003	-0.03	0.149	-0.022	-0.02	-0.248	0.053
TSACC	-0.032	0.049	-0.053	-0.014	0.038	0.003	-0.03	0.149	-0.022	-0.02	-0.248	0.053
RHBG	-0.032	0.049	-0.053	-0.014	0.038	0.003	-0.03	0.149	-0.022	-0.02	-0.248	0.053
C1orf61	-0.032	0.049	-0.053	-0.014	0.038	0.003	-0.03	0.149	-0.022	-0.02	-0.248	0.053
MEF2D	-0.032	0.049	-0.053	-0.014	0.038	0.003	-0.03	0.149	-0.022	-0.02	-0.248	0.053
IQGAP3	-0.032	0.049	-0.053	-0.014	0.038	0.003	-0.03	0.149	-0.022	-0.02	-0.248	0.053
TTC24	-0.032	0.049	-0.053	-0.014	0.038	0.003	-0.03	0.149	-0.022	-0.02	-0.248	0.053
APOA1BP	-0.032	0.049	-0.053	-0.014	0.038	0.003	-0.03	0.149	-0.022	-0.02	-0.248	0.053
GPATCH4	-0.032	0.049	-0.053	-0.014	0.038	0.003	-0.03	0.149	-0.022	-0.02	-0.248	0.053
HAPLN2	-0.032	0.049	-0.053	-0.014	0.038	0.003	-0.03	0.149	-0.022	-0.02	-0.248	0.053
BCAN	-0.032	0.049	-0.053	-0.014	0.038	0.003	-0.03	0.149	-0.022	-0.02	-0.248	0.053
NES	-0.032	0.049	-0.053	-0.014	0.038	0.003	-0.03	0.149	-0.022	-0.02	-0.248	0.053
CRABP2	-0.032	0.049	-0.053	-0.014	0.038	0.003	-0.03	0.149	-0.022	-0.02	-0.248	0.053
ISG20L2	-0.032	0.049	-0.053	-0.014	0.038	0.003	-0.03	0.149	-0.022	-0.02	-0.248	0.053
RRNAD1	-0.032	0.049	-0.053	-0.014	0.038	0.003	-0.03	0.149	-0.022	-0.02	-0.248	0.053
MRPL24	-0.032	0.049	-0.053	-0.014	0.038	0.003	-0.03	0.149	-0.022	-0.02	-0.248	0.053
HDGF	-0.032	0.049	-0.053	-0.014	0.038	0.003	-0.03	0.149	-0.022	-0.02	-0.248	0.053
PRCC	-0.032	0.049	-0.053	-0.014	0.038	0.003	-0.03	0.149	-0.022	-0.02	-0.248	0.053
SH2D2A	-0.032	0.049	-0.053	-0.014	0.038	0.003	-0.03	0.149	-0.022	-0.02	-0.248	0.053
INSRR	-0.032	0.049	-0.053	-0.014	0.038	0.003	-0.03	0.149	-0.022	-0.02	-0.248	0.053
NTRK1	-0.032	0.049	-0.053	-0.014	0.038	0.003	-0.03	0.149	-0.022	-0.02	-0.248	0.053
PEAR1	-0.032	0.049	-0.053	-0.014	0.038	0.003	-0.03	0.149	-0.022	-0.02	-0.248	0.053
LRRC71	-0.032	0.049	-0.053	-0.014	0.038	0.003	-0.03	0.149	-0.022	-0.02	-0.248	0.053
MIR765	-0.032	0.049	-0.053	-0.014	0.038	0.003	-0.03	0.149	-0.022	-0.02	-0.248	0.053
ARHGEF11	-0.032	0.049	-0.053	-0.014	0.038	0.003	-0.03	0.149	-0.022	-0.02	-0.248	0.053
ETV3L	-0.032	0.049	-0.053	-0.014	0.038	0.003	-0.03	0.149	-0.022	-0.02	-0.248	0.053
ETV3	-0.032	0.049	-0.053	-0.014	0.038	0.003	-0.03	0.149	-0.022	-0.02	-0.248	0.053
FCRL5	-0.032	0.049	-0.053	-0.014	0.038	0.003	-0.03	0.149	-0.022	-0.02	-0.248	0.053
FCRL4	-0.032	0.049	-0.053	-0.014	0.038	0.003	-0.03	0.149	-0.022	-0.02	-0.248	0.053
FCRL3	-0.032	0.049	-0.053	-0.014	0.038	0.003	-0.03	0.149	-0.022	-0.02	-0.248	0.053
FCRL2	-0.032	0.049	-0.053	-0.014	0.038	0.003	-0.03	0.149	-0.022	-0.02	-0.248	0.053
FCRL1	-0.032	0.049	-0.053	-0.014	0.038	0.003	-0.03	0.149	-0.022	-0.02	-0.248	0.053
CD5L	-0.032	0.049	-0.053	-0.014	0.038	0.003	-0.03	0.149	-0.022	-0.02	-0.248	0.053
KIRREL	-0.032	0.049	-0.053	-0.014	0.038	0.003	-0.03	0.149	-0.022	-0.02	-0.248	0.053
CD1D	-0.032	0.049	-0.053	-0.014	0.038	0.003	-0.03	0.149	-0.022	-0.02	-0.248	0.053
CD1A	-0.032	0.049	-0.053	-0.014	0.038	0.003	-0.03	0.149	-0.022	-0.02	-0.248	0.053
CD1C	-0.032	0.049	-0.053	-0.014	0.038	0.003	-0.03	0.149	-0.022	-0.02	-0.248	0.053
CD1B	-0.032	0.049	-0.053	-0.014	0.038	0.003	-0.03	0.149	-0.022	-0.02	-0.248	0.053
CD1E	-0.032	0.049	-0.053	-0.014	0.038	0.003	-0.03	0.149	-0.022	-0.02	-0.248	0.053
OR10T2	-0.032	0.049	-0.053	-0.014	0.038	0.003	-0.03	0.149	-0.022	-0.02	-0.248	0.053
OR10K2	-0.032	0.049	-0.053	-0.014	0.038	0.003	-0.03	0.149	-0.022	-0.02	-0.248	0.053
OR10K1	-0.032	0.049	-0.053	-0.014	0.038	0.003	-0.03	0.149	-0.022	-0.02	-0.248	0.053
OR10R2	-0.032	0.049	-0.053	-0.014	0.038	0.003	-0.03	0.149	-0.022	-0.02	-0.248	0.053
OR6Y1	-0.032	0.049	-0.053	-0.014	0.038	0.003	-0.03	0.149	-0.022	-0.02	-0.248	0.053
OR6P1	-0.032	0.049	-0.053	-0.014	0.038	0.003	-0.03	0.149	-0.022	-0.02	-0.248	0.053
OR10X1	-0.032	0.049	-0.053	-0.014	0.038	0.003	-0.03	0.149	-0.022	-0.02	-0.248	0.053
OR10Z1	-0.032	0.049	-0.053	-0.014	0.038	0.003	-0.03	0.149	-0.022	-0.02	-0.248	0.053
SPTA1	-0.032	0.049	-0.053	-0.014	0.038	0.003	-0.03	0.149	-0.022	-0.02	-0.248	0.053
OR6K2	-0.032	0.049	-0.053	-0.014	0.038	0.003	-0.03	0.149	-0.022	-0.02	-0.248	0.053
OR6K3	-0.032	0.049	-0.053	-0.014	0.038	0.003	-0.03	0.149	-0.022	-0.02	-0.248	0.053
OR6K6	-0.032	0.049	-0.053	-0.014	0.038	0.003	-0.03	0.149	-0.022	-0.02	-0.248	0.053
OR6N1	-0.032	0.049	-0.053	-0.014	0.038	0.003	-0.03	0.149	-0.022	-0.02	-0.248	0.053
OR6N2	-0.032	0.049	-0.053	-0.014	0.038	0.003	-0.03	0.149	-0.022	-0.02	-0.248	0.053
MNDA	-0.032	0.049	-0.053	-0.014	0.038	0.003	-0.03	0.149	-0.022	-0.02	-0.248	0.053
PYHIN1	-0.032	0.049	-0.053	-0.014	0.038	0.003	-0.03	0.149	-0.022	-0.02	-0.248	0.053
IFI16	-0.032	0.049	-0.053	-0.014	0.038	0.003	-0.03	0.149	-0.022	-0.02	-0.248	0.053
AIM2	-0.032	0.049	-0.053	-0.014	0.038	0.003	-0.03	0.149	-0.022	-0.02	-0.248	0.053
CADM3	-0.032	0.049	-0.053	-0.014	0.038	0.003	-0.03	0.149	-0.022	-0.02	-0.248	0.053
DARC	-0.032	0.049	-0.053	-0.014	0.038	0.003	-0.03	0.149	-0.022	-0.02	-0.248	0.053
FCER1A	-0.032	0.049	-0.053	-0.014	0.038	0.003	-0.03	0.149	-0.022	-0.02	-0.248	0.053
OR10J3	-0.032	0.049	-0.053	-0.014	0.038	0.003	-0.03	0.149	-0.022	-0.02	-0.248	0.053
OR10J1	-0.032	0.049	-0.053	-0.014	0.038	0.003	-0.03	0.149	-0.022	-0.02	-0.248	0.053
OR10J5	-0.032	0.049	-0.053	-0.014	0.038	0.003	-0.03	0.149	-0.022	-0.02	-0.248	0.053
APCS	-0.032	0.049	-0.053	-0.014	0.038	0.003	-0.03	0.149	-0.022	-0.02	-0.248	0.053
CRP	-0.032	0.049	-0.053	-0.014	0.038	0.003	-0.03	0.149	-0.022	-0.02	-0.248	0.053
DUSP23	-0.032	0.049	-0.053	-0.014	0.038	0.003	-0.03	0.149	-0.022	-0.02	-0.248	0.053
FCRL6	-0.032	0.049	-0.053	-0.014	0.038	0.003	-0.03	0.149	-0.022	-0.02	-0.248	0.053
SLAMF8	-0.032	0.049	-0.053	-0.014	0.038	0.003	-0.03	0.149	-0.022	-0.02	-0.248	0.053
C1orf204	-0.032	0.049	-0.053	-0.014	0.038	0.003	-0.03	0.149	-0.022	-0.02	-0.248	0.053
VSIG8	-0.032	0.049	-0.053	-0.014	0.038	0.003	-0.03	0.149	-0.022	-0.02	-0.248	0.053
CCDC19	-0.032	0.049	-0.053	-0.014	0.038	0.003	-0.03	0.149	-0.022	-0.02	-0.248	0.053
TAGLN2	-0.032	0.049	-0.053	-0.014	0.038	0.003	-0.03	0.149	-0.022	-0.02	-0.248	0.053
IGSF9	-0.032	0.049	-0.053	-0.014	0.038	0.003	-0.03	0.149	-0.022	-0.02	-0.248	0.053
SLAMF9	-0.032	0.049	-0.053	-0.014	0.038	0.003	-0.03	0.149	-0.022	-0.02	-0.248	0.053
PIGM	-0.032	0.049	-0.053	-0.014	0.038	0.003	-0.03	0.149	-0.022	-0.02	-0.248	0.053
KCNJ10	-0.032	0.049	-0.053	-0.014	0.038	0.003	-0.03	0.149	-0.022	-0.02	-0.248	0.053
KCNJ9	-0.032	0.049	-0.053	-0.014	0.038	0.003	-0.03	0.149	-0.022	-0.02	-0.248	0.053
IGSF8	-0.032	0.049	-0.053	-0.014	0.038	0.003	-0.03	0.149	-0.022	-0.02	-0.248	0.053
ATP1A2	-0.032	0.049	-0.053	-0.014	0.038	0.003	-0.03	0.149	-0.022	-0.02	-0.248	0.053
ATP1A4	-0.032	0.049	-0.053	-0.014	0.038	0.003	-0.03	0.149	-0.022	-0.02	-0.248	0.053
CASQ1	-0.032	0.049	-0.053	-0.014	0.038	0.003	-0.03	0.149	-0.022	-0.02	-0.248	0.053
PEA15	-0.032	0.049	-0.053	-0.014	0.038	0.003	-0.03	0.149	-0.022	-0.02	-0.248	0.053
DCAF8	-0.032	0.049	-0.053	-0.014	0.038	0.003	-0.03	0.149	-0.022	-0.02	-0.248	0.053
PEX19	-0.032	0.049	-0.053	-0.014	0.038	0.003	-0.03	0.149	-0.022	-0.02	-0.248	0.053
COPA	-0.032	0.049	-0.053	-0.014	0.038	0.003	-0.03	0.149	-0.022	-0.02	-0.248	0.053
NCSTN	-0.032	0.049	-0.053	-0.014	0.038	0.003	-0.03	0.149	-0.022	-0.02	-0.248	0.053
NHLH1	-0.032	0.049	-0.053	-0.014	0.038	0.003	-0.03	0.149	-0.022	-0.02	-0.248	0.053
VANGL2	-0.032	0.049	-0.053	-0.014	0.038	0.003	-0.03	0.149	-0.022	-0.02	-0.248	0.053
SLAMF6	-0.032	0.049	-0.053	-0.014	0.038	0.003	-0.03	0.149	-0.022	-0.02	-0.248	0.053
CD84	-0.032	0.049	-0.053	-0.014	0.038	0.003	-0.03	0.149	-0.022	-0.02	-0.248	0.053
SLAMF1	-0.032	0.049	-0.053	-0.014	0.038	0.003	-0.03	0.149	-0.022	-0.02	-0.248	0.053
CD48	-0.032	0.049	-0.053	-0.014	0.038	0.003	-0.03	0.149	-0.022	-0.02	-0.248	0.053
SLAMF7	-0.032	0.049	-0.053	-0.014	0.038	0.003	-0.03	0.149	-0.022	-0.02	-0.248	0.053
LY9	-0.032	0.049	-0.053	-0.014	0.038	0.003	-0.03	0.149	-0.022	-0.02	-0.248	0.053
CD244	-0.032	0.049	-0.053	-0.014	0.038	0.003	-0.03	0.149	-0.022	-0.02	-0.248	0.053
ITLN1	-0.032	0.049	-0.053	-0.014	0.038	0.003	-0.03	0.149	-0.022	-0.02	-0.248	0.053
ITLN2	-0.032	0.049	-0.053	-0.014	0.038	0.003	-0.03	0.149	-0.022	-0.02	-0.248	0.053
F11R	-0.032	0.049	-0.053	-0.014	0.038	0.003	-0.03	0.149	-0.022	-0.02	-0.248	0.053
TSTD1	-0.032	0.049	-0.053	-0.014	0.038	0.003	-0.03	0.149	-0.022	-0.02	-0.248	0.053
USF1	-0.032	0.049	-0.053	-0.014	0.038	0.003	-0.03	0.149	-0.022	-0.02	-0.248	0.053
ARHGAP30	-0.032	0.049	-0.053	-0.014	0.038	0.003	-0.03	0.149	-0.022	-0.02	-0.248	0.053
PVRL4	-0.032	0.049	-0.053	-0.014	0.038	0.003	-0.03	0.149	-0.022	-0.02	-0.248	0.053
KLHDC9	-0.032	0.049	-0.053	-0.014	0.038	0.003	-0.03	0.149	-0.022	-0.02	-0.248	0.053
PFDN2	-0.032	0.049	-0.053	-0.014	0.038	0.003	-0.03	0.149	-0.022	-0.02	-0.248	0.053
NIT1	-0.032	0.049	-0.053	-0.014	0.038	0.003	-0.03	0.149	-0.022	-0.02	-0.248	0.053
DEDD	-0.032	0.049	-0.053	-0.014	0.038	0.003	-0.03	0.149	-0.022	-0.02	-0.248	0.053
UFC1	-0.032	0.049	-0.053	-0.014	0.038	0.003	-0.03	0.149	-0.022	-0.02	-0.248	0.053
USP21	-0.032	0.049	-0.053	-0.014	0.038	0.003	-0.03	0.149	-0.022	-0.02	-0.248	0.053
PPOX	-0.032	0.049	-0.053	-0.014	0.038	0.003	-0.03	0.149	-0.022	-0.02	-0.248	0.053
B4GALT3	-0.032	0.049	-0.053	-0.014	0.038	0.003	-0.03	0.149	-0.022	-0.02	-0.248	0.053
ADAMTS4	-0.032	0.049	-0.053	-0.014	0.038	0.003	-0.03	0.149	-0.022	-0.02	-0.248	0.053
NDUFS2	-0.032	0.049	-0.053	-0.014	0.038	0.003	-0.03	0.149	-0.022	-0.02	-0.248	0.053
FCER1G	-0.032	0.049	-0.053	-0.014	0.038	0.003	-0.03	0.149	-0.022	-0.02	-0.248	0.053
APOA2	-0.032	0.049	-0.053	-0.014	0.038	0.003	-0.03	0.149	-0.022	-0.02	-0.248	0.053
MIR5187	-0.032	0.049	-0.053	-0.014	0.038	0.003	-0.03	0.149	-0.022	-0.02	-0.248	0.053
TOMM40L	-0.032	0.049	-0.053	-0.014	0.038	0.003	-0.03	0.149	-0.022	-0.02	-0.248	0.053
NR1I3	-0.032	0.049	-0.053	-0.014	0.038	0.003	-0.03	0.149	-0.022	-0.02	-0.248	0.053
PCP4L1	-0.032	0.049	-0.053	-0.014	0.038	0.003	-0.03	0.149	-0.022	-0.02	-0.248	0.053
MPZ	-0.032	0.049	-0.053	-0.014	0.038	0.003	-0.03	0.149	-0.022	-0.02	-0.248	0.053
SDHC	-0.032	0.049	-0.053	-0.014	0.038	0.003	-0.03	0.149	-0.022	-0.02	-0.248	0.053
C1orf192	-0.032	0.049	-0.053	-0.014	0.038	0.003	-0.03	0.149	-0.022	-0.02	-0.248	0.053
FCGR2A	-0.032	0.049	-0.053	-0.014	0.038	0.003	-0.03	0.149	-0.022	-0.02	-0.248	0.053
HSPA6	-0.032	0.049	-0.053	-0.014	0.038	0.003	-0.03	0.149	-0.022	-0.02	-0.248	0.053
FCGR3A	-0.032	0.049	-0.053	-0.014	0.038	0.003	-0.03	0.149	-0.022	-0.02	-0.248	0.053
FCGR2C	-0.032	0.049	-0.053	-0.014	0.038	0.003	-0.03	0.149	-0.022	-0.02	-0.248	0.053
FCGR3B	-0.032	0.049	-0.053	-0.014	0.038	0.003	-0.03	0.149	-0.022	-0.02	-0.248	0.053
FCGR2B	-0.032	0.049	-0.053	-0.014	0.038	0.003	-0.03	0.149	-0.022	-0.02	-0.248	0.053
RPL31P11	-0.032	0.049	-0.053	-0.014	0.038	0.003	-0.03	0.149	-0.022	-0.02	-0.248	0.053
FCRLA	-0.032	0.049	-0.053	-0.014	0.038	0.003	-0.03	0.149	-0.022	-0.02	-0.248	0.053
FCRLB	-0.032	0.049	-0.053	-0.014	0.038	0.003	-0.03	0.149	-0.022	-0.02	-0.248	0.053
DUSP12	-0.032	0.049	-0.053	-0.014	0.038	0.003	-0.03	0.149	-0.022	-0.02	-0.248	0.053
ATF6	-0.032	0.049	-0.053	-0.014	0.038	0.003	-0.03	0.149	-0.022	-0.02	-0.248	0.053
OLFML2B	-0.032	0.049	-0.053	-0.014	0.038	0.003	-0.03	0.149	-0.022	-0.02	-0.248	0.053
MIR4654	-0.032	0.049	-0.053	-0.014	0.038	0.003	-0.03	0.149	-0.022	-0.02	-0.248	0.053
MIR556	-0.032	0.049	-0.053	-0.014	0.038	0.003	-0.03	0.149	-0.022	-0.02	-0.248	0.053
NOS1AP	-0.032	0.049	-0.053	-0.014	0.038	0.003	-0.03	0.149	-0.022	-0.02	-0.248	0.053
C1orf111	-0.032	0.049	-0.053	-0.014	0.038	0.003	-0.03	0.149	-0.022	-0.02	-0.248	0.053
C1orf226	-0.032	0.049	-0.053	-0.014	0.038	0.003	-0.03	0.149	-0.022	-0.02	-0.248	0.053
SH2D1B	-0.032	0.049	-0.053	-0.014	0.038	0.003	-0.03	0.149	-0.022	-0.02	-0.248	0.053
UHMK1	-0.032	0.049	-0.053	-0.014	0.038	0.003	-0.03	0.149	-0.022	-0.02	-0.248	0.053
UAP1	-0.032	0.049	-0.053	-0.014	0.038	0.003	-0.03	0.149	-0.022	-0.02	-0.248	0.053
DDR2	-0.032	0.049	-0.053	-0.014	0.038	0.003	-0.03	0.149	-0.022	-0.02	-0.248	0.053
HSD17B7	-0.032	0.049	-0.053	-0.014	0.038	0.003	-0.03	0.149	-0.022	-0.02	-0.248	0.053
C1orf110	-0.032	0.049	-0.053	-0.014	0.038	0.003	-0.03	0.149	-0.022	-0.02	-0.248	0.053
RGS4	-0.032	0.049	-0.053	-0.014	0.038	0.003	-0.03	0.149	-0.022	-0.02	-0.248	0.053
RGS5	-0.032	0.049	-0.053	-0.014	0.038	0.003	-0.03	0.149	-0.022	-0.02	-0.248	0.053
NUF2	-0.032	0.049	-0.053	-0.014	0.038	0.003	-0.03	0.149	-0.022	-0.02	-0.248	0.053
PBX1	-0.032	0.049	-0.053	-0.014	0.038	0.003	-0.03	0.149	-0.022	-0.02	-0.248	0.053
LMX1A	-0.032	0.049	-0.053	-0.014	0.038	0.003	-0.03	0.149	-0.022	-0.02	-0.248	0.053
RXRG	-0.032	0.049	-0.053	-0.014	0.038	0.003	-0.03	0.149	-0.022	-0.02	-0.248	0.053
LRRC52	-0.032	0.049	-0.053	-0.014	0.038	0.003	-0.03	0.149	-0.022	-0.02	-0.248	0.053
MGST3	-0.032	0.049	-0.053	-0.014	0.038	0.003	-0.03	0.149	-0.022	-0.02	-0.248	0.053
ALDH9A1	-0.032	0.049	-0.053	-0.014	0.038	0.003	-0.03	0.149	-0.022	-0.02	-0.248	0.053
TMCO1	-0.032	0.049	-0.053	-0.014	0.038	0.003	-0.03	0.149	-0.022	-0.02	-0.248	0.053
UCK2	-0.032	0.049	-0.053	-0.014	0.038	0.003	-0.03	0.149	-0.022	-0.02	-0.248	0.053
FAM78B	-0.032	0.049	-0.053	-0.014	0.038	0.003	-0.03	0.149	-0.022	-0.02	-0.248	0.053
MIR921	-0.032	0.049	-0.053	-0.014	0.038	0.003	-0.03	0.149	-0.022	-0.02	-0.248	0.053
FMO9P	-0.032	0.049	-0.053	-0.014	0.038	0.003	-0.03	0.149	-0.022	-0.02	-0.248	0.053
POGK	-0.032	0.049	-0.053	-0.014	0.038	0.003	-0.03	0.149	-0.022	-0.02	-0.248	0.053
TADA1	-0.032	0.049	-0.053	-0.014	0.038	0.003	-0.03	0.149	-0.022	-0.02	-0.248	0.053
ILDR2	-0.032	0.049	-0.053	-0.014	0.038	0.003	-0.03	0.149	-0.022	-0.02	-0.248	0.053
MAEL	-0.032	0.049	-0.053	-0.014	0.038	0.003	-0.03	0.149	-0.022	-0.02	-0.248	0.053
GPA33	-0.032	0.049	-0.053	-0.014	0.038	0.003	-0.03	0.149	-0.022	-0.02	-0.248	0.053
DUSP27	-0.032	0.049	-0.053	-0.014	0.038	0.003	-0.03	0.149	-0.022	-0.02	-0.248	0.053
POU2F1	-0.032	0.049	-0.053	-0.014	0.038	0.003	-0.03	0.149	-0.022	-0.02	-0.248	0.053
CD247	-0.032	0.049	-0.053	-0.014	0.038	0.003	-0.03	0.149	-0.022	-0.02	-0.248	0.053
CREG1	-0.032	0.049	-0.053	-0.014	0.038	0.003	-0.03	0.149	-0.022	-0.02	-0.248	0.053
RCSD1	-0.032	0.049	-0.053	-0.014	0.038	0.003	-0.03	0.149	-0.022	-0.02	-0.248	0.053
MPZL1	-0.032	0.049	-0.053	-0.014	0.038	0.003	-0.03	0.149	-0.022	-0.02	-0.248	0.053
ADCY10	-0.032	0.049	-0.053	-0.014	0.038	0.003	-0.03	0.149	-0.022	-0.02	-0.248	0.053
MPC2	-0.032	0.049	-0.053	-0.014	0.038	0.003	-0.03	0.149	-0.022	-0.02	-0.248	0.053
DCAF6	-0.032	0.049	-0.053	-0.014	0.038	0.003	-0.03	0.149	-0.022	-0.02	-0.248	0.053
GPR161	-0.032	0.049	-0.053	-0.014	0.038	0.003	-0.03	0.149	-0.022	-0.02	-0.248	0.053
TIPRL	-0.032	0.049	-0.053	-0.014	0.038	0.003	-0.03	0.149	-0.022	-0.02	-0.248	0.053
SFT2D2	-0.032	0.049	-0.053	-0.014	0.038	0.003	-0.03	0.149	-0.022	-0.02	-0.248	0.053
ANKRD36BP1	-0.032	0.049	-0.053	-0.014	0.038	0.003	-0.03	0.149	-0.022	-0.02	-0.248	0.053
TBX19	-0.032	0.049	-0.053	-0.014	0.038	0.003	-0.03	0.149	-0.022	-0.02	-0.248	0.053
MIR557	-0.032	0.049	-0.053	-0.014	0.038	0.003	-0.03	0.149	-0.022	-0.02	-0.248	0.053
XCL2	-0.032	0.049	-0.053	-0.014	0.038	0.003	-0.03	0.149	-0.022	-0.02	-0.248	0.053
XCL1	-0.032	0.049	-0.053	-0.014	0.038	0.003	-0.03	0.149	-0.022	-0.02	-0.248	0.053
DPT	-0.032	0.049	-0.053	-0.014	0.038	0.003	-0.03	0.149	-0.022	-0.02	-0.248	0.053
LINC00626	-0.032	0.049	-0.053	-0.014	0.038	0.003	-0.03	0.149	-0.022	-0.02	-0.248	0.053
ATP1B1	-0.032	0.049	-0.053	-0.014	0.038	0.003	-0.03	0.149	-0.022	-0.02	-0.248	0.053
NME7	-0.032	0.049	-0.053	-0.014	0.038	0.003	-0.03	0.149	-0.022	-0.02	-0.248	0.053
BLZF1	-0.032	0.049	-0.053	-0.014	0.038	0.003	-0.03	0.149	-0.022	-0.02	-0.248	0.053
CCDC181	-0.032	0.049	-0.053	-0.014	0.038	0.003	-0.03	0.149	-0.022	-0.02	-0.248	0.053
SLC19A2	-0.032	0.049	-0.053	-0.014	0.038	0.003	-0.03	0.149	-0.022	-0.02	-0.248	0.053
F5	-0.032	0.049	-0.053	-0.014	0.038	0.003	-0.03	0.149	-0.022	-0.02	-0.248	0.053
SELP	-0.032	0.049	-0.053	-0.014	0.038	0.003	-0.03	0.149	-0.022	-0.02	-0.248	0.053
SELL	-0.032	0.049	-0.053	-0.014	0.038	0.003	-0.03	0.149	-0.022	-0.02	-0.248	0.053
SELE	-0.032	0.049	-0.053	-0.014	0.038	0.003	-0.03	0.149	-0.022	-0.02	-0.248	0.053
METTL18	-0.032	0.049	-0.053	-0.014	0.038	0.003	-0.03	0.149	-0.022	-0.02	-0.248	0.053
C1orf112	-0.032	0.049	-0.053	-0.014	0.038	0.003	-0.03	0.149	-0.022	-0.02	-0.248	0.053
SCYL3	-0.032	0.049	-0.053	-0.014	0.038	0.003	-0.03	0.149	-0.022	-0.02	-0.248	0.053
KIFAP3	-0.032	0.049	-0.053	-0.014	0.038	0.003	-0.03	0.149	-0.022	-0.02	-0.248	0.053
METTL11B	-0.032	0.049	-0.053	-0.014	0.038	0.003	-0.03	0.149	-0.022	-0.02	-0.248	0.053
GORAB	-0.032	0.049	-0.053	-0.014	0.038	0.003	-0.03	0.149	-0.022	-0.02	-0.248	0.053
PRRX1	-0.032	0.049	-0.053	-0.014	0.038	0.003	-0.03	0.149	-0.022	-0.02	-0.248	0.053
MROH9	-0.032	0.049	-0.053	-0.014	0.038	0.003	-0.03	0.149	-0.022	-0.02	-0.248	0.053
FMO3	-0.032	0.049	-0.053	-0.014	0.038	0.003	-0.03	0.149	-0.022	-0.02	-0.248	0.053
MIR1295A	-0.032	0.049	-0.053	-0.014	0.038	0.003	-0.03	0.149	-0.022	-0.02	-0.248	0.053
FMO6P	-0.032	0.049	-0.053	-0.014	0.038	0.003	-0.03	0.149	-0.022	-0.02	-0.248	0.053
FMO2	-0.032	0.049	-0.053	-0.014	0.038	0.003	-0.03	0.149	-0.022	-0.02	-0.248	0.053
FMO1	-0.032	0.049	-0.053	-0.014	0.038	0.003	-0.03	0.149	-0.022	-0.02	-0.248	0.053
FMO4	-0.032	0.049	-0.053	-0.014	0.038	0.003	-0.03	0.149	-0.022	-0.02	-0.248	0.053
PRRC2C	-0.032	0.049	-0.053	-0.014	0.038	0.003	-0.03	0.149	-0.022	-0.02	-0.248	0.053
MYOC	-0.032	0.049	-0.053	-0.014	0.038	0.003	-0.03	0.149	-0.022	-0.02	-0.248	0.053
VAMP4	-0.032	0.049	-0.053	-0.014	0.038	0.003	-0.03	0.149	-0.022	-0.02	-0.248	0.053
METTL13	-0.032	0.049	-0.053	-0.014	0.038	0.003	-0.03	0.149	-0.022	-0.02	-0.248	0.053
DNM3	-0.032	0.049	-0.053	-0.014	0.038	0.003	-0.03	0.149	-0.022	-0.02	-0.248	0.053
DNM3OS	-0.032	0.049	-0.053	-0.014	0.038	0.003	-0.03	0.149	-0.022	-0.02	-0.248	0.053
PIGC	-0.032	0.049	-0.053	-0.014	0.038	0.003	-0.03	0.149	-0.022	-0.02	-0.248	0.053
C1orf105	-0.032	0.049	-0.053	-0.014	0.038	0.003	-0.03	0.149	-0.022	-0.02	-0.248	0.053
SUCO	-0.032	0.049	-0.053	-0.014	0.038	0.003	-0.03	0.149	-0.022	-0.02	-0.248	0.053
FASLG	-0.032	0.049	-0.053	-0.014	0.038	0.003	-0.03	0.149	-0.022	-0.02	-0.248	0.053
TNFSF18	-0.032	0.049	-0.053	-0.014	0.038	0.003	-0.03	0.149	-0.022	-0.02	-0.248	0.053
TNFSF4	-0.032	0.049	-0.053	-0.014	0.038	0.003	-0.03	0.149	-0.022	-0.02	-0.248	0.053
PRDX6	-0.032	0.049	-0.053	-0.014	0.038	0.003	-0.03	0.149	-0.022	-0.02	-0.248	0.053
SLC9C2	-0.032	0.049	-0.053	-0.014	0.038	0.003	-0.03	0.149	-0.022	-0.02	-0.248	0.053
ANKRD45	-0.032	0.049	-0.053	-0.014	0.038	0.003	-0.03	0.149	-0.022	-0.02	-0.248	0.053
KLHL20	-0.032	0.049	-0.053	-0.014	0.038	0.003	-0.03	0.149	-0.022	-0.02	-0.248	0.053
CENPL	-0.032	0.049	-0.053	-0.014	0.038	0.003	-0.03	0.149	-0.022	-0.02	-0.248	0.053
DARS2	-0.032	0.049	-0.053	-0.014	0.038	0.003	-0.03	0.149	-0.022	-0.02	-0.248	0.053
SNORD79	-0.032	0.049	-0.053	-0.014	0.038	0.003	-0.03	0.149	-0.022	-0.02	-0.248	0.053
SNORD44	-0.032	0.049	-0.053	-0.014	0.038	0.003	-0.03	0.149	-0.022	-0.02	-0.248	0.053
GAS5	-0.032	0.049	-0.053	-0.014	0.038	0.003	-0.03	0.149	-0.022	-0.02	-0.248	0.053
ZBTB37	-0.032	0.049	-0.053	-0.014	0.038	0.003	-0.03	0.149	-0.022	-0.02	-0.248	0.053
SERPINC1	-0.032	0.049	-0.053	-0.014	0.038	0.003	-0.03	0.149	-0.022	-0.02	-0.248	0.053
RC3H1	-0.032	0.049	-0.053	-0.014	0.038	0.003	-0.03	0.149	-0.022	-0.02	-0.248	0.053
RABGAP1L	-0.032	0.049	-0.053	-0.014	0.038	0.003	-0.03	0.149	-0.022	-0.02	-0.248	0.053
GPR52	-0.032	0.049	-0.053	-0.014	0.038	0.003	-0.03	0.149	-0.022	-0.02	-0.248	0.053
CACYBP	-0.032	0.049	-0.053	-0.014	0.038	0.003	-0.03	0.149	-0.022	-0.02	-0.248	0.053
MRPS14	-0.032	0.049	-0.053	-0.014	0.038	0.003	-0.03	0.149	-0.022	-0.02	-0.248	0.053
TNN	-0.032	0.049	-0.053	-0.014	0.038	0.003	-0.03	0.149	-0.022	-0.02	-0.248	0.053
KIAA0040	-0.032	0.049	-0.053	-0.014	0.038	0.003	-0.03	0.149	-0.022	-0.02	-0.248	0.053
TNR	-0.032	0.049	-0.053	-0.014	0.038	0.003	-0.03	0.149	-0.022	-0.02	-0.248	0.053
SCARNA3	-0.032	0.049	-0.053	-0.014	0.038	0.003	-0.03	0.149	-0.022	-0.02	-0.248	0.053
RFWD2	-0.032	0.049	-0.053	-0.014	0.038	0.003	-0.03	0.149	-0.022	-0.02	-0.248	0.053
PAPPA2	-0.032	0.049	-0.053	-0.014	0.038	0.003	-0.03	0.149	-0.022	-0.02	-0.248	0.053
MIR488	-0.032	0.049	-0.053	-0.014	0.038	0.003	-0.03	0.149	-0.022	-0.02	-0.248	0.053
ASTN1	-0.032	0.049	-0.053	-0.014	0.038	0.003	-0.03	0.149	-0.022	-0.02	-0.248	0.053
FAM5B	-0.032	0.049	-0.053	-0.014	0.038	0.003	-0.03	0.149	-0.022	-0.02	-0.248	0.053
SEC16B	-0.032	0.049	-0.053	-0.014	0.038	0.003	-0.03	0.149	-0.022	-0.02	-0.248	0.053
RASAL2	-0.032	0.049	-0.053	-0.014	0.038	0.003	-0.03	0.149	-0.022	-0.02	-0.248	0.053
TEX35	-0.032	0.049	-0.053	-0.014	0.038	0.003	-0.03	0.149	-0.022	-0.02	-0.248	0.053
C1orf220	-0.032	0.049	-0.053	-0.014	0.038	0.003	-0.03	0.149	-0.022	-0.02	-0.248	0.053
MIR4424	-0.032	0.049	-0.053	-0.014	0.038	0.003	-0.03	0.149	-0.022	-0.02	-0.248	0.053
ANGPTL1	-0.032	0.049	-0.053	-0.014	0.038	0.003	-0.03	0.149	-0.022	-0.02	-0.248	0.053
RALGPS2	-0.032	0.049	-0.053	-0.014	0.038	0.003	-0.03	0.149	-0.022	-0.02	-0.248	0.053
FAM20B	-0.032	0.049	-0.053	-0.014	0.038	0.003	-0.03	0.149	-0.022	-0.02	-0.248	0.053
TOR3A	-0.032	0.049	-0.053	-0.014	0.038	0.003	-0.03	0.149	-0.022	-0.02	-0.248	0.053
ABL2	-0.032	0.049	-0.053	-0.014	0.038	0.003	-0.03	0.149	-0.022	-0.02	-0.248	0.053
SOAT1	-0.032	0.049	-0.053	-0.014	0.038	0.003	-0.03	0.149	-0.022	-0.02	-0.248	0.053
AXDND1	-0.032	0.049	-0.053	-0.014	0.038	0.003	-0.03	0.149	-0.022	-0.02	-0.248	0.053
NPHS2	-0.032	0.049	-0.053	-0.014	0.038	0.003	-0.03	0.149	-0.022	-0.02	-0.248	0.053
TDRD5	-0.032	0.049	-0.053	-0.014	0.038	0.003	-0.03	0.149	-0.022	-0.02	-0.248	0.053
FAM163A	-0.032	0.049	-0.053	-0.014	0.038	0.003	-0.03	0.149	-0.022	-0.02	-0.248	0.053
TOR1AIP2	-0.032	0.049	-0.053	-0.014	0.038	0.003	-0.03	0.149	-0.022	-0.02	-0.248	0.053
TOR1AIP1	-0.032	0.049	-0.053	-0.014	0.038	0.003	-0.03	0.149	-0.022	-0.02	-0.248	0.053
CEP350	-0.032	0.049	-0.053	-0.014	0.038	0.003	-0.03	0.149	-0.022	-0.02	-0.248	0.053
QSOX1	-0.032	0.049	-0.053	-0.014	0.038	0.003	-0.03	0.149	-0.022	-0.02	-0.248	0.053
LHX4	-0.032	0.049	-0.053	-0.014	0.038	0.003	-0.03	0.149	-0.022	-0.02	-0.248	0.053
MIR3121	-0.032	0.049	-0.053	-0.014	0.038	0.003	-0.03	0.149	-0.022	-0.02	-0.248	0.053
ACBD6	-0.032	0.049	-0.053	-0.014	0.038	0.003	-0.03	0.149	-0.022	-0.02	-0.248	0.053
XPR1	-0.032	0.049	-0.053	-0.014	0.038	0.003	-0.03	0.149	-0.022	-0.02	-0.248	0.053
KIAA1614	-0.032	0.049	-0.053	-0.014	0.038	0.003	-0.03	0.149	-0.022	-0.02	-0.248	0.053
STX6	-0.032	0.049	-0.053	-0.014	0.038	0.003	-0.03	0.149	-0.022	-0.02	-0.248	0.053
MR1	-0.032	0.049	-0.053	-0.014	0.038	0.003	-0.03	0.149	-0.022	-0.02	-0.248	0.053
IER5	-0.032	0.049	-0.053	-0.014	0.038	0.003	-0.03	0.149	-0.022	-0.02	-0.248	0.053
CACNA1E	-0.032	0.049	-0.053	-0.014	0.038	0.003	-0.03	0.149	-0.022	-0.02	-0.248	0.053
ZNF648	-0.032	0.049	-0.053	-0.014	0.038	0.003	-0.03	0.149	-0.022	-0.02	-0.248	0.053
GLUL	-0.032	0.049	-0.053	-0.014	0.038	0.003	-0.03	0.149	-0.022	-0.02	-0.248	0.053
TEDDM1	-0.032	0.049	-0.053	-0.014	0.038	0.003	-0.03	0.149	-0.022	-0.02	-0.248	0.053
LINC00272	-0.032	0.049	-0.053	-0.014	0.038	0.003	-0.03	0.149	-0.022	-0.02	-0.248	0.053
RGSL1	-0.032	0.049	-0.053	-0.014	0.038	0.003	-0.03	0.149	-0.022	-0.02	-0.248	0.053
RNASEL	-0.032	0.049	-0.053	-0.014	0.038	0.003	-0.03	0.149	-0.022	-0.02	-0.248	0.053
RGS16	-0.032	0.049	-0.053	-0.014	0.038	0.003	-0.03	0.149	-0.022	-0.02	-0.248	0.053
RGS8	-0.032	0.049	-0.053	-0.014	0.038	0.003	-0.03	0.149	-0.022	-0.02	-0.248	0.053
NPL	-0.032	0.049	-0.053	-0.014	0.038	0.003	-0.03	0.149	-0.022	-0.02	-0.248	0.053
DHX9	-0.032	0.049	-0.053	-0.014	0.038	0.003	-0.03	0.149	-0.022	-0.02	-0.248	0.053
SHCBP1L	-0.032	0.049	-0.053	-0.014	0.038	0.003	-0.03	0.149	-0.022	-0.02	-0.248	0.053
LAMC1	-0.032	0.049	-0.053	-0.014	0.038	0.003	-0.03	0.149	-0.022	-0.02	-0.248	0.053
LAMC2	-0.032	0.049	-0.053	-0.014	0.038	0.003	-0.03	0.149	-0.022	-0.02	-0.248	0.053
NMNAT2	-0.032	0.049	-0.053	-0.014	0.038	0.003	-0.03	0.149	-0.022	-0.02	-0.248	0.053
SMG7	-0.032	0.049	-0.053	-0.014	0.038	0.003	-0.03	0.149	-0.022	-0.02	-0.248	0.053
NCF2	-0.032	0.049	-0.053	-0.014	0.038	0.003	-0.03	0.149	-0.022	-0.02	-0.248	0.053
ARPC5	-0.032	0.049	-0.053	-0.014	0.038	0.003	-0.03	0.149	-0.022	-0.02	-0.248	0.053
APOBEC4	-0.032	0.049	-0.053	-0.014	0.038	0.003	-0.03	0.149	-0.022	-0.02	-0.248	0.053
RGL1	-0.032	0.049	-0.053	-0.014	0.038	0.003	-0.03	0.149	-0.022	-0.02	-0.248	0.053
COLGALT2	-0.032	0.049	-0.053	-0.014	0.038	0.003	-0.03	0.149	-0.022	-0.02	-0.248	0.053
TSEN15	-0.032	0.049	-0.053	-0.014	0.038	0.003	-0.03	0.149	-0.022	-0.02	-0.248	0.053
C1orf21	-0.032	0.049	-0.053	-0.014	0.038	0.003	-0.03	0.149	-0.022	-0.02	-0.248	0.053
EDEM3	-0.032	0.049	-0.053	-0.014	0.038	0.003	-0.03	0.149	-0.022	-0.02	-0.248	0.053
FAM129A	-0.032	0.049	-0.053	-0.014	0.038	0.003	-0.03	0.149	-0.022	-0.02	-0.248	0.053
RNF2	-0.032	0.049	-0.053	-0.014	0.038	0.003	-0.03	0.149	-0.022	-0.02	-0.248	0.053
TRMT1L	-0.032	0.049	-0.053	-0.014	0.038	0.003	-0.03	0.149	-0.022	-0.02	-0.248	0.053
SWT1	-0.032	0.049	-0.053	-0.014	0.038	0.003	-0.03	0.149	-0.022	-0.02	-0.248	0.053
IVNS1ABP	-0.032	0.049	-0.053	-0.014	0.038	0.003	-0.03	0.149	-0.022	-0.02	-0.248	0.053
HMCN1	-0.032	0.049	-0.053	-0.014	0.038	0.003	-0.03	0.149	-0.022	-0.02	-0.248	0.053
PRG4	-0.032	0.049	-0.053	-0.014	0.038	0.003	-0.03	0.149	-0.022	-0.02	-0.004	0.053
TPR	-0.032	0.049	-0.053	-0.014	0.038	0.003	-0.03	0.149	-0.022	-0.02	-0.004	0.053
OCLM	-0.032	0.049	-0.053	-0.014	0.038	0.003	-0.03	0.149	-0.022	-0.02	-0.004	0.053
C1orf27	-0.032	0.049	-0.053	-0.014	0.038	0.003	-0.03	0.149	-0.022	-0.02	-0.004	0.053
PDC	-0.032	0.049	-0.053	-0.014	0.038	0.003	-0.03	0.149	-0.022	-0.02	-0.004	0.053
MIR548F1	-0.032	0.049	-0.053	-0.014	0.038	0.003	-0.03	0.149	-0.022	-0.02	-0.004	0.053
PTGS2	-0.032	0.049	-0.053	-0.014	0.038	0.003	-0.03	0.149	-0.022	-0.02	-0.004	0.053
PLA2G4A	-0.032	0.049	-0.053	-0.014	0.038	0.003	-0.03	0.149	-0.022	-0.02	-0.004	0.053
FAM5C	-0.032	0.049	-0.053	-0.014	0.038	0.003	-0.03	0.149	-0.022	-0.02	-0.004	0.053
RGS18	-0.032	0.049	-0.053	-0.014	0.038	0.003	-0.03	0.149	-0.022	-0.02	0.172	0.053
RGS21	-0.032	0.049	-0.053	-0.014	0.038	0.003	-0.03	0.149	-0.022	-0.02	0.172	0.053
RGS1	-0.032	0.049	-0.053	-0.014	0.038	0.003	-0.03	0.149	-0.022	-0.02	0.172	0.053
RGS13	-0.032	0.049	-0.053	-0.014	0.038	0.003	-0.03	0.149	-0.022	-0.02	0.172	0.053
RGS2	-0.032	0.049	-0.053	-0.014	0.038	0.003	-0.03	0.149	-0.022	-0.02	0.172	0.053
UCHL5	-0.032	0.049	-0.053	-0.014	0.038	0.003	-0.03	0.149	-0.022	-0.02	0.172	0.053
TROVE2	-0.032	0.049	-0.053	-0.014	0.038	0.003	-0.03	0.149	-0.022	-0.02	0.172	0.053
GLRX2	-0.032	0.049	-0.053	-0.014	0.038	0.003	-0.03	0.149	-0.022	-0.02	0.172	0.053
MIR1278	-0.032	0.049	-0.053	-0.014	0.038	0.003	-0.03	0.149	-0.022	-0.02	0.172	0.053
B3GALT2	-0.032	0.049	-0.053	-0.014	0.038	0.003	-0.03	0.149	-0.022	-0.02	0.172	0.053
CDC73	-0.032	0.049	-0.053	-0.014	0.038	0.003	-0.03	0.149	-0.022	-0.02	0.172	0.053
KCNT2	-0.032	0.049	-0.053	-0.014	0.038	0.003	-0.03	0.149	-0.022	-0.02	0.172	0.053
MIR4735	-0.032	0.049	-0.053	-0.014	0.038	0.003	-0.03	0.149	-0.022	-0.02	0.172	0.053
CFH	-0.032	0.049	-0.053	-0.014	0.038	0.003	-0.03	0.149	-0.022	-0.02	0.172	0.053
CFHR3	-0.032	0.049	-0.053	-0.014	0.038	0.003	-0.03	0.149	-0.022	-0.02	0.172	0.053
CFHR1	-0.032	0.049	-0.053	-0.014	0.038	0.003	-0.03	0.149	-0.022	-0.02	0.172	0.053
CFHR4	-0.032	0.049	-0.053	-0.014	0.038	0.003	-0.03	0.149	-0.022	-0.02	0.172	0.053
CFHR2	-0.032	0.049	-0.053	-0.014	0.038	0.003	-0.03	0.149	-0.022	-0.02	-0.254	0.053
CFHR5	-0.032	0.049	-0.053	-0.014	0.038	0.003	-0.03	0.149	-0.022	-0.02	-0.254	0.053
F13B	-0.032	0.049	-0.053	-0.014	0.038	0.003	-0.03	0.149	-0.022	-0.02	-0.254	0.053
ASPM	-0.032	0.049	-0.053	-0.014	0.038	0.003	-0.03	0.149	-0.022	-0.02	-0.254	0.053
ZBTB41	-0.032	0.049	-0.053	-0.014	0.038	0.003	-0.03	0.149	-0.022	-0.02	-0.254	0.053
CRB1	-0.032	0.049	-0.053	-0.014	0.038	0.003	-0.03	0.149	-0.022	-0.02	-0.254	0.053
DENND1B	-0.032	0.049	-0.053	-0.014	0.038	0.003	-0.03	0.149	-0.022	-0.02	-0.254	0.053
C1orf53	-0.032	0.049	-0.053	-0.014	0.038	0.003	-0.03	0.149	-0.022	-0.02	-0.254	0.053
LHX9	-0.032	0.049	-0.053	-0.014	0.038	0.003	-0.03	0.149	-0.022	-0.02	-0.254	0.053
NEK7	-0.032	0.049	-0.053	-0.014	0.038	0.003	-0.03	0.149	-0.022	-0.02	-0.254	0.053
ATP6V1G3	-0.032	0.049	-0.053	-0.014	0.038	0.003	-0.03	0.149	-0.022	-0.02	-0.254	0.053
PTPRC	-0.032	0.049	-0.053	-0.014	0.038	0.003	-0.03	0.149	-0.022	-0.02	-0.254	0.053
MIR181B1	-0.032	0.049	-0.053	-0.014	0.038	0.003	-0.03	0.149	-0.022	-0.02	-0.254	0.053
MIR181A1	-0.032	0.049	-0.053	-0.014	0.038	0.003	-0.03	0.149	-0.022	-0.02	-0.254	0.053
MIR181A1HG	-0.032	0.049	-0.053	-0.014	0.038	0.003	-0.03	0.149	-0.022	-0.02	-0.254	0.053
NR5A2	-0.032	0.049	-0.053	-0.014	0.038	0.003	-0.03	0.149	-0.022	-0.02	-0.254	0.053
LINC00862	-0.032	0.049	-0.053	-0.014	0.038	0.003	-0.03	0.149	-0.022	-0.02	-0.254	0.053
ZNF281	-0.032	0.049	-0.053	-0.014	0.038	0.003	-0.03	0.149	-0.022	-0.02	-0.254	0.053
KIF14	-0.032	0.049	-0.053	-0.014	0.038	0.003	-0.03	0.149	-0.022	-0.02	-0.254	0.053
DDX59	-0.032	0.049	-0.053	-0.014	0.038	0.003	-0.03	0.149	-0.022	-0.02	-0.254	0.053
CAMSAP2	-0.032	0.049	-0.053	-0.014	0.038	0.003	-0.03	0.149	-0.022	-0.02	-0.254	0.053
GPR25	-0.032	0.049	-0.053	-0.014	0.038	0.003	-0.03	0.149	-0.022	-0.02	-0.254	0.053
C1orf106	-0.032	0.049	-0.053	-0.014	0.038	0.003	-0.03	0.149	-0.022	-0.02	-0.254	0.053
KIF21B	-0.032	0.049	-0.053	-0.014	0.038	0.003	-0.03	0.149	-0.022	-0.02	-0.254	0.053
CACNA1S	-0.032	0.049	-0.053	-0.014	0.038	0.003	-0.03	0.149	-0.022	-0.02	-0.254	0.053
ASCL5	-0.032	0.049	-0.053	-0.014	0.038	0.003	-0.03	0.149	-0.022	-0.02	-0.254	0.053
TMEM9	-0.032	0.049	-0.053	-0.014	0.038	0.003	-0.03	0.149	-0.022	-0.02	-0.254	0.053
IGFN1	-0.032	0.049	-0.053	-0.014	0.038	0.003	-0.03	0.149	-0.022	-0.02	-0.254	0.053
PKP1	-0.032	0.049	-0.053	-0.014	0.038	0.003	-0.03	0.149	-0.022	-0.02	-0.254	0.053
TNNT2	-0.032	0.049	-0.053	-0.014	0.038	0.003	-0.03	0.149	-0.022	-0.02	-0.254	0.053
LAD1	-0.032	0.049	-0.053	-0.014	0.038	0.003	-0.03	0.149	-0.022	-0.02	-0.254	0.053
TNNI1	-0.032	0.049	-0.053	-0.014	0.038	0.003	-0.03	0.149	-0.022	-0.02	-0.254	0.053
PHLDA3	-0.032	0.049	-0.053	-0.014	0.038	0.003	-0.03	0.149	-0.022	-0.02	-0.254	0.053
CSRP1	-0.032	0.049	-0.053	-0.014	0.038	0.003	-0.03	0.149	-0.022	-0.02	-0.254	0.053
RPS10P7	-0.032	0.049	-0.053	-0.014	0.038	0.003	-0.03	0.149	-0.022	-0.02	-0.254	0.053
MIR5191	-0.032	0.049	-0.053	-0.014	0.038	0.003	-0.03	0.149	-0.022	-0.02	-0.254	0.053
NAV1	-0.032	0.049	-0.053	-0.014	0.038	0.003	-0.03	0.149	-0.022	-0.02	-0.254	0.053
MIR1231	-0.032	0.049	-0.053	-0.014	0.038	0.003	-0.03	0.149	-0.022	-0.02	-0.254	0.053
IPO9	-0.032	0.049	-0.053	-0.014	0.038	0.003	-0.03	0.149	-0.022	-0.02	-0.254	0.053
SHISA4	-0.032	0.049	-0.053	-0.014	0.038	0.003	-0.03	0.149	-0.022	-0.02	-0.254	0.053
LMOD1	-0.032	0.049	-0.053	-0.014	0.038	0.003	-0.03	0.149	-0.022	-0.02	-0.254	0.053
TIMM17A	-0.032	0.049	-0.053	-0.014	0.038	0.003	-0.03	0.149	-0.022	-0.02	-0.254	0.053
RNPEP	-0.032	0.049	-0.053	-0.014	0.038	0.003	-0.03	0.149	-0.022	-0.02	-0.254	0.053
ELF3	-0.032	0.049	-0.053	-0.014	0.038	0.003	-0.03	0.149	-0.022	-0.02	-0.254	0.053
GPR37L1	-0.032	0.049	-0.053	-0.014	0.038	0.003	-0.03	0.149	-0.022	-0.02	-0.254	0.053
ARL8A	-0.032	0.049	-0.053	-0.014	0.038	0.003	-0.03	0.149	-0.022	-0.02	-0.254	0.053
PTPN7	-0.032	0.049	-0.053	-0.014	0.038	0.003	-0.03	0.149	-0.022	-0.02	-0.254	0.053
PTPRVP	-0.032	0.049	-0.053	-0.014	0.038	0.003	-0.03	0.149	-0.022	-0.02	-0.254	0.053
LGR6	-0.032	0.049	-0.053	-0.014	0.038	0.003	-0.03	0.149	-0.022	-0.02	-0.254	0.053
UBE2T	-0.032	0.049	-0.053	-0.014	0.038	0.003	-0.03	0.149	-0.022	-0.02	-0.254	0.053
PPP1R12B	-0.032	0.049	-0.053	-0.014	0.038	0.003	-0.03	0.149	-0.022	-0.02	-0.254	0.053
SYT2	-0.032	0.049	-0.053	-0.014	0.038	0.003	-0.03	0.149	-0.022	-0.02	-0.254	0.053
KDM5B	-0.032	0.049	-0.053	-0.014	0.038	0.003	-0.03	0.149	-0.022	-0.02	-0.254	0.053
RABIF	-0.032	0.049	-0.053	-0.014	0.038	0.003	-0.03	0.149	-0.022	-0.02	-0.254	0.053
KLHL12	-0.032	0.049	-0.053	-0.014	0.038	0.003	-0.03	0.149	-0.022	-0.02	-0.254	0.053
ADIPOR1	-0.032	0.049	-0.053	-0.014	0.038	0.003	-0.03	0.149	-0.022	-0.02	-0.254	0.053
CYB5R1	-0.032	0.049	-0.053	-0.014	0.038	0.003	-0.03	0.149	-0.022	-0.02	-0.254	0.053
TMEM183A	-0.032	0.049	-0.053	-0.014	0.038	0.003	-0.03	0.149	-0.022	-0.02	-0.254	0.053
PPFIA4	-0.032	0.049	-0.053	-0.014	0.038	0.003	-0.03	0.149	-0.022	-0.02	-0.254	0.053
MYOG	-0.032	0.049	-0.053	-0.014	0.038	0.003	-0.03	0.149	-0.022	-0.02	-0.254	0.053
ADORA1	-0.032	0.049	-0.053	-0.014	0.038	0.003	-0.03	0.149	-0.022	-0.02	-0.254	0.053
MYBPH	-0.032	0.049	-0.053	-0.014	0.038	0.003	-0.03	0.149	-0.022	-0.02	-0.254	0.053
CHI3L1	-0.032	0.049	-0.053	-0.014	0.038	0.003	-0.03	0.149	-0.022	-0.02	-0.254	0.053
CHIT1	-0.032	0.049	-0.053	-0.014	0.038	0.003	-0.03	0.149	-0.022	-0.02	-0.254	0.053
BTG2	-0.032	0.049	-0.053	-0.014	0.038	0.003	-0.03	0.149	-0.022	-0.02	-0.254	0.053
FMOD	-0.032	0.049	-0.053	-0.014	0.038	0.003	-0.03	0.149	-0.022	-0.02	-0.254	0.053
PRELP	-0.032	0.049	-0.053	-0.014	0.038	0.003	-0.03	0.149	-0.022	-0.02	-0.254	0.053
OPTC	-0.032	0.049	-0.053	-0.014	0.038	0.003	-0.03	0.149	-0.022	-0.02	-0.254	0.053
ATP2B4	-0.032	0.049	-0.053	-0.014	0.038	0.003	-0.03	0.149	-0.022	-0.02	-0.254	0.053
LAX1	-0.032	0.049	-0.053	-0.014	0.038	0.003	-0.03	0.149	-0.022	-0.02	-0.254	0.053
ZBED6	-0.032	0.049	-0.053	-0.014	0.038	0.003	-0.03	0.149	-0.022	-0.02	-0.254	0.053
ZC3H11A	-0.032	0.049	-0.053	-0.014	0.038	0.003	-0.03	0.149	-0.022	-0.02	-0.254	0.053
SNRPE	-0.032	0.049	-0.053	-0.014	0.038	0.003	-0.03	0.149	-0.022	-0.02	-0.254	0.053
LINC00303	-0.032	0.049	-0.053	-0.014	0.038	0.003	-0.03	0.149	-0.022	-0.02	-0.254	0.053
SOX13	-0.032	0.049	-0.053	-0.014	0.038	0.003	-0.03	0.149	-0.022	-0.02	-0.254	0.053
ETNK2	-0.032	0.049	-0.053	-0.014	0.038	0.003	-0.03	0.149	-0.022	-0.02	-0.254	0.053
REN	-0.032	0.049	-0.053	-0.014	0.038	0.003	-0.03	0.149	-0.022	-0.02	-0.254	0.053
KISS1	-0.032	0.049	-0.053	-0.014	0.038	0.003	-0.03	0.149	-0.022	-0.02	-0.254	0.053
GOLT1A	-0.032	0.049	-0.053	-0.014	0.038	0.003	-0.03	0.149	-0.022	-0.02	-0.254	0.053
PLEKHA6	-0.032	0.049	-0.053	-0.014	0.038	0.003	-0.03	0.149	-0.022	-0.02	-0.254	0.053
PPP1R15B	-0.032	0.049	-0.053	-0.014	0.038	0.003	-0.03	0.149	-0.022	-0.02	-0.254	0.053
PIK3C2B	-0.032	0.049	-0.053	-0.014	0.038	0.003	-0.03	0.149	-0.022	-0.02	-0.254	0.053
MDM4	-0.032	0.049	-0.053	-0.014	0.038	0.003	-0.03	0.149	-0.022	-0.02	-0.254	0.053
LRRN2	-0.032	0.049	-0.053	-0.014	0.038	0.003	-0.03	0.149	-0.022	-0.02	-0.254	0.053
NFASC	-0.032	0.049	-0.053	-0.014	0.038	0.003	-0.03	0.149	-0.022	-0.02	-0.254	0.053
CNTN2	-0.032	0.049	-0.053	-0.014	0.038	0.003	-0.03	0.149	-0.022	-0.02	-0.254	0.053
TMEM81	-0.032	0.049	-0.053	-0.014	0.038	0.003	-0.03	0.149	-0.022	-0.02	-0.254	0.053
RBBP5	-0.032	0.049	-0.053	-0.014	0.038	0.003	-0.03	0.149	-0.022	-0.02	-0.254	0.053
DSTYK	-0.032	0.049	-0.053	-0.014	0.038	0.003	-0.03	0.149	-0.022	-0.02	-0.254	0.053
TMCC2	-0.032	0.049	-0.053	-0.014	0.038	0.003	-0.03	0.149	-0.022	-0.02	-0.254	0.053
NUAK2	-0.032	0.049	-0.053	-0.014	0.038	0.003	-0.03	0.149	-0.022	-0.02	-0.254	0.053
KLHDC8A	-0.032	0.049	-0.053	-0.014	0.038	0.003	-0.03	0.149	-0.022	-0.02	-0.254	0.053
LEMD1	-0.032	0.049	-0.053	-0.014	0.038	0.003	-0.03	0.149	-0.022	-0.02	-0.254	0.053
MIR135B	-0.032	0.049	-0.053	-0.014	0.038	0.003	-0.03	0.149	-0.022	-0.02	-0.254	0.053
CDK18	-0.032	0.049	-0.053	-0.014	0.038	0.003	-0.03	0.149	-0.022	-0.02	-0.254	0.053
MFSD4	-0.032	0.049	-0.053	-0.014	0.038	0.003	-0.03	0.149	-0.022	-0.02	-0.254	0.053
ELK4	-0.032	0.049	-0.053	-0.014	0.038	0.003	-0.03	0.149	-0.022	-0.02	-0.254	0.053
SLC45A3	-0.032	0.049	-0.053	-0.014	0.038	0.003	-0.03	0.149	-0.022	-0.02	-0.254	0.053
NUCKS1	-0.032	0.049	-0.053	-0.014	0.038	0.003	-0.03	0.149	-0.022	-0.02	-0.254	0.053
RAB7L1	-0.032	0.049	-0.053	-0.014	0.038	0.003	-0.03	0.149	-0.022	-0.02	-0.254	0.053
SLC41A1	-0.032	0.049	-0.053	-0.014	0.038	0.003	-0.03	0.149	-0.022	-0.02	-0.254	0.053
PM20D1	-0.032	0.049	-0.053	-0.014	0.038	0.003	-0.03	0.149	-0.022	-0.02	-0.254	0.053
SLC26A9	-0.032	0.049	-0.053	-0.014	0.038	0.003	-0.03	0.149	-0.022	-0.02	-0.254	0.053
FAM72A	-0.032	0.049	-0.053	-0.014	0.038	0.003	-0.03	0.149	-0.022	-0.02	-0.254	0.053
AVPR1B	-0.032	0.049	-0.053	-0.014	0.038	0.003	-0.03	0.149	-0.022	-0.02	-0.254	0.053
C1orf186	-0.032	0.049	-0.053	-0.014	0.038	0.003	-0.03	0.149	-0.022	-0.02	-0.254	0.053
CTSE	-0.032	0.049	-0.053	-0.014	0.038	0.003	-0.03	0.149	-0.022	-0.02	-0.254	0.053
SRGAP2	-0.032	0.049	-0.053	-0.014	0.038	0.003	-0.03	0.149	-0.022	-0.02	-0.254	0.053
IKBKE	-0.032	0.049	-0.053	-0.014	0.038	0.003	-0.03	0.149	-0.022	-0.02	-0.254	0.053
RASSF5	-0.032	0.049	-0.053	-0.014	0.038	0.003	-0.03	0.149	-0.022	-0.02	-0.254	0.053
EIF2D	-0.032	0.049	-0.053	-0.014	0.038	0.003	-0.03	0.149	-0.022	-0.02	-0.254	0.053
DYRK3	-0.032	0.049	-0.053	-0.014	0.038	0.003	-0.03	0.149	-0.022	-0.02	-0.254	0.053
MAPKAPK2	-0.032	0.049	-0.053	-0.014	0.038	0.003	-0.03	0.149	-0.022	-0.02	-0.254	0.053
IL10	-0.032	0.049	-0.053	-0.014	0.038	0.003	-0.03	0.149	-0.022	-0.02	-0.254	0.053
IL19	-0.032	0.049	-0.053	-0.014	0.038	0.003	-0.03	0.149	-0.022	-0.02	-0.254	0.053
IL20	-0.032	0.049	-0.053	-0.014	0.038	0.003	-0.03	0.149	-0.022	-0.02	-0.254	0.053
IL24	-0.032	0.049	-0.053	-0.014	0.038	0.003	-0.03	0.149	-0.022	-0.02	-0.254	0.053
FAIM3	-0.032	0.049	-0.053	-0.014	0.038	0.003	-0.03	0.149	-0.022	-0.02	-0.254	0.053
PIGR	-0.032	0.049	-0.053	-0.014	0.038	0.003	-0.03	0.149	-0.022	-0.02	-0.254	0.053
FCAMR	-0.032	0.049	-0.053	-0.014	0.038	0.003	-0.03	0.149	-0.022	-0.02	-0.254	0.053
C1orf116	-0.032	0.049	-0.053	-0.014	0.038	0.003	-0.03	0.149	-0.022	-0.02	-0.254	0.053
YOD1	-0.032	0.049	-0.053	-0.014	0.038	0.003	-0.03	0.149	-0.022	-0.02	-0.254	0.053
PFKFB2	-0.032	0.049	-0.053	-0.014	0.038	0.003	-0.03	0.149	-0.022	-0.02	-0.254	0.053
C4BPB	-0.032	0.049	-0.053	-0.014	0.038	0.003	-0.03	0.149	-0.022	-0.02	-0.254	0.053
C4BPA	-0.032	0.049	-0.053	-0.014	0.038	0.003	-0.03	0.149	-0.022	-0.02	-0.254	0.053
CD55	-0.032	0.049	-0.053	-0.014	0.038	0.003	-0.03	0.149	-0.022	-0.02	-0.254	0.053
CR2	-0.032	0.049	-0.053	-0.014	0.038	0.003	-0.03	0.149	-0.022	-0.02	-0.254	0.053
CR1	-0.032	0.049	-0.053	-0.014	0.038	0.003	-0.03	0.149	-0.022	-0.02	-0.254	0.053
CR1L	-0.032	0.049	-0.053	-0.014	0.038	0.003	-0.03	0.149	-0.022	-0.02	-0.254	0.053
CD46	-0.032	0.049	-0.053	-0.014	0.038	0.003	-0.03	0.149	-0.022	-0.02	-0.254	0.053
MIR29C	-0.032	0.049	-0.053	-0.014	0.038	0.003	-0.03	0.149	-0.022	-0.02	-0.254	0.053
CD34	-0.032	0.049	-0.053	-0.014	0.038	0.003	-0.03	0.149	-0.022	-0.02	-0.254	0.053
PLXNA2	-0.032	0.049	-0.053	-0.014	0.038	0.003	-0.03	0.149	-0.022	-0.02	-0.254	0.053
MIR205HG	-0.032	0.049	-0.053	-0.014	0.038	0.003	-0.03	0.149	-0.022	-0.02	-0.254	0.053
CAMK1G	-0.032	0.049	-0.053	-0.014	0.038	0.003	-0.03	0.149	-0.022	-0.02	-0.254	0.053
MIR4260	-0.032	0.049	-0.053	-0.014	0.038	0.003	-0.03	0.149	-0.022	-0.02	-0.254	0.053
LAMB3	-0.032	0.049	-0.053	-0.014	0.038	0.003	-0.03	0.149	-0.022	-0.02	-0.254	0.053
G0S2	-0.032	0.049	-0.053	-0.014	0.038	0.003	-0.03	0.149	-0.022	-0.02	-0.254	0.053
HSD11B1	-0.032	0.049	-0.053	-0.014	0.038	0.003	-0.03	0.149	-0.022	-0.02	-0.254	0.053
TRAF3IP3	-0.032	0.049	-0.053	-0.014	0.038	0.003	-0.03	0.149	-0.022	-0.02	-0.254	0.053
C1orf74	-0.032	0.049	-0.053	-0.014	0.038	0.003	-0.03	0.149	-0.022	-0.02	-0.254	0.053
IRF6	-0.032	0.049	-0.053	-0.014	0.038	0.003	-0.03	0.149	-0.022	-0.02	-0.254	0.053
DIEXF	-0.032	0.049	-0.053	-0.014	0.038	0.003	-0.03	0.149	-0.022	-0.02	-0.254	0.053
SYT14	-0.032	0.049	-0.053	-0.014	0.038	0.003	-0.03	0.149	-0.022	-0.02	-0.254	0.053
SERTAD4	-0.032	0.049	-0.053	-0.014	0.038	0.003	-0.03	0.149	-0.022	-0.02	-0.254	0.053
HHAT	-0.032	0.049	-0.053	-0.014	0.038	0.003	-0.03	0.149	-0.022	-0.02	-0.254	0.053
KCNH1	-0.032	0.049	-0.053	-0.014	0.038	0.003	-0.03	0.149	-0.022	-0.02	-0.254	0.053
RCOR3	-0.032	0.049	-0.053	-0.014	0.038	0.003	-0.03	0.149	-0.022	-0.02	-0.254	0.053
TRAF5	-0.032	0.049	-0.053	-0.014	0.038	0.003	-0.03	0.149	-0.022	-0.02	-0.254	0.053
LINC00467	-0.032	0.049	-0.053	-0.014	0.038	0.003	-0.03	0.149	-0.022	-0.02	-0.254	0.053
RD3	-0.032	0.049	-0.053	-0.014	0.038	0.003	-0.03	0.149	-0.022	-0.02	-0.254	0.053
SLC30A1	-0.032	0.049	-0.053	-0.014	0.038	0.003	-0.03	0.149	-0.022	-0.02	-0.254	0.053
NEK2	-0.032	0.049	-0.053	-0.014	0.038	0.003	-0.03	0.149	-0.022	-0.02	-0.254	0.053
LPGAT1	-0.032	0.049	-0.053	-0.014	0.038	0.003	-0.03	0.149	-0.022	-0.02	-0.254	0.053
INTS7	-0.032	0.049	-0.053	-0.014	0.038	0.003	-0.03	0.149	-0.022	-0.02	-0.254	0.053
MIR3122	-0.032	0.049	-0.053	-0.014	0.038	0.003	-0.03	0.149	-0.022	-0.02	-0.254	0.053
DTL	-0.032	0.049	-0.053	-0.014	0.038	0.003	-0.03	0.149	-0.022	-0.02	-0.254	0.053
SNORA16B	-0.032	0.049	-0.053	-0.014	0.038	0.003	-0.03	0.149	-0.022	-0.02	-0.254	0.053
PPP2R5A	-0.032	0.049	-0.053	-0.014	0.038	0.003	-0.03	0.149	-0.022	-0.02	-0.254	0.053
TMEM206	-0.032	0.049	-0.053	-0.014	0.038	0.003	-0.03	0.149	-0.022	-0.02	-0.254	0.053
NENF	-0.032	0.049	-0.053	-0.014	0.038	0.003	-0.03	0.149	-0.022	-0.02	-0.254	0.053
ATF3	-0.032	0.049	-0.053	-0.014	0.038	0.003	-0.03	0.149	-0.022	-0.02	-0.254	0.053
FAM71A	-0.032	0.049	-0.053	-0.014	0.038	0.003	-0.03	0.149	-0.022	-0.02	-0.254	0.053
BATF3	-0.032	0.049	-0.053	-0.014	0.038	0.003	-0.03	0.149	-0.022	-0.02	-0.254	0.053
NSL1	-0.032	0.049	-0.053	-0.014	0.038	0.003	-0.03	0.149	-0.022	-0.02	-0.254	0.053
TATDN3	-0.032	0.049	-0.053	-0.014	0.038	0.003	-0.03	0.149	-0.022	-0.02	-0.254	0.053
C1orf227	-0.032	0.049	-0.053	-0.014	0.038	0.003	-0.03	0.149	-0.022	-0.02	-0.254	0.053
FLVCR1	-0.032	0.049	-0.053	-0.014	0.038	0.003	-0.03	0.149	-0.022	-0.02	-0.254	0.053
VASH2	-0.032	0.049	-0.053	-0.014	0.038	0.003	-0.03	0.149	-0.022	-0.02	-0.254	0.053
ANGEL2	-0.032	0.049	-0.053	-0.014	0.038	0.003	-0.03	0.149	-0.022	-0.02	-0.254	0.053
RPS6KC1	-0.032	0.049	-0.053	-0.014	0.038	0.003	-0.03	0.149	-0.022	-0.02	-0.254	0.053
PROX1	-0.032	0.049	-0.053	-0.014	0.038	0.003	-0.03	0.149	-0.022	-0.02	-0.254	0.053
SMYD2	-0.032	0.049	-0.053	-0.014	0.038	0.003	-0.03	0.149	-0.022	-0.02	-0.254	0.053
PTPN14	-0.032	0.049	-0.053	-0.014	0.038	0.003	-0.03	0.149	-0.022	-0.02	-0.254	0.053
CENPF	-0.032	0.049	-0.053	-0.014	0.038	0.003	-0.03	0.149	-0.022	-0.02	-0.254	0.053
KCNK2	-0.032	0.049	-0.053	-0.014	0.038	0.003	-0.03	0.149	-0.022	-0.02	-0.254	0.053
KCTD3	-0.032	0.049	-0.053	-0.014	0.038	0.003	-0.03	0.149	-0.022	-0.02	-0.254	0.053
USH2A	-0.032	0.049	-0.053	-0.014	0.038	0.003	-0.03	0.149	-0.022	-0.02	-0.254	0.053
ESRRG	-0.032	0.049	-0.053	-0.014	0.038	0.003	-0.03	0.149	-0.022	-0.02	-0.254	0.053
GPATCH2	-0.032	0.049	-0.053	-0.014	0.038	0.003	-0.03	0.149	-0.022	-0.02	-0.254	0.053
SPATA17	-0.032	0.049	-0.053	-0.014	0.038	0.003	-0.03	0.149	-0.022	-0.02	-0.254	0.053
LINC00210	-0.032	0.049	-0.053	-0.014	0.038	0.003	-0.03	0.149	-0.022	-0.02	-0.254	0.053
RRP15	-0.032	0.049	-0.053	-0.014	0.038	0.003	-0.03	0.149	-0.022	-0.02	-0.254	0.053
TGFB2	-0.032	0.049	-0.053	-0.014	0.038	0.003	-0.03	0.149	-0.022	-0.02	-0.254	0.053
LYPLAL1	-0.032	0.049	-0.053	-0.014	0.038	0.003	-0.03	0.149	-0.022	-0.02	0.023	0.053
SLC30A10	-0.032	0.049	-0.053	-0.014	0.038	0.003	-0.03	0.149	-0.022	-0.02	0.023	0.053
EPRS	-0.032	0.049	-0.053	-0.014	0.038	0.003	-0.03	0.149	-0.022	-0.02	0.023	0.053
BPNT1	-0.032	0.049	-0.053	-0.014	0.038	0.003	-0.03	0.149	-0.022	-0.02	-0.823	0.053
MIR215	-0.032	0.049	-0.053	-0.014	0.038	0.003	-0.03	0.149	-0.022	-0.02	-0.823	0.053
IARS2	-0.032	0.049	-0.053	-0.014	0.038	0.003	-0.03	0.149	-0.022	-0.02	-0.823	0.053
SNORA36B	-0.032	0.049	-0.053	-0.014	0.038	0.003	-0.03	0.149	-0.022	-0.02	-0.823	0.053
RAB3GAP2	-0.032	0.049	-0.053	-0.014	0.038	0.003	-0.03	0.149	-0.022	-0.02	-0.823	0.053
MARK1	-0.032	0.049	-0.053	-0.014	0.038	0.003	-0.03	0.149	-0.022	-0.02	-0.176	0.053
C1orf115	-0.032	0.049	-0.053	-0.014	0.038	0.003	-0.03	0.149	-0.022	-0.02	-0.176	0.053
HLX	-0.032	0.049	-0.053	-0.014	0.038	0.003	-0.03	0.149	-0.022	-0.02	-0.176	0.053
DUSP10	-0.032	0.049	-0.053	-0.014	0.038	0.003	-0.03	0.149	-0.022	-0.02	-0.176	0.053
HHIPL2	-0.032	0.049	-0.053	-0.014	0.038	0.003	-0.03	0.149	-0.022	-0.02	-0.176	0.053
TAF1A	-0.032	0.049	-0.053	-0.014	0.038	0.003	-0.03	0.149	-0.022	-0.02	-0.176	0.053
MIA3	-0.032	0.049	-0.053	-0.014	0.038	0.003	-0.03	0.149	-0.022	-0.02	-0.176	0.053
AIDA	-0.032	0.049	-0.053	-0.014	0.038	0.003	-0.03	0.149	-0.022	-0.02	-0.176	0.053
BROX	-0.032	0.049	-0.053	-0.014	0.038	0.003	-0.03	0.149	-0.022	-0.02	-0.176	0.053
FAM177B	-0.032	0.049	-0.053	-0.014	0.038	0.003	-0.03	0.149	-0.022	-0.02	-0.176	0.053
DISP1	-0.032	0.049	-0.053	-0.014	0.038	0.003	-0.03	0.149	-0.022	-0.02	-0.176	0.053
TLR5	-0.032	0.049	-0.053	-0.014	0.038	0.003	-0.03	0.149	-0.022	-0.02	-0.176	0.053
SUSD4	-0.032	0.049	-0.053	-0.014	0.038	0.003	-0.03	0.149	-0.022	-0.02	-0.176	0.053
C1orf65	-0.032	0.049	-0.053	-0.014	0.038	0.003	-0.03	0.149	-0.022	-0.02	-0.176	0.053
CAPN8	-0.032	0.049	-0.053	-0.014	0.038	0.003	-0.03	0.149	-0.022	-0.02	-0.176	0.053
CAPN2	-0.032	0.049	-0.053	-0.014	0.038	0.003	-0.03	0.149	-0.022	-0.02	-0.176	0.053
TP53BP2	-0.032	0.049	-0.053	-0.014	0.038	0.003	-0.03	0.149	-0.022	-0.02	-0.176	0.053
FBXO28	-0.032	0.049	-0.053	-0.014	0.038	0.003	-0.03	0.149	-0.022	-0.02	-0.176	0.053
DEGS1	-0.032	0.049	-0.053	-0.014	0.038	0.003	-0.03	0.149	-0.022	-0.02	-0.176	0.053
MIR320B2	-0.032	0.049	-0.053	-0.014	0.038	0.003	-0.03	0.149	-0.022	-0.02	0	0.053
NVL	-0.032	0.049	-0.053	-0.014	0.038	0.003	-0.03	0.149	-0.022	-0.02	-0.176	0.053
CNIH4	-0.032	0.049	-0.053	-0.014	0.038	0.003	-0.03	0.149	-0.022	-0.02	-0.78	0.053
MIR4742	-0.032	0.049	-0.053	-0.014	0.038	0.003	-0.03	0.149	-0.022	-0.02	-0.78	0.053
WDR26	-0.032	0.049	-0.053	-0.014	0.038	0.003	-0.03	0.149	-0.022	-0.02	-0.78	0.053
CNIH3	-0.032	0.049	-0.053	-0.014	0.038	0.003	-0.03	0.149	-0.022	-0.02	-0.78	0.053
DNAH14	-0.032	0.049	-0.053	-0.014	0.038	0.003	-0.03	0.149	-0.022	-0.02	-0.08	0.053
LBR	-0.032	0.049	-0.053	-0.014	0.038	0.003	-0.03	0.149	-0.022	-0.02	-0.08	0.053
ENAH	-0.032	0.049	-0.053	-0.014	0.038	0.003	-0.03	0.149	-0.022	-0.02	-0.08	0.053
SRP9	-0.032	0.049	-0.053	-0.014	0.038	0.003	-0.03	0.149	-0.022	-0.02	-0.08	0.053
EPHX1	-0.032	0.049	-0.053	-0.014	0.038	0.003	-0.03	0.149	-0.022	-0.02	-0.08	0.053
TMEM63A	-0.032	0.049	-0.053	-0.014	0.038	0.003	-0.03	0.149	-0.022	-0.02	-0.08	0.053
LEFTY1	-0.032	0.049	-0.053	-0.014	0.038	0.003	-0.03	0.149	-0.022	-0.02	-0.08	0.053
PYCR2	-0.032	0.049	-0.053	-0.014	0.038	0.003	-0.03	0.149	-0.022	-0.02	-0.08	0.053
LEFTY2	-0.032	0.049	-0.053	-0.014	0.038	0.003	-0.03	0.149	-0.022	-0.02	-0.08	0.053
SDE2	-0.032	0.049	-0.053	-0.014	0.038	0.003	-0.03	0.149	-0.022	-0.02	-0.08	0.053
H3F3A	-0.032	0.049	-0.053	-0.014	0.038	0.003	-0.03	0.149	-0.022	-0.02	-0.08	0.053
H3F3AP4	-0.032	0.049	-0.053	-0.014	0.038	0.003	-0.03	0.149	-0.022	-0.02	-0.08	0.053
ACBD3	-0.032	0.049	-0.053	-0.014	0.038	0.003	-0.03	0.149	-0.022	-0.02	-0.08	0.053
MIXL1	-0.032	0.049	-0.053	-0.014	0.038	0.003	-0.03	0.149	-0.022	-0.02	-0.08	0.053
LIN9	-0.032	0.049	-0.053	-0.014	0.038	0.003	-0.03	0.149	-0.022	-0.02	-0.08	0.053
PARP1	-0.032	0.049	-0.053	-0.014	0.038	0.003	-0.03	0.149	-0.022	-0.02	-0.08	0.053
C1orf95	-0.032	0.049	-0.053	-0.014	0.038	0.003	-0.03	0.149	-0.022	-0.02	-0.08	0.053
ITPKB	-0.032	0.049	-0.053	-0.014	0.038	0.003	-0.03	0.149	-0.022	-0.02	-0.08	0.053
PSEN2	-0.032	0.049	-0.053	-0.014	0.038	0.003	-0.03	0.149	-0.022	-0.02	-0.08	0.053
ADCK3	-0.032	0.049	-0.053	-0.014	0.038	0.003	-0.03	0.149	-0.022	-0.02	-0.08	0.053
CDC42BPA	-0.032	0.049	-0.053	-0.014	0.038	0.003	-0.03	0.149	-0.022	-0.02	-0.08	0.053
ZNF678	-0.032	0.049	-0.053	-0.014	0.038	0.003	-0.03	0.149	-0.022	-0.02	-0.08	0.053
JMJD4	-0.032	0.049	-0.053	-0.014	0.038	0.003	-0.03	0.149	-0.022	-0.02	-0.08	0.053
SNAP47	-0.032	0.049	-0.053	-0.014	0.038	0.003	-0.03	0.149	-0.022	-0.02	-0.08	0.053
PRSS38	-0.032	0.049	-0.053	-0.014	0.038	0.003	-0.03	0.149	-0.022	-0.02	-0.08	0.053
MIR5008	-0.032	0.049	-0.053	-0.014	0.038	0.003	-0.03	0.149	-0.022	-0.02	-0.08	0.053
WNT9A	-0.032	0.049	-0.053	-0.014	0.038	0.003	-0.03	0.149	-0.022	-0.02	-0.08	0.053
WNT3A	-0.032	0.049	-0.053	-0.014	0.038	0.003	-0.03	0.149	-0.022	-0.02	-0.08	0.053
MIR3620	-0.032	0.049	-0.053	-0.014	0.038	0.003	-0.03	0.149	-0.022	-0.02	-0.08	0.053
ARF1	-0.032	0.049	-0.053	-0.014	0.038	0.003	-0.03	0.149	-0.022	-0.02	-0.08	0.053
C1orf35	-0.032	0.049	-0.053	-0.014	0.038	0.003	-0.03	0.149	-0.022	-0.02	-0.08	0.053
MRPL55	-0.032	0.049	-0.053	-0.014	0.038	0.003	-0.03	0.149	-0.022	-0.02	-0.08	0.053
GUK1	-0.032	0.049	-0.053	-0.014	0.038	0.003	-0.03	0.149	-0.022	-0.02	-0.08	0.053
GJC2	-0.032	0.049	-0.053	-0.014	0.038	0.003	-0.03	0.149	-0.022	-0.02	-0.08	0.053
IBA57	-0.032	0.049	-0.053	-0.014	0.038	0.003	-0.03	0.149	-0.022	-0.02	-0.08	0.053
C1orf145	-0.032	0.049	-0.053	-0.014	0.038	0.003	-0.03	0.149	-0.022	-0.02	-0.08	0.053
OBSCN	-0.032	0.049	-0.053	-0.014	0.038	0.003	-0.03	0.149	-0.022	-0.02	-0.08	0.053
TRIM11	-0.032	0.049	-0.053	-0.014	0.038	0.003	-0.03	0.149	-0.022	-0.02	-0.08	0.053
TRIM17	-0.032	0.049	-0.053	-0.014	0.038	0.003	-0.03	0.149	-0.022	-0.02	-0.08	0.053
HIST3H3	-0.032	0.049	-0.053	-0.014	0.038	0.003	-0.03	0.149	-0.022	-0.02	-0.08	0.053
HIST3H2A	-0.032	0.049	-0.053	-0.014	0.038	0.003	-0.03	0.149	-0.022	-0.02	-0.08	0.053
HIST3H2BB	-0.032	0.049	-0.053	-0.014	0.038	0.003	-0.03	0.149	-0.022	-0.02	-0.08	0.053
MIR4666A	-0.032	0.049	-0.053	-0.014	0.038	0.003	-0.03	0.149	-0.022	-0.02	-0.08	0.053
RNF187	-0.032	0.049	-0.053	-0.014	0.038	0.003	-0.03	0.149	-0.022	-0.02	-0.08	0.053
RHOU	-0.032	0.049	-0.053	-0.014	0.038	0.003	-0.03	0.149	-0.022	-0.02	-0.08	0.053
SPHAR	-0.032	0.049	-0.053	-0.014	0.038	0.003	-0.03	0.149	-0.022	-0.02	-0.08	0.053
RAB4A	-0.032	0.049	-0.053	-0.014	0.038	0.003	-0.03	0.149	-0.022	-0.02	-0.08	0.053
CCSAP	-0.032	0.049	-0.053	-0.014	0.038	0.003	-0.03	0.149	-0.022	-0.02	-0.08	0.053
ACTA1	-0.032	0.049	-0.053	-0.014	0.038	0.003	-0.03	0.149	-0.022	-0.02	-0.08	0.053
NUP133	-0.032	0.049	-0.053	-0.014	0.038	0.003	-0.03	0.149	-0.022	-0.02	-0.08	0.053
ABCB10	-0.032	0.049	-0.053	-0.014	0.038	0.003	-0.03	0.149	-0.022	-0.02	-0.08	0.053
TAF5L	-0.032	0.049	-0.053	-0.014	0.038	0.003	-0.03	0.149	-0.022	-0.02	-0.08	0.053
URB2	-0.032	0.049	-0.053	-0.014	0.038	0.003	-0.03	0.149	-0.022	-0.02	-0.08	0.053
GALNT2	-0.032	0.049	-0.053	-0.014	0.038	0.003	-0.03	0.149	-0.022	-0.02	-0.08	0.053
PGBD5	-0.032	0.049	-0.053	-0.014	0.038	0.003	-0.03	0.149	-0.022	-0.02	-0.08	0.053
[truncated: 14,384 more rows]

## Sheet: SKOV3_GeneBreaks
	shScr_1	shScr_2	shScr_3	shScr_4	shLC3_1	shLC3_2	shLC3_3	shLC3_4	shBECN1_1	shBECN1_2	shBECN1_3	shBECN1_4
A1BG
A1BG-AS1
A1CF
A2M
A2M-AS1
A2ML1
A2MP1
A3GALT2
A4GALT
A4GNT
AA06
AAAS
AACS
AACSP1
AADAC
AADACL2
AADACL2-AS1
AADACL3
AADACL4
AADACP1
AADAT
AAED1
AAGAB
AAK1
AAMP
AANAT
AAR2
AARD
AARS
AARS2
AARSD1
AASDH
AASDHPPT
AASS
AATBC
AATF
AATK
AATK-AS1
ABALON
ABCA1
ABCA10
ABCA11P
ABCA12
ABCA13
ABCA17P
ABCA2
ABCA3
ABCA4
ABCA5
ABCA6
ABCA7
ABCA8
ABCA9
ABCA9-AS1
ABCB1
ABCB10
ABCB11
ABCB4
ABCB6
ABCB7
ABCB8
ABCB9
ABCC1
ABCC10
ABCC11				BREAK								BREAK
ABCC12
ABCC13
ABCC2
ABCC4
ABCC5
ABCC5-AS1
ABCC6P1
ABCC6P2
ABCC8
ABCC9
ABCD1
ABCD2
ABCD3
ABCD4
ABCE1
ABCF1
ABCF2
ABCF3
ABCG1
ABCG4
ABCG5
ABCG8
ABHD1
ABHD10
ABHD11
ABHD11-AS1
ABHD12
ABHD12B
ABHD13
ABHD14A
ABHD14A-ACY1
ABHD14B
ABHD15
ABHD16A
ABHD16B
ABHD17A
ABHD17B
ABHD17C	BREAK
ABHD18
ABHD2
ABHD4
ABHD5
ABHD6
ABHD8
ABI1
ABI3
ABI3BP
ABLIM2
ABLIM3
ABO
ABRA
ABRACL
ABT1
ABTB1
ABTB2
ACAA1
ACAA2
ACACA
ACACB
ACAD10
ACAD11
ACAD8
ACAD9
ACADL
ACADM
ACADS
ACADSB
ACADVL
ACAN
ACAP1
ACAP2
ACAP3
ACAT1
ACAT2							BREAK
ACBD3
ACBD4
ACBD5
ACBD6
ACBD7
ACBD7-DCLRE1CP1
ACCS
ACCSL
ACD
ACE
ACE2
ACER1
ACER2
ACER3
ACHE
ACIN1
ACKR1
ACKR2
ACKR3
ACKR4
ACLY
ACMSD
ACO1
ACO2
ACOD1
ACOT1
ACOT11
ACOT12
ACOT13
ACOT2
ACOT4
ACOT6
ACOT8
ACOT9
ACOX1
ACOX2
ACOX3
ACOXL
ACOXL-AS1
ACP1
ACP2
ACP5
ACP6
ACP7
ACPP
ACPT
ACR
ACRBP
ACRV1
ACSBG1
ACSBG2
ACSF2
ACSF3
ACSL3
ACSL4
ACSL5
ACSL6
ACSM1
ACSM2A
ACSM2B
ACSM3
ACSM4
ACSM6
ACSS2
ACSS3
ACTA1
ACTA2
ACTA2-AS1
ACTB
ACTBL2
ACTC1
ACTG1
ACTG1P17
ACTG1P20
ACTG1P4
ACTG2
ACTL10
ACTL6A
ACTL6B
ACTL7A
ACTL7B
ACTL8
ACTL9
ACTN1
ACTN1-AS1
ACTN2
ACTN3
ACTN4
ACTR10					BREAK
ACTR1A
ACTR1B
ACTR2
ACTR3
ACTR3B
ACTR3BP2
ACTR3BP5
ACTR3C
ACTR5
ACTR6
ACTR8
ACTRT1
ACTRT2
ACTRT3
ACVR1
ACVR1B
ACVR2A
ACVR2B
ACVR2B-AS1
ACVRL1
ACY1
ACY3
ACYP1
ADA
ADAD1
ADAD2
ADAL
ADAM10
ADAM11
ADAM12
ADAM15
ADAM17
ADAM18
ADAM19
ADAM1A
ADAM2
ADAM20
ADAM20P1
ADAM21
ADAM21P1
ADAM22
ADAM23
ADAM28
ADAM29
ADAM30
ADAM32
ADAM33
ADAM3A
ADAM3B
ADAM5
ADAM6
ADAM7
ADAM8
ADAM9
ADAMDEC1
ADAMTS1
ADAMTS10
ADAMTS13
ADAMTS14
ADAMTS15
ADAMTS16
ADAMTS17
ADAMTS18							BREAK
ADAMTS19					BREAK
ADAMTS19-AS1
ADAMTS2
ADAMTS20
ADAMTS3
ADAMTS4
ADAMTS5
ADAMTS6			BREAK							BREAK
ADAMTS7
ADAMTS8
ADAMTS9
ADAMTS9-AS1
ADAMTS9-AS2
ADAMTSL2
ADAMTSL3	BREAK				BREAK					BREAK
ADAMTSL4
ADAMTSL4-AS1
ADAMTSL5
ADAP1
ADAP2
ADAR
ADARB2
ADARB2-AS1
ADAT1
ADAT2
ADAT3
ADCK1
ADCK2
ADCK5
ADCY10
ADCY10P1
ADCY2
ADCY3
ADCY4
ADCY5
ADCY6
ADCY7
ADCY8						BREAK
ADCY9
ADCYAP1
ADCYAP1R1
ADD1
ADD2
ADD3
ADD3-AS1
ADGB
ADGRA1
ADGRA1-AS1
ADGRA2
ADGRA3
ADGRB1
ADGRB2
ADGRB3
ADGRD1
ADGRE1
ADGRE2
ADGRE3
ADGRE4P
ADGRE5
ADGRF1
ADGRF2
ADGRF3
ADGRF4
ADGRF5											BREAK
ADGRG2
ADGRG3
ADGRG4
ADGRG5
ADGRG6
ADGRG7
ADGRL1
ADGRL2
ADGRL3			BREAK		BREAK
ADGRL3-AS1
ADGRL4
ADGRV1
ADH1A
ADH1B
ADH1C
ADH4
ADH5
ADH6
ADH7
ADHFE1
ADI1
ADIG
ADIPOQ
ADIPOQ-AS1
ADIPOR1
ADIPOR2
ADIRF
ADK
ADM
ADM2
ADM5
ADNP2
ADNP-AS1
ADO
ADORA1
ADORA2A
ADORA2A-AS1
ADORA2B
ADORA3
ADPGK
ADPGK-AS1
ADPRH
ADPRHL1
ADPRHL2
ADPRM
ADRA1B
ADRA1D						BREAK
ADRA2A
ADRA2B
ADRA2C
ADRB1
ADRB2
ADRB3
ADRM1
ADSL
ADSS
ADSSL1
ADTRP
AEBP1
AEBP2
AEN
AES
AFAP1
AFAP1-AS1
AFAP1L1
AFAP1L2
AFDN										BREAK
AFDN-AS1
AFF1						BREAK
AFF2
AFF3
AFF4	BREAK	BREAK	BREAK						BREAK
AFG3L1P
AFG3L2
AFM
AFMID
AFP
AFTPH
AGA
AGAP11			BREAK		BREAK				BREAK	BREAK
AGAP12P
AGAP1-IT1
AGAP2
AGAP2-AS1
AGAP3
AGAP4
AGAP5
AGAP6
AGAP7P
AGBL1
AGBL1-AS1
AGBL2
AGBL3
AGBL4							BREAK
AGBL4-IT1
AGBL5
AGBL5-AS1
AGER
AGFG1
AGFG2
AGGF1
AGK
AGL
AGMAT
AGMO
AGO1
AGO2
AGO3
AGO4							BREAK
AGPAT1
AGPAT2
AGPAT3		BREAK					BREAK
AGPAT4
AGPAT4-IT1
AGPAT5
AGPS
AGR2
AGR3
AGRN
AGRP
AGT
AGTPBP1
AGTR1
AGTR2
AGTRAP
AGXT
AGXT2
AHCTF1
AHCTF1P1
AHCYL1
AHDC1
AHI1
AHNAK2
AHR
AHRR
AHSA1
AHSA2
AHSG
AHSP
AICDA
AIDA
AIF1
AIF1L
AIFM1
AIFM2
AIFM3		BREAK		BREAK								BREAK
AIM1
AIM1L
AIM2
AIMP1						BREAK
AIMP2
AIP
AIPL1
AIRE
AIRN
AJAP1
AJUBA
AK1
AK2
AK3
AK4
AK5
AK6
AK7
AK8
AK9
AKAIN1
AKAP1
AKAP10
AKAP11
AKAP12
AKAP14
AKAP3
AKAP4
AKAP5
AKAP6
AKAP7
AKAP8
AKAP8L
AKAP9
AKIP1
AKIRIN1
AKIRIN2
AKNA
AKNAD1
AKR1A1
AKR1B1
AKR1B10
AKR1B15
AKR1C1
AKR1C2
AKR1C4
AKR1C6P
AKR1C8P
AKR1D1
AKR1E2
AKR7A2
AKR7A2P1
AKR7A3
AKR7L
AKT1
AKT1S1
AKT2			BREAK
AKT3											BREAK
AKTIP
ALAD
ALAS1
ALAS2		BREAK
ALB
ALCAM
ALDH16A1
ALDH18A1
ALDH1A1
ALDH1A3
ALDH1B1
ALDH1L1
ALDH1L1-AS1
ALDH1L1-AS2
ALDH1L2
ALDH2
ALDH3A1
ALDH3A2
ALDH3B1
ALDH3B2
ALDH4A1
ALDH5A1
ALDH6A1
ALDH7A1
ALDH8A1
ALDH9A1
ALDOA
ALDOB
ALDOC
ALG1
ALG10
ALG10B									BREAK
ALG11
ALG12
ALG13
ALG14
ALG1L
ALG1L2
ALG1L9P
ALG2
ALG3
ALG5
ALG6
ALG8
ALG9
ALK
ALKBH1
ALKBH2
ALKBH3
ALKBH3-AS1
ALKBH4								BREAK
ALKBH5
ALKBH6
ALKBH7
ALKBH8
ALLC						BREAK
ALMS1
ALMS1-IT1
ALMS1P1
ALOX12
ALOX12-AS1
ALOX12B
ALOX12P2
ALOX15
ALOX15B
ALOX15P1
ALOX5
ALOX5AP
ALOXE3
ALPI
ALPK1
ALPK2
ALPK3
ALPL
ALPP
ALPPL2
ALS2
ALS2CL
ALS2CR12
ALX1
ALX3
ALX4
ALYREF
AMACR
AMBN
AMBP
AMBRA1
AMDHD1
AMDHD2
AMELX
AMELY
AMER1
AMER2
AMER3
AMFR
AMH
AMHR2
AMIGO1
AMIGO2
AMIGO3
AMMECR1
AMMECR1L
AMN
AMN1
AMOTL1
AMOTL2
AMPD1
AMPD2
AMPD3
AMPH
AMT
AMTN
AMY2A
AMY2B
AMZ1
AMZ2
AMZ2P1
ANAPC1
ANAPC10
ANAPC11
ANAPC13
ANAPC15
ANAPC16
ANAPC1P1
ANAPC2
ANAPC4
ANAPC5
ANAPC7
ANG
ANGEL1
ANGEL2
ANGPT1
ANGPT2
ANGPT4					BREAK
ANGPTL1
ANGPTL2
ANGPTL3
ANGPTL4
ANGPTL5
ANGPTL6
ANGPTL7
ANGPTL8
ANHX
ANK2
ANK3
ANKAR
ANKDD1A
ANKDD1B
ANKEF1
ANKFN1
ANKFY1
ANKH
ANKHD1-EIF4EBP3
ANKIB1
ANKK1
ANKLE1
ANKLE2
ANKMY1
ANKMY2
ANKRA2
ANKRD1
ANKRD11
ANKRD12
ANKRD13A
ANKRD13B
ANKRD13C
ANKRD13D
ANKRD16
ANKRD17
ANKRD18A
ANKRD18B
ANKRD18CP
ANKRD18DP
ANKRD19P
ANKRD2
ANKRD20A1
ANKRD20A11P
ANKRD20A12P
ANKRD20A19P
ANKRD20A4
ANKRD20A5P
ANKRD20A8P			BREAK					BREAK
ANKRD20A9P
ANKRD22
ANKRD23
ANKRD24
ANKRD26
ANKRD26P1
ANKRD26P3
ANKRD27
ANKRD28
ANKRD29
ANKRD30A
ANKRD30B
ANKRD30BL
ANKRD30BP2
ANKRD30BP3
ANKRD31					BREAK
ANKRD33
ANKRD33B											BREAK
ANKRD34A
ANKRD34B
ANKRD34C
ANKRD34C-AS1
ANKRD35
ANKRD36
ANKRD36B
ANKRD36BP1
ANKRD36BP2
ANKRD36C
ANKRD37
ANKRD39
ANKRD40
ANKRD42
ANKRD44
ANKRD44-IT1
ANKRD45
ANKRD46
ANKRD49
ANKRD50					BREAK
ANKRD52
ANKRD53
ANKRD54
ANKRD55
ANKRD60
ANKRD61
ANKRD62
ANKRD62P1-PARP4P3
ANKRD63
ANKRD65
ANKRD66			BREAK
ANKRD7
ANKRD9
ANKS1A
ANKS3
ANKS4B
ANKS6
ANKUB1
ANKZF1
ANLN
ANO1
ANO10
ANO1-AS2
ANO2
ANO4
ANO5
ANO6
ANO7
ANO8
ANO9
ANOS1
ANP32A
ANP32A-IT1
ANP32AP1
ANP32B
ANP32C
ANP32D
ANP32E
ANPEP
ANTXR1									BREAK	BREAK		BREAK
ANTXRL
ANTXRLP1
ANXA1
ANXA10
ANXA11
ANXA13
ANXA2
ANXA2P1
ANXA2P2
ANXA2P3
ANXA2R
ANXA3
ANXA4
ANXA5
ANXA6
ANXA7									BREAK
ANXA8L1
ANXA9
AOAH											BREAK
AOAH-IT1
AOC1
AOC2
AOC3
AOC4P
AOX1
AOX3P-AOX2P
AP1AR			BREAK
AP1B1
AP1B1P1
AP1G1
AP1G2
AP1M1
AP1M2
AP1S1
AP1S2
AP1S3
AP2A1
AP2A2
AP2B1
AP2M1
AP2S1
AP3B1								BREAK	BREAK
AP3B2
AP3D1
AP3M1
AP3M2
AP3S1							BREAK
AP3S2
AP4B1
AP4B1-AS1
AP4E1
AP4M1
AP4S1
AP5B1
AP5M1
AP5S1
AP5Z1
APAF1	BREAK	BREAK	BREAK	BREAK	BREAK	BREAK		BREAK	BREAK	BREAK		BREAK
APBA1
APBA2
APBA3
APBB1
APBB1IP
APBB3
APC2
APCDD1
APCDD1L
APCDD1L-AS1
APCS
APEH
APELA
APEX1
APEX2
APH1A
APH1B
API5
APIP
APITD1-CORT
APLF
APLN
APLNR
APLP1
APLP2
APMAP
APOA1
APOA1-AS
APOA2
APOA4
APOA5
APOB
APOBEC1
APOBEC2
APOBEC3A
APOBEC3A_B
APOBEC3B
APOBEC3B-AS1
APOBEC3C
APOBEC3D
APOBEC3F
APOBEC3G
APOBEC3H
APOBEC4
APOBR
APOC1
APOC1P1
APOC2								BREAK
APOC3
APOC4
APOC4-APOC2								BREAK
APOD
APOE
APOF
APOH
APOL1
APOL2
APOL3
APOL4
APOL5
APOL6
APOLD1
APOM
APOO
APOOL
APOOP5
APOPT1
APP							BREAK
APPBP2
APPL1
APPL2
APRT
APTR
APTX
AQP1
AQP10
AQP11
AQP12A
AQP12B
AQP2
AQP3
AQP4
AQP4-AS1
AQP5
AQP6
AQP7
AQP7P1
AQP7P3
AQP8
AQP9
AQR
AR		BREAK
ARAF
ARAP1
ARAP2											BREAK
ARAP3
ARC
ARCN1
AREL1
ARF1
ARF3
ARF4
ARF4-AS1
ARF5
ARF6
ARFGAP1
ARFGAP2
ARFGAP3
ARFGEF1
ARFGEF2
ARFGEF3
ARFIP1
ARFIP2
ARFRP1
ARG1
ARG2
ARGFX
ARGFXP2
ARGLU1
ARHGAP1
ARHGAP10			BREAK
ARHGAP11A
ARHGAP11B
ARHGAP12
ARHGAP15
ARHGAP17
ARHGAP18
ARHGAP19
ARHGAP19-SLIT1
ARHGAP20
ARHGAP21
ARHGAP22
ARHGAP23
ARHGAP24
ARHGAP25
ARHGAP26
ARHGAP26-AS1
ARHGAP26-IT1
ARHGAP27
ARHGAP27P1
ARHGAP27P1-BPTFP1-KPNA2P3
ARHGAP28
ARHGAP29
ARHGAP30
ARHGAP31
ARHGAP31-AS1
ARHGAP33
ARHGAP35
ARHGAP36
ARHGAP4
ARHGAP40
ARHGAP42
ARHGAP44
ARHGAP45
ARHGAP5								BREAK
ARHGAP5-AS1
ARHGAP8
ARHGAP9
ARHGDIA
ARHGDIB
ARHGDIG
ARHGEF1
ARHGEF10
ARHGEF10L
ARHGEF11
ARHGEF12
ARHGEF15
ARHGEF16
ARHGEF17												BREAK
ARHGEF19
ARHGEF2
ARHGEF25
ARHGEF26
ARHGEF26-AS1
ARHGEF28
ARHGEF33
ARHGEF34P
ARHGEF35
ARHGEF37
ARHGEF38-IT1
ARHGEF39
ARHGEF3-AS1
ARHGEF4
ARHGEF40
ARHGEF5
ARHGEF6
ARHGEF7
ARHGEF7-AS1
ARHGEF7-AS2
ARHGEF9
ARHGEF9-IT1
ARID1A
ARID1B
ARID2
ARID3A
ARID3B
ARID3C
ARID4A
ARID4B
ARID5A
ARID5B
ARIH1		BREAK										BREAK
ARIH2
ARIH2OS
ARL1
ARL10
ARL11
ARL13A
ARL13B
ARL14
ARL14EP
ARL14EPL
ARL15					BREAK		BREAK
ARL16
ARL2
ARL2BP
ARL2-SNX15
ARL3
ARL4A
ARL4C
ARL4D
ARL5A
ARL5B
ARL5C
ARL6
ARL6IP1
ARL6IP4
ARL6IP5
ARL6IP6
ARL8A
ARL8B
ARL9
ARMC1
ARMC10
ARMC12
ARMC2							BREAK
ARMC2-AS1
ARMC3
ARMC4
ARMC4P1
ARMC5
ARMC6
ARMC7
ARMC8
ARMC9
ARMCX1
ARMCX2
ARMCX3
ARMCX4
ARMCX5
ARMCX5-GPRASP2
ARMCX6
ARMS2
ARMT1
ARNT
ARNT2	BREAK
ARNTL						BREAK		BREAK
ARNTL2
ARNTL2-AS1
ARPC1A
ARPC1B
ARPC2
ARPC3
ARPC4
ARPC4-TTLL3
ARPC5
ARPC5L
ARPIN
ARPP19
ARR3
ARRB1
ARRB2
ARRDC1
ARRDC1-AS1
ARRDC2
ARRDC3
ARRDC3-AS1
ARRDC4
ARRDC5
ARSA
ARSB
ARSD
ARSD-AS1
ARSF
ARSG
ARSH
ARSI
ARSJ
ARSK
ART1
ART4
ART5										BREAK
ARTN
ARV1
ARVCF						BREAK
ARX
AS3MT
ASAH1
ASAH2
ASAH2B
ASAP1
ASAP1-IT1
ASAP1-IT2
ASAP2
ASAP3
ASB1
ASB10
ASB11
ASB12
ASB13
ASB14
ASB15
ASB16
ASB16-AS1
ASB17
ASB18
ASB2
ASB3
ASB5
ASB6
ASB8
ASB9
ASB9P1
ASCC1
ASCC2
ASCC3
ASCL1
ASCL2
ASCL3
ASCL4
ASCL5
ASF1A
ASF1B
ASGR1
ASGR2
ASH1L
ASH1L-AS1
ASH2L
ASIC2
ASIC3
ASIC4
ASIC5
ASIP
ASL
ASMTL
ASMTL-AS1
ASNA1
ASNS
ASNSD1
ASPA
ASPDH
ASPG
ASPHD1
ASPHD2
ASPM
ASPN
ASPRV1
ASPSCR1
AS-PTPRE
ASRGL1
ASS1
ASTE1
ASTL
ASTN1
ASTN2-AS1
ASXL1
ASXL2
ASXL3
ASZ1
ATAD1
ATAD2
ATAD2B
ATAD3A
ATAD3B
ATAD3C
ATAD5
ATAT1
ATCAY
ATE1
ATE1-AS1
ATF1
ATF2
ATF3
ATF4
ATF5
ATF6
ATF6B
ATF7
ATF7IP
ATG10
ATG101
ATG12
ATG13
ATG14
ATG16L1
ATG16L2
ATG2A
ATG2B
ATG3
ATG4A
ATG4B
ATG4C
ATG4D
ATG5
ATG7
ATG9A
ATG9B
ATIC
ATL1
ATL2
ATL3
ATM	BREAK
ATMIN
ATN1
ATOH1
ATOH7
ATOH8
ATOX1
ATP10A
ATP10B
ATP10D
ATP11A
ATP11A-AS1
ATP11AUN
ATP11B
ATP11C
ATP12A
ATP13A1
ATP13A2
ATP13A3
ATP13A4
ATP13A4-AS1
ATP13A5
ATP13A5-AS1
ATP1A1-AS1
ATP1A2
ATP1A3
ATP1A4
ATP1B1
ATP1B2
ATP1B3
ATP1B4
ATP23
ATP2A1
ATP2A1-AS1
ATP2A2											BREAK
ATP2A3
ATP2B1
ATP2B1-AS1
ATP2B2
ATP2B2-IT2
ATP2B3
ATP2B4
ATP2C1
ATP4A
ATP4B
ATP5A1
ATP5B
ATP5C1
ATP5D
ATP5E
ATP5EP2
ATP5F1
ATP5G1
ATP5G2
ATP5G3
ATP5H
ATP5I
ATP5J
ATP5J2
ATP5J2-PTCD1
ATP5L
ATP5L2
ATP5O
ATP5S
ATP5SL
ATP6AP1
ATP6AP1L
ATP6AP2
ATP6V0A1
ATP6V0A2
ATP6V0A4
ATP6V0B
ATP6V0C
ATP6V0CP3
ATP6V0D1
ATP6V0D2
ATP6V0E1
ATP6V0E2
ATP6V0E2-AS1
ATP6V1A
ATP6V1B1
ATP6V1B1-AS1
ATP6V1B2
ATP6V1C1
ATP6V1C2
ATP6V1D
ATP6V1E1
ATP6V1E2
ATP6V1F
ATP6V1G1
ATP6V1G2
ATP6V1G2-DDX39B
ATP6V1G3
ATP6V1H
ATP7A
ATP7B
ATP8A1
ATP8A2
ATP8B1
ATP8B2
ATP8B3
ATP8B4
ATP8B5P
ATP9A
ATP9B
ATPAF1
ATPAF2
ATPIF1
ATR
ATRAID
ATRIP
ATRN
ATRX
ATXN1
ATXN10
ATXN1L
ATXN2
ATXN2L
ATXN3
ATXN3L
ATXN7
ATXN7L2
ATXN7L3
ATXN7L3B
ATXN8OS
AUH
AUNIP
AUP1
AURKA
AURKAPS1
AURKB
AURKC
AUTS2
AVEN
AVIL
AVL9
AVP
AVPI1
AVPR1A
AVPR1B
AVPR2
AWAT1
AWAT2
AXDND1
AXIN1
AXIN2
AXL
AZGP1
AZGP1P1
AZI2
AZIN1
AZIN1-AS1
AZIN2
AZU1
B2M
B3GALNT1
B3GALNT2
B3GALT1
B3GALT2
B3GALT4
B3GALT5-AS1
B3GALT6
B3GAT1
B3GAT2
B3GAT3
B3GLCT
B3GNT2
B3GNT3
B3GNT4
B3GNT5
B3GNT6
B3GNT7
B3GNT8
B3GNT9
B4GALNT1
B4GALNT2
B4GALNT3
B4GALNT4
B4GALT1	BREAK	BREAK	BREAK	BREAK	BREAK	BREAK		BREAK	BREAK	BREAK		BREAK
B4GALT1-AS1
B4GALT2
B4GALT3
B4GALT4
B4GALT4-AS1
B4GALT5
B4GALT6
B4GALT7
B4GAT1
B9D2											BREAK
BAALC
BAALC-AS1
BAALC-AS2
BAAT
BABAM1
BACE1-AS
BACE2
BACH1
BACH1-IT2
BACH2						BREAK		BREAK
BAD
BAG1
BAG2
BAG3
BAG4
BAG5
BAG6
BAGE
BAGE2
BAGE3
BAGE4
BAGE5
BAHCC1
BAHD1	BREAK	BREAK	BREAK	BREAK		BREAK		BREAK	BREAK	BREAK
BAIAP2
BAIAP2-AS1
BAIAP2L1
BAIAP2L2
BAIAP3
BAK1
BAMBI
BANCR
BANF1
BANF2
BANK1
BANP			BREAK			BREAK
BAP1
BARD1
BARHL1
BARHL2
BARX1
BARX1-AS1
BARX2
BASP1
BASP1P1
BATF
BATF2
BATF3
BAX
BAZ1A
BAZ1B
BAZ2A
BBC3								BREAK
BBIP1
BBOF1						BREAK
BBOX1
BBOX1-AS1
BBS1
BBS10
BBS12
BBS2
BBS4
BBS5
BBS7
BBS9
BBX
BCAM
BCAN
BCAP29
BCAP31
BCAR1
BCAR4
BCAS1
BCAS2
BCAS3
BCAS4
BCAT1
BCAT2
BCDIN3D
BCDIN3D-AS1
BCHE
BCKDHA
BCKDHB
BCKDK
BCL10
BCL11A
BCL11B
BCL2A1
BCL2L1
BCL2L10
BCL2L11
BCL2L12
BCL2L13
BCL2L14
BCL2L15
BCL2L2
BCL2L2-PABPN1
BCL3
BCL6
BCL6B
BCL7A
BCL7B
BCL7C
BCL9
BCL9L
BCLAF1
BCO1
BCO2
BCORL1
BCORP1
BCR					BREAK
BCRP2
BCRP3
BCS1L
BCYRN1
BDH1
BDH2
BDKRB1
BDKRB2
BDNF						BREAK		BREAK
BDNF-AS						BREAK	BREAK	BREAK
BDP1			BREAK		BREAK
BEAN1
BEAN1-AS1
BECN1
BECN2
BEGAIN
BEND2
BEND3
BEND3P3
BEND4
BEND5
BEND7
BEST1
BEST2
BEST3
BEST4
BET1
BET1L
BEX1
BEX2
BEX3
BEX4
BEX5
BFAR			BREAK									BREAK
BFSP1
BFSP2
BFSP2-AS1
BGLAP
BGLT3
BGN
BHLHA15
BHLHA9
BHLHB9
BHLHE22
BHLHE23
BHLHE40
BHLHE41
BHMG1
BHMT
BHMT2
BICC1
BICD1
BICD2
BICDL1
BICDL2
BID
BIK
BIN1
BIN2
BIN3
BIN3-IT1
BIRC2
BIRC3			BREAK
BIRC5
BIRC6
BIRC6-AS2
BIRC7
BIRC8
BISPR
BIVM
BIVM-ERCC5
BLACAT1
BLACE
BLCAP
BLID
BLK
BLM		BREAK		BREAK						BREAK
BLMH
BLNK
BLOC1S1
BLOC1S1-RDH5
BLOC1S2
BLOC1S3
BLOC1S4
BLOC1S5
BLOC1S5-TXNDC5
BLOC1S6	BREAK
BLVRA
BLVRB
BLZF1
BMF
BMI1
BMP1
BMP10
BMP15
BMP2							BREAK		BREAK
BMP3
BMP4
BMP5
BMP6
BMP7
BMP7-AS1
BMP8A
BMP8B
BMPER
BMPR1A	BREAK			BREAK				BREAK				BREAK
BMPR1B
BMPR1B-AS1
BMPR2
BMS1
BMS1P20
BMS1P21
BMS1P4
BMT2
BMX
BNC1
BNC2
BNIP1
BNIP2			BREAK						BREAK
BNIP3
BNIP3L
BNIPL
BOD1
BOD1L1
BOD1L2
BOK
BOK-AS1
BOLA1
BOLA2-SMG1P6
BOLA3
BOLA3-AS1
BOLL
BOP1
BORA
BORCS5
BORCS6
BORCS7
BORCS7-ASMT
BORCS8
BORCS8-MEF2B
BPESC1
BPGM
BPHL
BPI
BPIFA1
BPIFA2
BPIFA3
BPIFA4P
BPIFB1
BPIFB2
BPIFB3
BPIFB4
BPIFB6
BPIFC
BPNT1
BPTF
BRAF
BRAP
BRAT1
BRCA1
BRCA2
BRCAT107
BRCAT54
BRCC3
BRD1
BRD2
BRD3
BRD4
BRD7
BRD7P3
BRD8
BRD9
BRDT
BRDTP1
BRE
BREA2
BRE-AS1
BRF2
BRI3
BRI3BP
BRICD5
BRINP1
BRINP2
BRINP3											BREAK
BRIP1
BRIX1
BRK1
BRMS1
BRMS1L
BROX
BRPF1
BRPF3
BRS3
BRSK1
BRSK2
BRWD1-AS1
BRWD1-IT2
BRWD3
BSCL2
BSDC1
BSG
BSN
BSN-AS2
BSND
BSPH1
BSPRY
BST1
BST2
BSX
BTAF1
BTBD1
BTBD10
BTBD11
BTBD16
BTBD17
BTBD18
BTBD19
BTBD2
BTBD3
BTBD6
BTBD8
BTBD9
BTBD9-AS1
BTC
BTD
BTF3
BTF3L4
BTF3P11
BTG1
BTG2
BTG3
BTG4
BTK
BTLA
BTN1A1
BTN2A2
BTN2A3P
BTN3A1
BTN3A2
BTN3A3
BTNL10
BTNL2
BTNL3
BTNL8
BTRC
BUB1
BUB1B												BREAK
BUB1B-PAK6
BUB3
BUD13
BUD31
BVES
BVES-AS1
BYSL
BZW1
BZW2
C10ORF10
C10ORF105
C10ORF107
C10ORF11
C10ORF111
C10ORF113
C10ORF120
C10ORF126
C10ORF128
C10ORF131
C10ORF142
C10ORF25
C10ORF35
C10ORF53
C10ORF55
C10ORF62
C10ORF67
C10ORF71
C10ORF71-AS1
C10ORF76
C10ORF82
C10ORF88
C10ORF90
C10ORF91
C10ORF95
C10ORF99
C11ORF1
C11ORF16
C11ORF21
C11ORF24
C11ORF40
C11ORF42
C11ORF44
C11ORF45
C11ORF52
C11ORF53
C11ORF54
C11ORF57
C11ORF58
C11ORF65	BREAK									BREAK
C11ORF68
C11ORF70			BREAK
C11ORF71
C11ORF72
C11ORF74		BREAK		BREAK		BREAK		BREAK	BREAK	BREAK		BREAK
C11ORF80
C11ORF84
C11ORF86
C11ORF87
C11ORF88
C11ORF91
C11ORF94
C11ORF95
C11ORF96
C11ORF97
C11ORF98
C12ORF10
C12ORF29
C12ORF4
C12ORF42
C12ORF43
C12ORF45
C12ORF49
C12ORF50
C12ORF54
C12ORF56
C12ORF57
C12ORF60
C12ORF65
C12ORF66
C12ORF71
C12ORF73
C12ORF74
C12ORF75
C12ORF76
C12ORF77
C12ORF80
C14ORF1
C14ORF105
C14ORF119
C14ORF132
C14ORF159											BREAK
C14ORF166
C14ORF177
C14ORF178
C14ORF180
C14ORF2
C14ORF28
C14ORF37							BREAK
C14ORF39
C14ORF79
C14ORF80
C14ORF93
C15ORF32
C15ORF38-AP3S2
C15ORF39
C15ORF40
C15ORF41
C15ORF48
C15ORF52
C15ORF53
C15ORF54
C15ORF56
C15ORF57
C15ORF59												BREAK
C15ORF59-AS1
C15ORF61
C15ORF62
C15ORF65
C16ORF45
C16ORF46
C16ORF47
C16ORF52
C16ORF54
C16ORF58
C16ORF59
C16ORF62
C16ORF70
C16ORF71
C16ORF72
C16ORF74
C16ORF78
C16ORF82
C16ORF86
C16ORF87			BREAK		BREAK
C16ORF89
C16ORF90
C16ORF91
C16ORF92
C16ORF95
C16ORF96
C16ORF97		BREAK
C17ORF100
C17ORF102
C17ORF105
C17ORF107
C17ORF112
C17ORF47
C17ORF49
C17ORF50
C17ORF51
C17ORF53
C17ORF58
C17ORF62
C17ORF64
C17ORF67
C17ORF74
C17ORF75
C17ORF77
C17ORF78
C17ORF80
C17ORF82
C17ORF97
C17ORF98
C17ORF99
[truncated: 14,384 more rows]

## Sheet: SKOV3_Segments
sample	chrom	start	end	value
shBECN1_1	1	68668430	68680928	0.3635
shBECN1_1	1	68680929	68714134	0.81125
shBECN1_1	2	21494	13862727	0.3445
shBECN1_1	2	13862728	25716596	0.3935
shBECN1_1	2	42660297	42993165	-0.40325
shBECN1_1	2	69452372	70274261	0.74425
shBECN1_1	2	89311931	89323984	0.59925
shBECN1_1	2	89323985	89427060	0.84825
shBECN1_1	2	111392259	113098439	-0.2885
shBECN1_1	2	113098440	113208197	0.6255
shBECN1_1	2	125760078	137847978	-0.41025
shBECN1_1	2	137847979	138310149	-0.401
shBECN1_1	2	138310150	145524245	-0.38275
shBECN1_1	2	145524246	145595570	-0.56425
shBECN1_1	2	145595571	146217924	-1.1525
shBECN1_1	3	13726270	13778887	0.54125
shBECN1_1	3	56218516	56228391	0.72
shBECN1_1	3	168583606	168594850	-1.79275
shBECN1_1	3	168805662	168810031	1.69175
shBECN1_1	4	40085524	40466546	-0.2275
shBECN1_1	4	55105182	62609115	-0.2045
shBECN1_1	4	67377865	67661297	-0.22775
shBECN1_1	4	98928293	107557299	-0.202
shBECN1_1	4	107845794	111959669	-0.207
shBECN1_1	4	112217944	112392700	-0.21325
shBECN1_1	4	112392701	112645329	-0.202
shBECN1_1	4	112645330	113169899	-0.22125
shBECN1_1	4	114720032	115058134	-0.203
shBECN1_1	4	115058135	119844850	-0.225
shBECN1_1	4	119844851	120219267	-0.434
shBECN1_1	4	122106293	143389404	-0.2245
shBECN1_1	4	143562086	145373133	-0.2275
shBECN1_1	4	145373134	148761713	-0.22075
shBECN1_1	4	148761714	149337407	-0.238
shBECN1_1	4	149337408	162997506	-0.2165
shBECN1_1	4	163186764	163465883	-0.214
shBECN1_1	4	163465884	164069822	-0.243
shBECN1_1	4	164069823	165558098	-0.21525
shBECN1_1	4	165558099	165790250	-0.25025
shBECN1_1	4	165790251	167020323	-0.213
shBECN1_1	4	167363940	173610861	-0.2005
shBECN1_1	4	173610862	176249949	0.4055
shBECN1_1	4	176249950	176827363	0.2245
shBECN1_1	4	176827364	177091828	0.23275
shBECN1_1	4	177091829	177611757	0.2245
shBECN1_1	4	177611758	179611901	-0.2265
shBECN1_1	4	179611902	179928633	-0.20825
shBECN1_1	4	179928634	182998269	-0.20575
shBECN1_1	4	182998270	183263054	-0.204
shBECN1_1	4	183263055	190915649	-0.202
shBECN1_1	5	49441966	49562290	0.2045
shBECN1_1	5	62035333	62307243	-0.25425
shBECN1_1	5	83842687	83856399	0.5125
shBECN1_1	5	83856400	83916463	0.41025
shBECN1_1	5	83916464	84437519	0.29225
shBECN1_1	5	132250700	132255569	0.24025
shBECN1_1	5	139411703	140005211	-0.33325
shBECN1_1	6	72518644	72560564	-0.29775
shBECN1_1	6	97388643	97405914	0.28225
shBECN1_1	6	97405915	97591679	-0.28175
shBECN1_1	7	73493476	74482793	-0.3095
shBECN1_1	8	28770132	28794677	-0.2145
shBECN1_1	8	28794678	28902758	-0.3565
shBECN1_1	8	36729594	36783526	0.293
shBECN1_1	8	128118106	128150651	-0.395
shBECN1_1	8	128399808	128423126	0.6255
shBECN1_1	9	204738	8310596	0.33575
shBECN1_1	9	8310597	21968548	0.39275
shBECN1_1	9	22140224	33117523	0.40925
shBECN1_1	9	33117524	37086995	-0.202
shBECN1_1	9	37086996	37149941	-0.3985
shBECN1_1	9	37149942	37315568	-0.249
shBECN1_1	10	75155680	75197050	-0.222
shBECN1_1	10	75197051	75521250	-0.20325
shBECN1_1	10	88656451	88732663	0.258
shBECN1_1	11	192764	3583752	0.26525
shBECN1_1	11	3583753	4053376	0.3135
shBECN1_1	11	4053377	4060282	0.4295
shBECN1_1	11	4060283	4082541	0.568
shBECN1_1	11	4082542	4115486	0.70925
shBECN1_1	11	4115487	28220505	0.29825
shBECN1_1	11	28220506	35841575	0.3265
shBECN1_1	11	36079256	36645410	0.302
shBECN1_1	11	36738987	36795691	0.2535
shBECN1_1	11	36795692	38786251	0.318
shBECN1_1	11	38786252	39052761	0.438
shBECN1_1	11	39052762	50517802	0.337
shBECN1_1	11	50517803	50740661	0.291
shBECN1_1	11	50740662	55115357	0.248
shBECN1_1	11	55115358	55743698	0.26875
shBECN1_1	11	88903966	88965778	0.20975
shBECN1_1	11	88965779	88973255	0.22475
shBECN1_1	11	89018440	89359886	0.21625
shBECN1_1	11	89359887	89833735	0.20375
shBECN1_1	11	92278786	92569309	0.2115
shBECN1_1	12	96472309	99044919	0.20275
shBECN1_1	12	99514152	99538894	-0.47225
shBECN1_1	12	99538895	99550059	-0.72575
shBECN1_1	14	62607023	62624956	0.307
shBECN1_1	14	62624957	62702637	0.44725
shBECN1_1	14	73370743	73662628	0.21975
shBECN1_1	14	106212299	106233566	-0.278
shBECN1_1	14	106233567	106314911	0.364
shBECN1_1	14	106789744	106806049	0.50275
shBECN1_1	15	42928208	43030860	0.398
shBECN1_1	15	71666166	71742405	0.2965
shBECN1_1	15	72037610	72138589	0.2885
shBECN1_1	15	91472905	91702386	-0.388
shBECN1_1	16	3092825	6068148	0.24375
shBECN1_1	16	6068149	6236225	0.28975
shBECN1_1	16	6236226	7677628	0.25175
shBECN1_1	16	7736410	9333647	0.24375
shBECN1_1	16	9605355	11023867	0.24175
shBECN1_1	16	12089483	12762037	0.36475
shBECN1_1	16	13174595	14146097	0.35675
shBECN1_1	16	16899495	18794850	0.328
shBECN1_1	16	18794851	18994597	0.36675
shBECN1_1	16	18994598	21313649	0.30625
shBECN1_1	16	21700896	22203947	0.32625
shBECN1_1	16	22697373	24670758	0.31025
shBECN1_1	16	24670759	24825484	0.34975
shBECN1_1	16	24825485	28063947	0.20775
shBECN1_1	16	28063948	29683586	0.22625
shBECN1_1	16	29995803	31220393	0.31225
shBECN1_1	16	31220394	31463215	0.58925
shBECN1_1	16	31463216	31566028	0.27325
shBECN1_1	16	31566029	31613276	0.22975
shBECN1_1	16	31939040	32529164	0.282
shBECN1_1	16	34476880	34746259	-0.22225
shBECN1_1	16	50848973	50861885	-0.28025
shBECN1_1	16	50861886	51061405	-0.34425
shBECN1_1	16	61343446	61425917	0.27375
shBECN1_1	17	37555403	37666030	-0.249
shBECN1_1	17	37666031	37672323	0.43675
shBECN1_1	17	37672324	37676208	0.2015
shBECN1_1	17	37886398	38074517	0.31675
shBECN1_1	19	12950863	12955543	-0.30725
shBECN1_1	20	6766019	6783273	0.334
shBECN1_1	20	6783274	7052332	0.25875
shBECN1_1	20	14949049	14968541	0.41075
shBECN1_1	20	14968542	14970412	0.3495
shBECN1_1	20	14970413	14977487	0.25025
shBECN1_1	20	15722294	15724398	-0.6575
shBECN1_1	20	15724399	15727167	-0.42825
shBECN1_1	20	15767336	15790158	0.441
shBECN1_1	20	15790159	15795174	0.23875
shBECN1_1	20	15808487	15815518	-0.22375
shBECN1_1	21	15427599	15969947	-0.2215
shBECN1_1	21	15969948	16295353	-0.248
shBECN1_1	21	16295354	16943710	-0.2815
shBECN1_1	21	16943711	16958896	-0.254
shBECN1_1	21	16958897	17022208	-0.266
shBECN1_1	21	17022209	17296378	-0.30025
shBECN1_1	21	17296379	18461215	-0.283
shBECN1_1	21	18461216	18743854	-0.21075
shBECN1_1	21	18743855	19159522	-0.207
shBECN1_1	21	19159523	19316528	-0.23475
shBECN1_1	21	19316529	19535502	-0.276
shBECN1_1	21	19535503	22104349	-0.29
shBECN1_1	21	22104350	22235251	-0.26725
shBECN1_1	21	22235252	22302455	-0.2455
shBECN1_1	21	22302456	22372722	-0.2725
shBECN1_1	21	22372723	22609203	-0.302
shBECN1_1	21	22609204	22808222	-0.334
shBECN1_1	21	22808223	23048156	-0.30375
shBECN1_1	21	23048157	23445902	-0.279
shBECN1_1	21	23445903	24225287	-0.297
shBECN1_1	21	24225288	24345234	-0.281
shBECN1_1	21	24345235	24508453	-0.2435
shBECN1_1	21	28558373	28562545	-0.21275
shBECN1_1	21	28562546	28799488	-0.22075
shBECN1_1	21	29249446	29305581	-0.3155
shBECN1_1	21	29305582	29564053	-0.33975
shBECN1_1	21	29564054	29949873	-0.25525
shBECN1_1	21	29949874	30920977	-0.303
shBECN1_1	21	30920978	30989014	-0.2785
shBECN1_1	21	30989015	31381891	-0.2315
shBECN1_1	21	31381892	32394469	-0.24925
shBECN1_1	21	32394470	32682872	-0.21425
shBECN1_1	21	32682873	35141383	-0.2355
shBECN1_1	21	35269767	35598405	-0.27125
shBECN1_1	21	35598406	35883488	-0.2515
shBECN1_1	21	35883489	36474452	-0.27175
shBECN1_1	21	36474453	36751511	-0.24625
shBECN1_1	21	36751512	37101039	-0.2665
shBECN1_1	21	37101040	37865338	-0.20025
shBECN1_1	21	37865339	40465511	-0.2485
shBECN1_1	21	45071741	45333864	-0.3
shBECN1_1	21	45333865	45669601	-0.248
shBECN1_1	21	46191256	46303648	-0.2215
shBECN1_1	21	46303649	46443885	-0.27825
shBECN1_1	21	46443886	46733061	-0.2505
shBECN1_1	21	46733062	48097609	-0.21475
shBECN1_1	22	19947942	19952223	-0.22275
shBECN1_1	22	21337325	21444029	0.2425
shBECN1_1	X	13421435	13553664	0.533
shBECN1_1	X	13981787	14035797	0.539
shBECN1_2	1	16123131	16125960	0.268
shBECN1_2	1	16125961	16345207	0.2585
shBECN1_2	1	35069285	35090072	0.30175
shBECN1_2	1	35090073	35394264	0.28425
shBECN1_2	1	67025343	67275026	0.2525
shBECN1_2	1	68668430	68680928	0.3185
shBECN1_2	2	21494	4377722	0.3115
shBECN1_2	2	4377723	5897410	0.3985
shBECN1_2	2	5897411	7631458	0.3405
shBECN1_2	2	7631459	17164487	0.4135
shBECN1_2	2	17164488	19286390	0.3275
shBECN1_2	2	19286391	22367161	0.3895
shBECN1_2	2	22367162	25684117	0.3595
shBECN1_2	2	25684118	25716596	0.8745
shBECN1_2	2	42660297	42993165	-0.43425
shBECN1_2	2	69452372	70274261	0.77025
shBECN1_2	2	89311931	89323984	0.58825
shBECN1_2	2	111392259	113098439	-0.2785
shBECN1_2	2	113098440	113208197	0.6285
shBECN1_2	2	125760078	137847978	-0.40625
shBECN1_2	2	137847979	138310149	-0.397
shBECN1_2	2	138310150	145524245	-0.37875
shBECN1_2	2	145524246	145595570	-0.56025
shBECN1_2	2	145595571	146217924	-1.1485
shBECN1_2	3	13726270	13778887	0.53325
shBECN1_2	3	56218516	56228391	0.757
shBECN1_2	3	168583606	168594850	-1.79275
shBECN1_2	3	168805662	168810031	1.93675
shBECN1_2	4	18607550	18893674	0.37375
shBECN1_2	4	40085524	40466546	-0.2015
shBECN1_2	4	67377865	67661297	-0.21175
shBECN1_2	4	112645330	113169899	-0.20525
shBECN1_2	4	115058135	122106292	-0.209
shBECN1_2	4	122106293	143389404	-0.2345
shBECN1_2	4	143562086	145373133	-0.2375
shBECN1_2	4	145373134	148761713	-0.23075
shBECN1_2	4	148761714	149337407	-0.248
shBECN1_2	4	149337408	162997506	-0.2265
shBECN1_2	4	163186764	163465883	-0.224
shBECN1_2	4	163465884	164069822	-0.253
shBECN1_2	4	164069823	165558098	-0.22525
shBECN1_2	4	165558099	165790250	-0.26025
shBECN1_2	4	165790251	167020323	-0.223
shBECN1_2	4	167363940	173661377	-0.2105
shBECN1_2	4	173661378	176827363	0.3545
shBECN1_2	4	176827364	177091828	0.36275
shBECN1_2	4	177091829	177609608	0.3545
shBECN1_2	4	177609609	179611901	-0.2345
shBECN1_2	4	179611902	179928633	-0.21625
shBECN1_2	4	179928634	182998269	-0.21375
shBECN1_2	4	182998270	183263054	-0.212
shBECN1_2	4	183263055	190915649	-0.21
shBECN1_2	5	49441966	49562290	0.2165
shBECN1_2	5	64484802	64763224	-0.27025
shBECN1_2	5	64763225	64787190	-0.3705
shBECN1_2	5	83949658	84437519	0.31225
shBECN1_2	5	139411703	140005211	-0.33025
shBECN1_2	6	31531013	31547419	-0.3555
shBECN1_2	6	31547420	31553467	-0.29225
shBECN1_2	6	71722821	71732365	0.53775
shBECN1_2	6	72518644	72560564	0.39925
shBECN1_2	6	97388643	97405914	0.21225
shBECN1_2	6	97405915	97478825	0.39725
shBECN1_2	6	97478826	97591679	-0.27575
shBECN1_2	6	167444254	168158929	0.2305
shBECN1_2	6	168158930	168230219	-1.13825
shBECN1_2	7	73493476	74482793	-0.3055
shBECN1_2	8	28651801	28770131	0.29125
shBECN1_2	8	36783527	37093741	0.21325
shBECN1_2	8	90496380	90531788	0.25325
shBECN1_2	8	128118106	128150651	-0.386
shBECN1_2	8	128399808	128423126	0.5945
shBECN1_2	9	204738	8385968	0.34575
shBECN1_2	9	8385969	21968548	0.38775
shBECN1_2	9	22140224	33117523	0.42325
shBECN1_2	9	37086996	37149941	-0.3975
shBECN1_2	9	37149942	37315568	-0.248
shBECN1_2	10	88656451	88732663	0.219
shBECN1_2	11	192764	3583752	0.28225
shBECN1_2	11	3659768	3957765	0.4005
shBECN1_2	11	4082542	28220505	0.28425
shBECN1_2	11	28220506	35841575	0.3125
shBECN1_2	11	36079256	36645410	0.342
shBECN1_2	11	36738987	36795691	0.2465
shBECN1_2	11	36795692	50517802	0.311
shBECN1_2	11	50517803	50740661	0.265
shBECN1_2	11	50740662	55115357	0.222
shBECN1_2	11	55115358	55743698	0.24275
shBECN1_2	11	64946858	65283142	-0.217
shBECN1_2	11	89018440	89033226	0.20825
shBECN1_2	12	96472309	99044919	0.22875
shBECN1_2	12	99514152	99538894	0.50775
shBECN1_2	12	99538895	99550059	0.25425
shBECN1_2	14	62585953	62607022	-0.292
shBECN1_2	14	73385666	73662628	0.23975
shBECN1_2	14	105718407	105997638	0.2965
shBECN1_2	14	106314912	106321370	-0.29025
shBECN1_2	14	106321371	106789743	0.22475
shBECN1_2	14	106789744	106806049	0.55675
shBECN1_2	15	42955967	43030860	0.377
shBECN1_2	15	54882068	55171521	0.2285
shBECN1_2	15	59494673	59765902	-0.28775
shBECN1_2	15	71742406	72037609	0.27375
shBECN1_2	15	84131030	84248722	0.241
shBECN1_2	15	84248723	84408545	0.2345
shBECN1_2	15	87936622	88114479	0.26475
shBECN1_2	15	88114480	88232589	0.22525
shBECN1_2	15	88232590	88440789	0.21225
shBECN1_2	15	93926846	93930035	0.22725
shBECN1_2	15	93930036	94218386	0.20375
shBECN1_2	16	3092825	7115289	0.24575
shBECN1_2	16	7115290	7631381	0.30075
shBECN1_2	16	7631382	7657026	0.24275
shBECN1_2	16	7736410	8012094	0.31175
shBECN1_2	16	8012095	14710810	0.24475
shBECN1_2	16	15494721	16277660	0.207
shBECN1_2	16	16277661	16899494	0.244
shBECN1_2	16	16899495	18794850	0.314
shBECN1_2	16	18794851	18994597	0.35275
shBECN1_2	16	18994598	20282744	0.29225
shBECN1_2	16	20282745	21313649	0.20125
shBECN1_2	16	21313650	21700895	0.271
shBECN1_2	16	21700896	24670758	0.20225
shBECN1_2	16	24670759	28063947	0.24175
shBECN1_2	16	28063948	31566028	0.26025
shBECN1_2	16	31566029	31613276	0.21675
shBECN1_2	16	31945505	32529164	0.453
shBECN1_2	16	32529165	32564453	0.356
shBECN1_2	16	32564454	34416853	0.23475
shBECN1_2	16	34773328	35001722	0.26975
shBECN1_2	16	60808200	60915988	-0.29675
shBECN1_2	16	60915989	61077279	-0.22
shBECN1_2	17	37555403	37666030	-0.25
shBECN1_2	17	37666031	37672323	0.41175
shBECN1_2	17	37886398	38074517	0.29175
shBECN1_2	17	38074518	38500759	-0.22075
shBECN1_2	19	1224831	1256624	0.38525
shBECN1_2	19	5034575	6060640	-0.20975
shBECN1_2	19	12950863	12955543	-0.33025
shBECN1_2	19	22963766	23393285	0.2225
shBECN1_2	19	36746225	37370697	0.292
shBECN1_2	20	3161010	3299227	0.26975
shBECN1_2	20	9012754	9288521	0.31075
shBECN1_2	20	9702970	9748346	0.24475
shBECN1_2	20	13491522	13884558	0.3765
shBECN1_2	20	14114822	14128211	0.27225
shBECN1_2	20	14964602	14968541	0.26375
shBECN1_2	20	14968542	14970412	0.2025
shBECN1_2	20	15046718	15122104	0.287
shBECN1_2	20	15122105	15180932	-0.227
shBECN1_2	20	15724399	15727167	0.25475
shBECN1_2	20	15727168	15790158	0.683
shBECN1_2	20	15790159	15795174	0.48075
shBECN1_2	20	15795175	15808486	0.258
shBECN1_2	20	26225145	30318826	0.22475
shBECN1_2	20	34493614	34506146	0.2365
shBECN1_2	20	42640613	42679190	0.24725
shBECN1_2	21	15427599	15969947	-0.2255
shBECN1_2	21	15969948	16295353	-0.252
shBECN1_2	21	16295354	16943710	-0.2855
shBECN1_2	21	16943711	16958896	-0.258
shBECN1_2	21	16958897	17022208	-0.27
shBECN1_2	21	17022209	17296378	-0.30425
shBECN1_2	21	17296379	18461215	-0.287
shBECN1_2	21	18461216	18743854	-0.21475
shBECN1_2	21	18743855	19159522	-0.211
shBECN1_2	21	19159523	19316528	-0.23875
shBECN1_2	21	19316529	19535502	-0.28
shBECN1_2	21	19535503	22104349	-0.294
shBECN1_2	21	22104350	22235251	-0.27125
shBECN1_2	21	22235252	22302455	-0.2495
shBECN1_2	21	22302456	22372722	-0.2765
shBECN1_2	21	22372723	22609203	-0.306
shBECN1_2	21	22609204	22808222	-0.338
shBECN1_2	21	22808223	23048156	-0.30775
shBECN1_2	21	23048157	23445902	-0.283
shBECN1_2	21	23445903	24225287	-0.301
shBECN1_2	21	24225288	24345234	-0.285
shBECN1_2	21	24345235	24508453	-0.2475
shBECN1_2	21	28558373	28562545	-0.21675
shBECN1_2	21	28562546	28799488	-0.22475
shBECN1_2	21	29249446	29305581	-0.3195
shBECN1_2	21	29305582	29564053	-0.34375
shBECN1_2	21	29564054	29949873	-0.25925
shBECN1_2	21	29949874	30920977	-0.307
shBECN1_2	21	30920978	30989014	-0.2825
shBECN1_2	21	30989015	31381891	-0.2355
shBECN1_2	21	31381892	32394469	-0.25325
shBECN1_2	21	32394470	32682872	-0.21825
shBECN1_2	21	32682873	35141383	-0.2395
shBECN1_2	21	35269767	35598405	-0.27525
shBECN1_2	21	35598406	35883488	-0.2555
shBECN1_2	21	35883489	36474452	-0.27575
shBECN1_2	21	36474453	36751511	-0.25025
shBECN1_2	21	36751512	37101039	-0.2705
shBECN1_2	21	37101040	37865338	-0.20425
shBECN1_2	21	37865339	40465511	-0.2525
shBECN1_2	21	45071741	45333864	-0.304
shBECN1_2	21	45333865	45669601	-0.252
shBECN1_2	21	46191256	46303648	-0.2255
shBECN1_2	21	46303649	46443885	-0.28225
shBECN1_2	21	46443886	46733061	-0.2545
shBECN1_2	21	46733062	48097609	-0.21875
shBECN1_2	22	19945358	19947941	-0.239
shBECN1_2	22	19947942	19956098	-0.32775
shBECN1_2	22	21337325	21377300	0.2355
shBECN1_2	22	41769083	42281428	-0.2125
shBECN1_2	X	13421435	13553664	0.551
shBECN1_2	X	13553665	13621553	0.20375
shBECN1_3	1	16345208	16776867	-0.26525
shBECN1_3	1	36749925	36902225	-0.24375
shBECN1_3	1	36902226	37169664	-0.315
shBECN1_3	1	43245536	47272184	-0.46725
shBECN1_3	1	47272185	48539142	-0.49175
shBECN1_3	1	50799174	57507013	-0.33075
shBECN1_3	1	57507014	58000551	-0.36225
shBECN1_3	1	59240954	63655913	-0.29325
shBECN1_3	1	63655914	63744392	-0.21875
shBECN1_3	1	67275027	67919085	-0.3765
shBECN1_3	1	67919086	68668429	-0.6815
shBECN1_3	1	68668430	68680928	-0.2665
shBECN1_3	1	94408908	94455419	0.50825
shBECN1_3	1	106373548	106753276	0.2915
shBECN1_3	1	147735450	185740655	-0.2355
shBECN1_3	1	196867233	218557309	-0.2415
shBECN1_3	1	220202430	220472000	-0.8105
shBECN1_3	1	224472815	225070167	-0.7675
shBECN1_3	1	243664857	243806437	0.3705
shBECN1_3	2	21494	6485952	0.2645
shBECN1_3	2	10020168	13591474	0.2805
shBECN1_3	2	16096108	25491444	0.2065
shBECN1_3	2	25491445	25716596	0.6205
shBECN1_3	2	42660297	42993165	0.37975
shBECN1_3	2	89138631	89311930	-1.09675
shBECN1_3	2	89311931	89323984	-0.47575
shBECN1_3	2	89323985	95431368	-0.22675
shBECN1_3	2	99282659	111392258	-0.3785
shBECN1_3	2	113208198	137847978	-0.36925
shBECN1_3	2	137847979	138310149	-0.36
shBECN1_3	2	138310150	145524245	-0.34175
shBECN1_3	2	145524246	145595570	-0.52325
shBECN1_3	2	145595571	146217924	-1.1115
shBECN1_3	3	13410084	13726269	-0.65125
shBECN1_3	3	20949819	26239511	0.248
shBECN1_3	3	37046389	37196600	3.09875
shBECN1_3	3	55618492	56218515	-1.0375
shBECN1_3	3	56218516	56228391	-0.276
shBECN1_3	3	65395678	69909892	0.3105
shBECN1_3	3	74123221	93517442	0.8485
shBECN1_3	3	168583606	168805661	-1.71475
shBECN1_3	4	35118460	36229538	0.2905
shBECN1_3	4	40085524	40466546	-0.2795
shBECN1_3	5	38139	818657	-0.308
shBECN1_3	5	49562291	49846227	0.40875
shBECN1_3	5	49846228	51108565	0.3415
shBECN1_3	5	51108566	54692242	0.3125
shBECN1_3	5	54692243	54964729	0.3625
shBECN1_3	5	54964730	56153091	0.30725
shBECN1_3	5	56153092	56326353	0.271
shBECN1_3	5	56326354	64484801	0.30275
shBECN1_3	5	64484802	64763224	0.37875
shBECN1_3	5	64763225	68553757	0.2785
shBECN1_3	5	68553758	68787257	0.25275
shBECN1_3	5	68787258	68824885	0.35375
shBECN1_3	5	68824886	70781417	0.41575
shBECN1_3	5	70781418	70939436	0.3225
shBECN1_3	5	70939437	71018056	0.2185
shBECN1_3	5	71593138	83589288	0.277
shBECN1_3	5	83589289	83752537	0.3645
shBECN1_3	5	83752538	83856399	0.2755
shBECN1_3	5	130496015	131915212	-0.40875
shBECN1_3	5	131915213	132250699	-0.59825
shBECN1_3	5	132250700	132255569	-0.53575
shBECN1_3	5	132255570	135162355	-0.3575
shBECN1_3	5	135162356	135477720	-0.37825
shBECN1_3	5	135477721	135840293	-0.57625
shBECN1_3	5	135840294	138081006	-0.4075
shBECN1_3	5	138933151	139019921	-0.25725
shBECN1_3	5	139019922	139411702	-0.3655
shBECN1_3	5	139411703	140005211	-0.54125
shBECN1_3	5	140005212	140057215	-0.24625
shBECN1_3	5	171889524	173587640	-0.2465
shBECN1_3	6	31547420	31553467	0.20375
shBECN1_3	6	31553468	31759510	0.23325
shBECN1_3	6	31930196	32202677	-0.21425
shBECN1_3	6	32670064	32682663	-0.24975
shBECN1_3	6	32682664	35473251	-0.28625
shBECN1_3	6	35473252	46452618	-0.342
shBECN1_3	6	46452619	46724246	-0.411
shBECN1_3	6	46724247	46834129	-0.373
shBECN1_3	6	51675083	57205822	-0.34725
shBECN1_3	6	57205823	57225630	-0.29625
shBECN1_3	6	57225631	57444438	-0.25475
shBECN1_3	6	57444439	58602121	-0.323
shBECN1_3	6	71722821	71732365	-0.28925
shBECN1_3	6	71732366	72017852	-0.81275
shBECN1_3	6	72017853	72235702	-0.77025
shBECN1_3	6	72235703	72518643	-0.86425
shBECN1_3	6	72518644	72560564	-0.42775
shBECN1_3	6	96014686	96073905	-0.45775
shBECN1_3	6	96073906	97388642	-0.49
shBECN1_3	6	97388643	97405914	-0.32075
shBECN1_3	6	145336871	145775291	-0.24225
shBECN1_3	6	145775292	146502456	-0.213
shBECN1_3	6	146502457	152278740	-0.23575
shBECN1_3	6	167444254	168158929	1.3485
shBECN1_3	7	26778406	28938113	0.207
shBECN1_3	7	51252719	55157311	0.215
shBECN1_3	7	72437366	73226306	-0.2345
shBECN1_3	7	73493476	74482793	-0.3725
shBECN1_3	7	78455169	79093151	0.2515
shBECN1_3	7	79093152	80786032	0.2085
shBECN1_3	7	80786033	94183992	0.239
shBECN1_3	7	104225738	106920975	0.4065
shBECN1_3	7	106920976	126566151	0.3075
shBECN1_3	8	28770132	28794677	-0.2905
shBECN1_3	8	28794678	28902758	-0.4325
shBECN1_3	8	28902759	28913887	-0.529
shBECN1_3	8	28913888	29200077	-0.5615
shBECN1_3	8	109108740	110437383	0.2815
shBECN1_3	8	128118106	128399807	-0.373
shBECN1_3	8	143046546	143429622	0.2165
shBECN1_3	9	4993267	21968548	0.24275
shBECN1_3	9	21968549	22054014	1.67875
shBECN1_3	9	22054015	22140223	3.42975
shBECN1_3	9	22140224	33061715	0.21425
shBECN1_3	9	33061716	33117523	0.87525
shBECN1_3	9	33117524	36995209	-0.255
shBECN1_3	9	36995210	37086995	-0.589
shBECN1_3	9	37086996	37149941	-0.3295
shBECN1_3	9	125147687	128521472	-0.21
shBECN1_3	10	126070	6516326	0.201
shBECN1_3	10	88813947	89721411	0.269
shBECN1_3	10	96254106	100614788	-0.235
shBECN1_3	10	103378309	105206873	-0.2005
shBECN1_3	10	105206874	105793458	-0.68625
shBECN1_3	11	3583753	4053376	-0.2615
shBECN1_3	11	36054713	36645410	-0.206
shBECN1_3	11	36795692	37433073	0.205
shBECN1_3	11	37433074	41684482	0.362
shBECN1_3	11	73004053	82066387	-0.218
shBECN1_3	11	82066388	83002519	-0.24225
shBECN1_3	11	116177442	119133200	-0.26625
shBECN1_3	11	119133201	128307813	-0.2825
shBECN1_3	11	128307814	128356727	-0.33
shBECN1_3	11	128356728	128559390	-0.2935
shBECN1_3	11	128559391	128615485	-0.27
shBECN1_3	11	128615486	133266330	-0.28525
shBECN1_3	11	133266331	133564634	-0.33275
shBECN1_3	11	133564635	135086621	-0.25675
shBECN1_3	12	189400	1287675	0.2815
shBECN1_3	12	1287676	21714605	0.26725
shBECN1_3	12	21714606	24262185	0.277
shBECN1_3	12	24262186	24289963	1.033
shBECN1_3	12	24289964	33506980	-0.3565
shBECN1_3	12	33506981	39433976	0.28575
shBECN1_3	12	39433977	46998429	0.243
shBECN1_3	12	46998430	51232614	-0.293
shBECN1_3	12	51232615	51642542	-0.556
shBECN1_3	12	96472309	99044919	0.22175
shBECN1_3	12	99044920	99514151	1.39875
shBECN1_3	12	99514152	99538894	0.84875
shBECN1_3	12	99538895	99550059	0.59525
shBECN1_3	12	99550060	109249471	0.3415
shBECN1_3	13	29989466	33102875	-0.23825
shBECN1_3	13	66421234	73891873	0.324
shBECN1_3	13	88227874	91727880	0.26
shBECN1_3	14	20219083	25425221	-0.27725
shBECN1_3	14	61816227	62585952	-0.51525
shBECN1_3	14	62585953	62607022	-0.273
shBECN1_3	14	65980170	66603797	0.21325
shBECN1_3	14	66603798	66905625	0.2765
shBECN1_3	14	66905626	66979492	0.2985
shBECN1_3	14	66979493	67556009	0.339
shBECN1_3	14	67556010	67562928	0.3105
shBECN1_3	14	67562929	67616519	0.28625
shBECN1_3	14	73662629	74428444	-0.585
shBECN1_3	14	88890728	91642233	-0.2505
shBECN1_3	14	91642234	93372904	-0.5885
shBECN1_3	14	106233567	106314911	-0.267
shBECN1_3	14	106314912	106789743	-0.46025
shBECN1_3	15	20161372	26907408	0.32775
shBECN1_3	15	39850191	39854108	-0.211
shBECN1_3	15	39854109	39901491	-0.292
shBECN1_3	15	39901492	40740712	-0.48725
shBECN1_3	15	40740713	40771096	-0.40425
shBECN1_3	15	43030861	43073596	-0.3475
shBECN1_3	15	43073597	43274863	-0.43875
shBECN1_3	15	43274864	43834317	-0.5025
shBECN1_3	15	43834318	44450990	-0.43675
shBECN1_3	15	44450991	44715690	-0.21075
shBECN1_3	15	51479102	52021606	-0.20625
shBECN1_3	15	56074915	56619047	-0.226
shBECN1_3	15	56619048	56629893	-0.2155
shBECN1_3	15	63982018	64090857	-0.28475
shBECN1_3	15	64090858	64233109	-0.2915
shBECN1_3	15	64233110	64538523	-0.2375
shBECN1_3	15	64538524	66051298	-0.279
shBECN1_3	15	66051299	66073343	-0.264
shBECN1_3	15	66073344	66339399	-0.251
shBECN1_3	15	66339400	66698579	-0.26975
shBECN1_3	15	66698580	67492896	-0.28125
shBECN1_3	15	67492897	67760807	-0.3425
shBECN1_3	15	67760808	69461454	-0.2895
shBECN1_3	15	69461455	69496055	-0.30625
shBECN1_3	15	69496056	69769634	-0.34125
shBECN1_3	15	69769635	70805716	-0.31
shBECN1_3	15	70805717	71096472	-0.2695
shBECN1_3	15	71096473	71742405	-0.3085
shBECN1_3	15	71742406	72037609	-0.42525
shBECN1_3	15	72037610	72170685	-0.3165
shBECN1_3	15	72170686	72559059	-0.25675
shBECN1_3	15	72559060	72902769	-0.26625
shBECN1_3	15	72902770	73519448	-0.291
shBECN1_3	15	73519449	73750480	-0.2615
shBECN1_3	15	73750481	73836164	-0.29525
shBECN1_3	15	73836165	74079039	-0.28925
shBECN1_3	15	74079040	76447902	-0.21825
shBECN1_3	15	76447903	76917884	-0.25375
shBECN1_3	15	76917885	77223255	-0.232
shBECN1_3	15	77223256	77383210	-0.243
shBECN1_3	15	77383211	78832396	-0.276
shBECN1_3	16	2145858	2637282	-0.21375
shBECN1_3	16	31945505	32529164	0.625
shBECN1_3	16	32529165	32564453	0.528
shBECN1_3	16	32564454	33945220	0.40675
shBECN1_3	16	34416854	34476879	-0.27975
shBECN1_3	16	34476880	34746259	-0.46225
shBECN1_3	16	34746260	34773327	-0.27225
shBECN1_3	16	47674627	47701917	-0.2345
shBECN1_3	16	47701918	48214116	-0.21625
shBECN1_3	16	50861886	52021629	-0.23025
shBECN1_3	16	52021630	52027366	-0.22125
shBECN1_3	16	52301822	52363974	-0.26925
shBECN1_3	16	52363975	52997497	-0.258
shBECN1_3	16	53386397	53427827	-0.204
shBECN1_3	16	60615598	60915988	-0.42875
shBECN1_3	16	60915989	61077279	-0.352
shBECN1_3	16	61077280	61243811	-0.2845
shBECN1_3	16	61243812	61264625	-0.2195
shBECN1_3	16	65289243	73073807	-0.23525
shBECN1_3	17	400959	3922747	-0.29
shBECN1_3	17	3922748	4212107	3.466
shBECN1_3	17	4212108	6613340	-0.3075
shBECN1_3	17	15906912	20689792	0.3785
shBECN1_3	17	20689793	25326940	0.42
shBECN1_3	17	25326941	37555402	-0.398
shBECN1_3	17	37555403	37666030	-0.592
shBECN1_3	17	37666031	37672323	-0.90725
shBECN1_3	17	37672324	37676208	-1.1425
shBECN1_3	17	37676209	37886397	-1.4195
shBECN1_3	17	37886398	38074517	-1.02725
shBECN1_3	17	38074518	38500759	-0.29275
shBECN1_3	17	38500760	46824557	-0.25325
shBECN1_3	18	31497346	35233948	0.21475
shBECN1_3	19	247232	4686987	0.20825
shBECN1_3	19	4686988	5000821	0.31525
shBECN1_3	19	5000822	5034574	0.2035
shBECN1_3	19	6060641	7090221	0.233
shBECN1_3	19	7090222	7166540	0.462
shBECN1_3	19	9003706	9059231	0.822
shBECN1_3	19	9059232	9346761	-0.281
shBECN1_3	19	9346762	10230031	-0.493
shBECN1_3	19	10230032	11052984	-0.449
shBECN1_3	19	11052985	11075705	-0.514
shBECN1_3	19	12989560	13186523	-0.203
shBECN1_3	19	19473445	20137955	-0.57375
shBECN1_3	19	20179614	20426002	0.27275
shBECN1_3	19	20473553	21254698	-0.2675
shBECN1_3	19	22380662	22439126	0.2045
shBECN1_3	19	23498344	24132943	0.2025
shBECN1_3	19	28127201	28783058	0.20825
shBECN1_3	19	29187073	29482010	-0.26475
shBECN1_3	19	29482011	29591899	-0.2395
shBECN1_3	19	29690670	29726531	-0.205
shBECN1_3	19	29726532	30197154	-0.23575
shBECN1_3	19	30315270	31336778	-0.2125
shBECN1_3	19	31336779	31877843	0.2125
shBECN1_3	19	34029698	36584601	-0.274
shBECN1_3	19	36584602	37264189	-0.247
shBECN1_3	19	37264190	37875630	-0.308
shBECN1_3	19	37875631	38514716	0.208
shBECN1_3	19	38514717	38909638	-0.329
shBECN1_3	19	38909639	39061168	-0.40025
shBECN1_3	19	39061169	40509301	-0.30825
shBECN1_3	19	40509302	40718190	-0.3015
shBECN1_3	19	40718191	40742319	-0.3955
shBECN1_3	19	40742320	41255888	-0.2775
shBECN1_3	19	41255889	41813374	-0.2695
shBECN1_3	19	41813375	41864581	0.5155
shBECN1_3	20	3429443	3942177	-0.309
shBECN1_3	20	14215825	14216698	0.30225
shBECN1_3	20	14216699	14230504	0.25225
shBECN1_3	20	14977488	15038919	-0.21625
shBECN1_3	20	15350017	15420402	0.52575
shBECN1_3	20	15724399	15727167	0.24575
shBECN1_3	20	15727168	15790158	0.674
shBECN1_3	20	15790159	15795174	0.47175
shBECN1_3	20	15795175	15808486	0.249
shBECN1_3	20	42149480	42222983	-0.25725
shBECN1_3	20	42222984	42316274	-0.53575
shBECN1_3	20	42316275	42640612	-0.27275
shBECN1_3	20	46162950	47076474	-0.414
shBECN1_3	21	14902699	15427598	-0.2765
shBECN1_3	21	15427599	15447211	-0.3195
shBECN1_3	21	28562546	28799488	-0.20475
shBECN1_3	21	29249446	29305581	-0.2995
shBECN1_3	21	29305582	29564053	-0.32375
shBECN1_3	21	29564054	29949873	-0.23925
shBECN1_3	21	29949874	30920977	-0.287
shBECN1_3	21	30920978	30989014	-0.2625
shBECN1_3	21	30989015	31381891	-0.2155
shBECN1_3	21	31381892	32394469	-0.23325
shBECN1_3	21	32682873	35141383	-0.2195
shBECN1_3	21	35269767	35598405	-0.25525
shBECN1_3	21	35598406	35883488	-0.2355
shBECN1_3	21	35883489	36474452	-0.25575
shBECN1_3	21	36474453	36751511	-0.23025
shBECN1_3	21	36751512	37101039	-0.2505
shBECN1_3	21	37865339	40465511	-0.2325
shBECN1_3	22	19945358	19947941	-0.268
shBECN1_3	22	19947942	20156743	-0.35675
shBECN1_3	22	20156744	21288900	-0.45125
shBECN1_3	22	21288901	21337324	-0.3875
shBECN1_3	22	21337325	21444029	-0.2915
shBECN1_3	22	21444030	28937454	-0.21975
shBECN1_3	22	32286367	32444216	-0.219
shBECN1_3	22	32444217	32696833	-0.2095
shBECN1_3	22	46733118	46768288	-0.2335
shBECN1_3	22	46768289	46776235	-0.22375
shBECN1_3	22	46776236	46791451	-0.23725
shBECN1_3	22	46791452	46937089	-0.29075
shBECN1_3	22	46937090	47173573	-0.21475
shBECN1_3	22	47173574	47244958	-0.2125
shBECN1_3	22	47990929	48265075	0.456
shBECN1_3	X	2790148	3867632	-0.218
shBECN1_3	X	13553665	13621553	-0.33525
shBECN1_3	X	13621554	13624594	-0.49325
shBECN1_3	X	13624595	13981786	-0.64875
shBECN1_3	X	26741330	37316169	0.277
shBECN1_3	X	47800468	49371122	-0.481
shBECN1_3	X	49371123	54181328	0.293
shBECN1_3	X	57559581	64044049	0.29175
shBECN1_3	X	65320800	66748354	0.51575
shBECN1_3	X	73938292	82660744	0.2905
shBECN1_3	X	82660745	94132434	0.4005
shBECN1_3	X	94132435	106411285	0.2245
shBECN1_3	X	108340404	109419476	0.2415
shBECN1_4	1	2205548	3570041	0.241
shBECN1_4	1	63990718	63999086	0.2215
shBECN1_4	1	63999087	64153651	0.2935
shBECN1_4	1	67025343	67275026	0.2495
shBECN1_4	1	67576402	68668429	0.2565
shBECN1_4	1	68668430	68680928	-0.3835
shBECN1_4	1	94455420	109735503	0.2375
shBECN1_4	1	237578970	249212877	0.2105
shBECN1_4	2	42660297	42993165	-0.28225
shBECN1_4	2	69468695	70274261	0.68125
shBECN1_4	2	89311931	89323984	-0.36175
shBECN1_4	2	111392259	113208197	-0.2095
shBECN1_4	2	139638475	145524245	-0.32775
shBECN1_4	2	145524246	145595570	-0.50925
shBECN1_4	2	145595571	146217924	-1.0975
shBECN1_4	3	37046389	37196600	-0.23425
shBECN1_4	3	56218516	56228391	-0.207
shBECN1_4	3	168583606	168594850	-1.69975
shBECN1_4	3	168805662	168810031	1.83475
shBECN1_4	4	40085524	40466546	0.2215
shBECN1_4	5	49441966	49562290	0.2155
shBECN1_4	5	71018057	71160883	-0.224
shBECN1_4	5	71160884	71236640	0.274
shBECN1_4	5	71236641	71593137	0.32675
shBECN1_4	5	83916464	83949657	-0.20275
shBECN1_4	5	131915213	132250699	-0.29925
shBECN1_4	5	132250700	132255569	-0.23675
shBECN1_4	5	135477721	135840293	0.52175
shBECN1_4	5	138933151	139019921	0.25975
shBECN1_4	5	140005212	140013306	0.27075
shBECN1_4	5	140013307	140057215	-0.22125
shBECN1_4	6	31026434	31058256	0.23725
shBECN1_4	6	71722821	71732365	0.56775
shBECN1_4	6	72518644	72560564	-0.23575
shBECN1_4	6	97388643	97405914	0.28125
shBECN1_4	6	97405915	97498500	0.46625
shBECN1_4	6	97498501	97591679	-0.22575
shBECN1_4	6	157840187	158522884	0.239
shBECN1_4	6	158522885	158569885	0.279
shBECN1_4	7	73493476	74482793	0.2435
shBECN1_4	8	28651801	28770131	0.34125
shBECN1_4	8	28770132	28794677	0.2135
shBECN1_4	8	36783527	37093741	0.44325
shBECN1_4	8	90079837	90478556	0.26625
shBECN1_4	8	128118106	128162973	-0.355
shBECN1_4	8	128162974	128399807	0.247
shBECN1_4	8	128399808	128441622	0.7755
shBECN1_4	9	204738	10868262	0.24475
shBECN1_4	9	37086996	37149941	0.3765
shBECN1_4	9	37149942	37258236	0.526
shBECN1_4	10	88656451	88678806	0.306
shBECN1_4	11	192764	3583752	0.25125
shBECN1_4	11	3583753	4053376	0.4645
shBECN1_4	11	4082542	28220505	0.30725
shBECN1_4	11	28220506	29376424	0.3355
shBECN1_4	11	36054713	36079255	-0.212
shBECN1_4	11	36079256	36645410	0.429
shBECN1_4	11	36795692	45337342	0.222
shBECN1_4	12	99514152	99538894	0.57175
shBECN1_4	12	99538895	99550059	0.31825
shBECN1_4	14	74428445	74475795	0.57
shBECN1_4	14	106057565	106212298	0.5545
shBECN1_4	14	106212299	106233566	0.404
shBECN1_4	14	106233567	106314911	0.274
shBECN1_4	14	106789744	106802082	0.41275
shBECN1_4	14	106802083	106806049	-0.22925
shBECN1_4	15	39850191	39854108	0.36
shBECN1_4	15	39854109	39901491	0.279
shBECN1_4	15	40468873	40740712	-0.39925
shBECN1_4	15	40740713	40771096	-0.31625
shBECN1_4	15	71734221	71742405	0.4345
shBECN1_4	15	71742406	72037609	0.31775
shBECN1_4	15	72037610	72138589	0.4265
shBECN1_4	15	77984480	78395361	-0.302
shBECN1_4	15	79030417	79332085	-0.229
shBECN1_4	16	29995803	31566028	0.24725
shBECN1_4	16	31566029	31613276	0.20375
shBECN1_4	16	34323478	34416853	0.35775
shBECN1_4	16	34416854	34476879	0.25425
shBECN1_4	16	49088005	49392917	-0.20775
shBECN1_4	17	37666031	37672323	0.77375
shBECN1_4	17	37672324	37676208	0.5385
shBECN1_4	17	37676209	37886397	0.2615
shBECN1_4	17	38074518	38160753	0.76825
shBECN1_4	17	78919920	83257440	0.302
shBECN1_4	19	4686988	5000821	0.28225
shBECN1_4	19	10265248	11052984	0.256
shBECN1_4	19	20179614	20473552	0.21875
shBECN1_4	19	21775494	22380661	0.3455
shBECN1_4	19	22994241	23277694	0.3015
shBECN1_4	19	47747476	48004884	0.20275
shBECN1_4	19	54048951	54276240	0.22
shBECN1_4	20	3402792	3429442	0.26025
shBECN1_4	20	8918747	9519466	0.22475
shBECN1_4	20	9519467	9568381	0.39075
shBECN1_4	20	9714899	9763328	0.30675
shBECN1_4	20	9792582	9893690	0.2125
shBECN1_4	20	14114822	14216698	0.23225
shBECN1_4	20	14949049	14968541	0.45875
shBECN1_4	20	14968542	14970412	0.3975
shBECN1_4	20	14970413	14977487	0.29825
shBECN1_4	20	15011124	15038919	-0.20025
shBECN1_4	20	15724399	15727167	0.34775
shBECN1_4	20	15790159	15795174	0.54875
shBECN1_4	20	15795175	15808486	0.326
shBECN1_4	20	26309255	30318826	0.40175
shBECN1_4	20	32146489	34345709	0.29175
shBECN1_4	20	34345710	34493613	0.3685
shBECN1_4	20	34493614	34506146	0.4405
shBECN1_4	20	48873511	49128019	0.34
shBECN1_4	20	62264325	62379005	0.326
shBECN1_4	20	62379006	64444166	0.28575
shBECN1_4	X	13553665	13621553	0.39675
shBECN1_4	X	13621554	13624594	0.23875
shLC3B_1	1	68668430	68680928	-0.4005
shLC3B_1	1	110271729	156041548	0.2185
shLC3B_1	2	25684118	25716596	0.7665
shLC3B_1	2	42660297	42993165	0.52575
shLC3B_1	2	89138631	89311930	-0.95075
shLC3B_1	2	89311931	89323984	-0.32975
shLC3B_1	2	111392259	113208197	-0.2025
shLC3B_1	2	137280861	137847978	-0.36225
shLC3B_1	2	137847979	138310149	-0.353
shLC3B_1	2	138310150	145524245	-0.33475
shLC3B_1	2	145524246	145595570	-0.51625
shLC3B_1	2	145595571	146217924	-1.1045
shLC3B_1	3	13726270	13778887	0.58525
shLC3B_1	3	13778888	13795676	0.76
shLC3B_1	3	56218516	56228391	0.845
shLC3B_1	3	93517443	93584472	-0.6835
shLC3B_1	3	168583606	168805661	0.44425
shLC3B_1	4	40085524	40140076	-0.2195
shLC3B_1	4	40140077	40466546	0.2705
shLC3B_1	4	40466547	40533296	0.4025
shLC3B_1	4	40533297	40565425	0.47575
shLC3B_1	4	124935698	125602469	0.2355
shLC3B_1	4	125889721	127158631	0.2495
shLC3B_1	5	49441966	49562290	0.2545
shLC3B_1	5	49562291	49662042	0.55575
shLC3B_1	5	52874253	53547081	0.3095
shLC3B_1	5	64484802	64763224	0.23475
shLC3B_1	5	68769560	68787257	-0.20425
shLC3B_1	5	70759923	70781417	0.31275
shLC3B_1	5	70781418	70939436	0.2195
shLC3B_1	5	74399925	74667730	-0.291
shLC3B_1	5	83589289	83752537	0.2135
shLC3B_1	5	104552584	104833015	-0.53375
shLC3B_1	5	106066859	106363625	-0.32875
shLC3B_1	5	128406501	128824143	-0.33075
shLC3B_1	5	128824144	131915212	-0.22475
shLC3B_1	5	131915213	132250699	-0.41425
shLC3B_1	5	132250700	132255569	-0.35175
shLC3B_1	5	135477721	135799090	0.32175
shLC3B_1	5	135799091	135840293	-0.27325
shLC3B_1	5	136084786	136379828	-0.4695
shLC3B_1	5	138870187	138933150	-0.3075
shLC3B_1	5	138933151	139019921	-0.41325
shLC3B_1	5	139019922	139182900	-0.5215
shLC3B_1	5	140005212	140057215	-0.30325
shLC3B_1	5	163993043	164271314	-0.3195
shLC3B_1	5	179727957	181538258	0.2445
shLC3B_1	6	6356213	7037737	0.33625
shLC3B_1	6	7037738	7408677	-0.25175
shLC3B_1	6	19992762	20344995	0.344
shLC3B_1	6	42730289	43050823	-0.232
shLC3B_1	6	71722821	71732365	0.59675
shLC3B_1	6	72235703	72518643	0.52775
shLC3B_1	6	72518644	72560564	-0.26075
shLC3B_1	6	78190633	78526974	0.2675
shLC3B_1	6	78526975	79056154	-0.42075
shLC3B_1	6	96009525	96014685	-0.22825
shLC3B_1	6	96014686	96073905	-0.49175
shLC3B_1	6	96073906	97388642	-0.524
shLC3B_1	6	97388643	97405914	-0.35475
shLC3B_1	7	24814834	28007649	0.202
shLC3B_1	7	73493476	74482793	-0.2865
shLC3B_1	8	28770132	28794677	0.2055
shLC3B_1	8	36215898	36492257	-0.267
shLC3B_1	8	74528504	75016509	0.21225
shLC3B_1	8	90496380	90681812	0.28525
shLC3B_1	8	113818268	113841719	-0.2165
shLC3B_1	8	114552521	114573406	0.20475
shLC3B_1	8	118879130	118970299	0.32675
shLC3B_1	8	118970300	119078248	-0.26725
shLC3B_1	8	128399808	128423126	0.3835
shLC3B_1	9	204738	2036157	0.42675
shLC3B_1	9	2036158	5062609	0.31675
shLC3B_1	9	5062610	8533449	0.41375
shLC3B_1	9	8533450	11952795	0.28275
shLC3B_1	9	37086996	37149941	-0.3145
shLC3B_1	10	88656451	88732663	0.265
shLC3B_1	10	88732664	88786592	0.37575
shLC3B_1	11	192764	3583752	0.27225
shLC3B_1	11	4082542	28178004	0.28725
shLC3B_1	11	36738987	36795691	0.2365
shLC3B_1	11	36795692	37146592	0.301
shLC3B_1	11	59239839	59550730	-0.219
shLC3B_1	11	102205037	102501664	-0.291
shLC3B_1	11	128617231	128825848	-0.32725
shLC3B_1	12	33506981	33547394	0.65575
shLC3B_1	12	96472309	99044919	0.25775
shLC3B_1	12	99514152	99538894	-0.42525
shLC3B_1	12	99538895	99550059	-0.67875
shLC3B_1	14	20219083	29507656	-0.28025
shLC3B_1	14	29507657	30507580	-0.29825
shLC3B_1	14	30507581	30828716	-0.20825
shLC3B_1	14	30828717	31107516	-0.35525
shLC3B_1	14	31909079	32204606	-0.38025
shLC3B_1	14	32204607	43399665	-0.20425
shLC3B_1	14	43399666	43852055	-0.29525
shLC3B_1	14	44581244	44859934	-0.25725
shLC3B_1	14	45157279	47211332	-0.34425
shLC3B_1	14	58133706	58411970	-0.21625
shLC3B_1	14	58707253	59137232	-0.41025
shLC3B_1	14	62140162	62585952	-0.36025
shLC3B_1	14	66979493	67556009	0.212
shLC3B_1	14	73233478	73370742	0.32625
shLC3B_1	14	73662629	73872612	-0.251
shLC3B_1	14	73872613	74197162	-0.547
shLC3B_1	14	74428445	74475795	0.488
shLC3B_1	14	91890677	92284432	0.2395
shLC3B_1	14	106233567	106314911	0.318
shLC3B_1	14	106789744	106806049	0.45675
shLC3B_1	14	106806050	106836444	0.6565
shLC3B_1	14	106836445	106888911	-0.2135
shLC3B_1	15	39854109	39901491	-0.208
shLC3B_1	15	39901492	40740712	-0.40325
shLC3B_1	15	40740713	40771096	-0.32025
shLC3B_1	15	43550655	43834317	-0.3345
shLC3B_1	15	43834318	44715690	-0.26875
shLC3B_1	15	44715691	44847154	-0.203
shLC3B_1	15	49250192	49968751	-0.24525
shLC3B_1	15	49968752	50686451	-0.21125
shLC3B_1	15	50686452	50992008	-0.22575
shLC3B_1	15	51472245	51479101	-0.20875
shLC3B_1	15	51479102	52021606	-0.26425
shLC3B_1	15	52021607	52031693	-0.22175
shLC3B_1	15	53126635	53166185	-0.204
shLC3B_1	15	53166186	54882067	-0.2115
shLC3B_1	15	55171522	56074914	-0.24625
shLC3B_1	15	56074915	56619047	-0.284
shLC3B_1	15	56619048	56629893	-0.2735
shLC3B_1	15	56629894	56797316	-0.2435
shLC3B_1	15	56797317	56905982	-0.212
shLC3B_1	15	56905983	57164888	-0.23275
shLC3B_1	15	57164889	59494672	-0.25625
shLC3B_1	15	59494673	60003667	-0.21275
shLC3B_1	15	60003668	60958301	-0.25925
shLC3B_1	15	60958302	61237839	-0.292
shLC3B_1	15	61237840	62171478	-0.26475
shLC3B_1	15	62171479	62439165	-0.26075
shLC3B_1	15	62439166	63922473	-0.23675
shLC3B_1	15	63922474	64090857	-0.20075
shLC3B_1	15	64090858	64233109	-0.2075
shLC3B_1	15	67492897	67760807	-0.2585
shLC3B_1	15	67760808	69461454	-0.2055
shLC3B_1	15	69461455	69496055	-0.22225
shLC3B_1	15	69496056	69769634	-0.25725
shLC3B_1	15	69769635	70805716	-0.226
shLC3B_1	15	71096473	71742405	-0.2245
shLC3B_1	15	71742406	72037609	-0.34125
shLC3B_1	15	72037610	72170685	-0.2325
shLC3B_1	15	72902770	73519448	-0.207
shLC3B_1	15	73750481	73836164	-0.21125
shLC3B_1	15	73836165	74079039	-0.20525
shLC3B_1	15	74326557	75397814	-0.26625
shLC3B_1	15	84415949	84566443	-0.37325
shLC3B_1	15	84566444	84602185	-0.425
shLC3B_1	15	84602186	86361092	-0.214
shLC3B_1	15	86361093	87814252	-0.2185
shLC3B_1	15	88114480	91304872	-0.20075
shLC3B_1	15	93449969	93930035	-0.20475
shLC3B_1	15	93930036	94218386	-0.22825
shLC3B_1	15	94218387	97262426	-0.2195
shLC3B_1	15	97262427	97559784	-0.20975
shLC3B_1	15	97559785	97970962	-0.20575
shLC3B_1	15	97970963	98252109	-0.2435
shLC3B_1	15	98252110	99782594	-0.20875
shLC3B_1	16	31945505	32529164	0.266
shLC3B_1	16	34476880	34746259	-0.23825
shLC3B_1	16	47345091	47563800	-0.207
shLC3B_1	16	47563801	47674626	-0.228
shLC3B_1	16	52301822	52363974	-0.23125
shLC3B_1	16	52363975	52997497	-0.22
shLC3B_1	16	53044707	53386396	-0.2185
shLC3B_1	16	53386397	53427827	-0.228
shLC3B_1	16	53427828	53759122	-0.20025
shLC3B_1	17	3922748	4212107	-0.35
shLC3B_1	17	37590372	37666030	0.749
shLC3B_1	17	37666031	37672323	0.43375
shLC3B_1	19	4686988	5000821	0.29925
shLC3B_1	19	6060641	9450184	0.217
shLC3B_1	19	9726650	10230031	0.229
shLC3B_1	19	10230032	11052984	0.273
shLC3B_1	19	11052985	12950862	0.208
shLC3B_1	19	46512298	46900014	0.31175
shLC3B_1	20	3950850	4049690	0.219
shLC3B_1	20	14977488	15038919	-0.28125
shLC3B_1	20	15038920	15046717	-0.2045
shLC3B_1	20	15727168	15790158	0.575
shLC3B_1	20	15790159	15795174	0.37275
shLC3B_1	20	15815519	15844439	-0.25175
shLC3B_1	20	15881446	15886209	0.25075
shLC3B_1	20	34493614	34522519	0.2345
shLC3B_1	20	34522520	34687808	0.3175
shLC3B_1	20	34687809	34987832	0.395
shLC3B_1	21	9648315	14902698	0.294
shLC3B_1	21	19044235	19159522	0.306
shLC3B_1	21	19159523	19316528	0.27825
shLC3B_1	21	19316529	19388412	0.237
shLC3B_1	21	20929676	21251168	0.203
shLC3B_1	21	21251169	21721832	0.312
shLC3B_1	21	30638285	30920977	0.259
shLC3B_1	21	30920978	30974377	0.2835
shLC3B_1	21	30974378	30989014	-0.2465
shLC3B_1	21	31381892	31419321	-0.21725
shLC3B_1	21	40476413	40751810	0.412
shLC3B_1	21	41506058	41800105	-0.35725
shLC3B_1	22	22711786	23585131	0.35725
shLC3B_1	22	28898127	28937454	-0.24575
shLC3B_1	22	28937455	29102966	-0.22075
shLC3B_1	22	44279315	44789368	0.2595
shLC3B_1	22	44789369	45532665	-0.2655
shLC3B_1	X	13553665	13621553	-0.37225
shLC3B_2	1	62940097	63210813	0.31075
shLC3B_2	1	63999087	67275026	0.2705
shLC3B_2	1	67576402	68668429	0.3325
shLC3B_2	1	68668430	68680928	-0.4855
shLC3B_2	1	94455420	109735503	0.2875
shLC3B_2	1	237557130	249212877	0.2715
shLC3B_2	2	42660297	42993165	-0.48825
shLC3B_2	2	89311931	89320719	0.81825
shLC3B_2	2	89320720	89323984	-0.41075
shLC3B_2	2	111392259	113208197	-0.2555
shLC3B_2	2	139704797	145524245	-0.37275
shLC3B_2	2	145524246	145595570	-0.55425
shLC3B_2	2	145595571	146217924	-1.1425
shLC3B_2	3	13726270	13778887	-0.33275
shLC3B_2	3	37046389	37196600	-0.56925
shLC3B_2	3	56218516	56228391	0.797
shLC3B_2	3	168583606	168805661	0.93925
shLC3B_2	4	40085524	40413427	0.4085
shLC3B_2	4	53000155	53262389	0.2085
shLC3B_2	4	54224012	54663230	0.2075
shLC3B_2	4	62609116	62719326	0.225
shLC3B_2	4	87939330	88037216	0.2645
shLC3B_2	4	106972060	107257695	0.357
shLC3B_2	4	126745103	127093128	0.3195
shLC3B_2	4	144695630	145063667	0.3315
shLC3B_2	4	175397761	175657050	0.2535
shLC3B_2	5	49441966	49529136	0.2045
shLC3B_2	5	49529137	49562290	-0.2875
shLC3B_2	5	71018057	71236640	-0.269
shLC3B_2	5	71236641	71593137	-0.21625
shLC3B_2	5	83916464	84448863	-0.25975
shLC3B_2	5	84448864	87050415	-0.3095
shLC3B_2	5	87050416	87327400	-0.3065
shLC3B_2	5	87327401	101456923	-0.3195
shLC3B_2	5	101456924	102435259	-0.29325
shLC3B_2	5	102435260	131915212	-0.32475
shLC3B_2	5	131915213	132250699	-0.51425
shLC3B_2	5	132250700	132255569	-0.45175
shLC3B_2	5	132255570	135162355	-0.2735
shLC3B_2	5	135162356	135477720	-0.29425
shLC3B_2	5	135477721	135840293	0.52975
shLC3B_2	5	135840294	138933150	-0.2155
shLC3B_2	5	138933151	139019921	-0.32125
shLC3B_2	5	139019922	139411702	-0.4295
shLC3B_2	5	140005212	140057215	-0.41625
shLC3B_2	5	140057216	162975935	-0.2885
shLC3B_2	5	162975936	163311741	-0.24
shLC3B_2	5	163311742	179292009	-0.2855
shLC3B_2	6	17773790	18045177	0.342
shLC3B_2	6	18205525	18647083	0.272
shLC3B_2	6	27660508	27941386	0.24125
shLC3B_2	6	31183994	31301614	0.3075
shLC3B_2	6	31553468	31930195	0.20225
shLC3B_2	6	46724247	48321013	0.224
shLC3B_2	6	53107202	53401586	-0.26925
shLC3B_2	6	72017853	72235702	0.21475
shLC3B_2	6	72518644	72560564	0.55725
shLC3B_2	6	72560565	72940085	0.2335
shLC3B_2	6	90078454	90127389	-0.20825
shLC3B_2	6	96014686	96073905	0.22225
shLC3B_2	6	97591680	97979052	0.28225
shLC3B_2	7	73493476	74482793	0.2415
shLC3B_2	8	18057561	18267337	0.2675
shLC3B_2	8	28794678	28902758	-0.3355
shLC3B_2	8	28902759	28913887	0.308
shLC3B_2	8	28913888	29200077	0.2755
shLC3B_2	8	36859844	37105186	0.43025
shLC3B_2	8	37105187	37146818	0.57725
shLC3B_2	8	90064633	90496379	0.31725
shLC3B_2	9	204738	11623587	0.31375
shLC3B_2	9	21968549	22140223	-0.57825
shLC3B_2	9	33117524	37086995	0.222
shLC3B_2	9	37086996	37149941	0.4815
shLC3B_2	9	37149942	37258236	0.631
shLC3B_2	10	88656451	88732663	0.259
shLC3B_2	10	88732664	88813946	0.36975
shLC3B_2	11	192764	3583752	0.21225
shLC3B_2	11	3583753	4053376	0.5705
shLC3B_2	11	4082542	8099912	0.23125
shLC3B_2	11	8099913	13363247	0.32725
shLC3B_2	11	13641998	22622211	0.31325
shLC3B_2	11	22753580	23297356	0.50225
shLC3B_2	11	23297357	27728101	0.37825
shLC3B_2	11	27728102	28220505	0.30125
shLC3B_2	11	28220506	28380050	0.3295
shLC3B_2	11	36054713	36645410	0.352
shLC3B_2	11	102205037	102501664	-0.321
shLC3B_2	11	102501665	103441803	-0.20175
shLC3B_2	11	103441804	103722187	-0.21225
shLC3B_2	11	103722188	105834171	-0.2115
shLC3B_2	11	128307814	128356727	-0.216
shLC3B_2	11	128617231	128817399	-0.27625
shLC3B_2	12	24289964	33506980	0.2055
shLC3B_2	12	96472309	96528060	0.28075
shLC3B_2	12	99044920	99514151	-0.28425
shLC3B_2	12	99514152	99538894	0.51975
shLC3B_2	12	99538895	99550059	0.26625
shLC3B_2	14	20219083	23169645	-0.43925
shLC3B_2	14	23169646	23504782	-0.67625
shLC3B_2	14	23504783	29507656	-0.34825
shLC3B_2	14	29507657	29536995	-0.36625
shLC3B_2	14	29827888	31202739	-0.39125
shLC3B_2	14	31989217	61816226	-0.32325
shLC3B_2	14	62125638	62224715	-0.38525
shLC3B_2	14	62475815	62585952	-0.49325
shLC3B_2	14	62585953	62607022	-0.251
shLC3B_2	14	73658137	73662628	0.56375
shLC3B_2	14	74428445	74475795	0.604
shLC3B_2	14	74475796	74498332	0.76725
shLC3B_2	14	106212299	106233566	-0.285
shLC3B_2	14	106233567	106314911	0.352
shLC3B_2	14	106789744	106806049	0.49075
shLC3B_2	15	39854109	39901491	0.22
shLC3B_2	15	43030861	43073596	-0.4125
shLC3B_2	15	43073597	43148389	-0.50375
shLC3B_2	15	43148390	43274863	-0.20375
shLC3B_2	15	43274864	43834317	-0.2675
shLC3B_2	15	43834318	44715690	-0.20175
shLC3B_2	15	44983022	45913911	-0.2735
shLC3B_2	15	45913912	48914925	-0.28725
shLC3B_2	15	48914926	49250191	-0.283
shLC3B_2	15	49250192	49968751	-0.33525
shLC3B_2	15	49968752	50686451	-0.30125
shLC3B_2	15	50686452	50928788	-0.31575
shLC3B_2	15	51479102	52021606	-0.23725
shLC3B_2	15	52796528	53089441	-0.429
shLC3B_2	15	53089442	53126634	-0.222
shLC3B_2	15	53126635	53166185	-0.235
shLC3B_2	15	53166186	54882067	-0.2425
shLC3B_2	15	55171522	56074914	-0.27725
shLC3B_2	15	56074915	56619047	-0.315
shLC3B_2	15	56619048	56629893	-0.3045
shLC3B_2	15	56629894	56797316	-0.2745
shLC3B_2	15	56797317	56905982	-0.243
shLC3B_2	15	56905983	57164888	-0.26375
shLC3B_2	15	57164889	59494672	-0.28725
shLC3B_2	15	59494673	60003667	-0.24375
shLC3B_2	15	60003668	60958301	-0.29025
shLC3B_2	15	60958302	61237839	-0.323
shLC3B_2	15	61237840	62171478	-0.29575
shLC3B_2	15	62171479	62439165	-0.29175
shLC3B_2	15	62439166	63922473	-0.26775
shLC3B_2	15	63922474	64090857	-0.23175
shLC3B_2	15	64090858	64233109	-0.2385
shLC3B_2	15	64538524	64893844	-0.226
shLC3B_2	15	64893845	66051298	-0.309
shLC3B_2	15	66051299	66073343	-0.294
shLC3B_2	15	66073344	66339399	-0.281
shLC3B_2	15	66339400	66698579	-0.29975
shLC3B_2	15	66698580	67492896	-0.31125
shLC3B_2	15	67492897	67760807	-0.3725
shLC3B_2	15	67760808	69461454	-0.3195
shLC3B_2	15	69461455	69496055	-0.33625
shLC3B_2	15	69496056	69769634	-0.37125
shLC3B_2	15	69769635	70805716	-0.34
shLC3B_2	15	70805717	71096472	-0.2995
shLC3B_2	15	71096473	71718778	-0.3385
shLC3B_2	15	71718779	71742405	0.2915
shLC3B_2	15	72037610	72147830	0.2835
shLC3B_2	15	72147831	72170685	-0.3465
shLC3B_2	15	72170686	72559059	-0.28675
shLC3B_2	15	72559060	72902769	-0.29625
shLC3B_2	15	72902770	73519448	-0.321
shLC3B_2	15	73519449	73750480	-0.2915
shLC3B_2	15	73750481	73836164	-0.32525
shLC3B_2	15	73836165	74079039	-0.31925
shLC3B_2	15	74079040	76447902	-0.24825
shLC3B_2	15	76447903	76917884	-0.28375
shLC3B_2	15	76917885	77223255	-0.262
shLC3B_2	15	77223256	77383210	-0.227
shLC3B_2	15	77383211	80080306	-0.26
shLC3B_2	15	80080307	80345755	-0.27275
shLC3B_2	15	80625598	80728057	-0.26375
shLC3B_2	15	80728058	81022086	-0.24175
shLC3B_2	15	81022087	83978601	-0.27925
shLC3B_2	15	83978602	84248722	-0.284
shLC3B_2	15	84248723	84408545	-0.2905
shLC3B_2	15	84408546	84566443	-0.24225
shLC3B_2	15	84566444	86361092	-0.294
shLC3B_2	15	86361093	87814252	-0.2985
shLC3B_2	15	87814253	88114479	-0.24125
shLC3B_2	15	88114480	91304872	-0.28075
shLC3B_2	15	91304873	91309474	-0.2265
shLC3B_2	15	91309475	91400207	-0.209
shLC3B_2	15	91400208	91711208	-0.22
shLC3B_2	15	91711209	93130919	-0.27825
shLC3B_2	15	93130920	93449968	-0.25375
shLC3B_2	15	93449969	93930035	-0.28475
shLC3B_2	15	93930036	94218386	-0.30825
shLC3B_2	15	94218387	97262426	-0.2995
shLC3B_2	15	97262427	97559784	-0.28975
shLC3B_2	15	97559785	97970962	-0.28575
shLC3B_2	15	97970963	98252109	-0.3235
shLC3B_2	15	98252110	99782594	-0.28875
shLC3B_2	15	99782595	100052233	-0.2685
shLC3B_2	15	100052234	102397316	-0.271
shLC3B_2	16	34416854	34476879	-0.21475
shLC3B_2	16	34476880	34579230	-0.39725
shLC3B_2	16	34746260	34773327	0.24275
shLC3B_2	16	34773328	34970652	0.37375
shLC3B_2	16	47674627	47701917	-0.2055
shLC3B_2	16	50861886	52021629	-0.20125
shLC3B_2	16	52301822	52363974	-0.24025
shLC3B_2	16	52363975	52997497	-0.229
shLC3B_2	16	56102288	56787160	-0.225
shLC3B_2	16	58649431	60915988	-0.21075
shLC3B_2	17	3922748	4212107	-0.819
shLC3B_2	17	37666031	37672323	0.53775
shLC3B_2	17	37672324	37676208	0.3025
shLC3B_2	17	37886398	38074517	0.41775
shLC3B_2	19	4686988	5000821	0.26725
shLC3B_2	19	10230032	11052984	0.234
shLC3B_2	19	18848287	19094225	0.26625
shLC3B_2	19	19094226	19413091	0.71225
shLC3B_2	19	21707728	21775493	0.2205
shLC3B_2	19	38950947	39061168	0.30475
shLC3B_2	19	52674528	52745120	0.209
shLC3B_2	20	3271855	3299227	0.30275
shLC3B_2	20	3299228	3429442	0.21025
shLC3B_2	20	14968542	14970412	0.2965
shLC3B_2	20	15724399	15727167	0.27775
shLC3B_2	20	15727168	15790158	-0.347
shLC3B_2	20	15790159	15795174	-0.54925
shLC3B_2	20	15881446	15886209	0.23975
shLC3B_2	20	32282083	34345709	0.21275
shLC3B_2	20	34345710	34493613	0.2895
shLC3B_2	20	34493614	34522519	0.3615
shLC3B_2	20	34522520	34582946	0.4445
shLC3B_2	21	9648315	14902698	0.304
shLC3B_2	21	19907532	20228249	0.243
shLC3B_2	21	40476413	40751810	0.372
shLC3B_2	22	19947942	19989889	-0.20575
shLC3B_2	22	21444030	21450019	0.26025
shLC3B_2	X	13421435	13553664	0.769
shLC3B_2	X	13553665	13621553	0.42175
shLC3B_2	X	13621554	13624594	0.26375
shLC3B_3	1	35619215	36291749	-0.60775
shLC3B_3	1	36902226	37169664	-0.223
shLC3B_3	1	45720886	47272184	-0.20025
shLC3B_3	1	47272185	49615545	-0.22475
shLC3B_3	1	51324546	57507013	-0.30575
shLC3B_3	1	57507014	63655913	-0.33725
shLC3B_3	1	63655914	63744392	-0.26275
shLC3B_3	1	63744393	63990717	-0.20225
shLC3B_3	1	67275027	68668429	-0.4205
shLC3B_3	1	68680929	78089398	0.44225
shLC3B_3	1	94408908	94455419	0.56925
shLC3B_3	2	24488625	25716596	0.5425
shLC3B_3	2	34509330	34523963	-0.2155
shLC3B_3	2	34523964	34741000	-0.2375
shLC3B_3	2	34741001	42660296	-0.222
shLC3B_3	2	42660297	42993165	0.30175
shLC3B_3	2	89138631	89311930	-1.17475
shLC3B_3	2	89311931	89323984	-0.55375
shLC3B_3	2	89323985	95431368	-0.30475
shLC3B_3	2	99282659	111392258	-0.3605
shLC3B_3	2	111392259	113208197	0.2145
shLC3B_3	2	113208198	137847978	-0.35125
shLC3B_3	2	137847979	138310149	-0.342
shLC3B_3	2	138310150	145524245	-0.32375
shLC3B_3	2	145524246	145595570	-0.50525
shLC3B_3	2	145595571	146217924	-1.0935
shLC3B_3	3	63411	262460	-0.31425
shLC3B_3	3	262461	13356077	-0.378
shLC3B_3	3	13356078	13726269	-0.28225
shLC3B_3	3	13778888	26451491	0.354
shLC3B_3	3	37046389	37196600	3.30575
shLC3B_3	3	55618492	56218515	-0.9755
shLC3B_3	3	56218516	56228391	-0.214
shLC3B_3	3	56228392	59585591	0.2175
shLC3B_3	3	61250259	87578920	0.2345
shLC3B_3	3	87578921	93517442	0.6585
shLC3B_3	3	168583606	168805661	-1.90475
shLC3B_3	4	40085524	40466546	-0.3125
shLC3B_3	5	46212992	49441965	-0.22425
shLC3B_3	5	49562291	49846227	0.24675
shLC3B_3	5	53002309	53273341	0.6475
shLC3B_3	5	56974635	57736110	0.37975
shLC3B_3	5	57736111	62776003	0.21175
shLC3B_3	5	62776004	64484801	0.28475
shLC3B_3	5	64484802	64763224	0.36075
shLC3B_3	5	64763225	68553757	0.2605
shLC3B_3	5	68553758	68787257	0.23475
shLC3B_3	5	68787258	68824885	0.33575
shLC3B_3	5	68824886	70781417	0.39775
shLC3B_3	5	70781418	70939436	0.3045
shLC3B_3	5	70939437	71018056	0.2005
shLC3B_3	5	71593138	83589288	0.259
shLC3B_3	5	83589289	83752537	0.3465
shLC3B_3	5	83752538	83856399	0.2575
shLC3B_3	5	115210140	115522004	0.42325
shLC3B_3	5	131915213	132250699	-0.32625
shLC3B_3	5	132250700	132255569	-0.26375
shLC3B_3	5	135477721	135840293	-0.30425
shLC3B_3	5	138933151	139019921	-0.24125
shLC3B_3	5	139019922	139411702	-0.3495
shLC3B_3	5	139411703	140005211	-0.52525
shLC3B_3	5	140005212	140057215	-0.23025
shLC3B_3	5	145544566	146097253	-0.4645
shLC3B_3	6	7282169	7519759	-0.95875
shLC3B_3	6	27278020	27660507	-0.26175
shLC3B_3	6	27941387	29194305	-0.203
shLC3B_3	6	29194306	29392234	-0.225
shLC3B_3	6	46452619	46724246	-0.228
shLC3B_3	6	51646058	57205822	-0.21425
shLC3B_3	6	68181772	71722820	-0.20025
shLC3B_3	6	71722821	71732365	-0.36425
shLC3B_3	6	71732366	72017852	-0.88775
shLC3B_3	6	72017853	72235702	-0.84525
shLC3B_3	6	72235703	72518643	-0.93925
shLC3B_3	6	72518644	72560564	-0.50275
shLC3B_3	6	79109701	79832422	-0.215
shLC3B_3	6	79832423	81515795	-0.2355
shLC3B_3	6	82029110	82175433	-0.20975
shLC3B_3	6	96014686	96073905	-0.44575
shLC3B_3	6	96073906	97207917	-0.478
shLC3B_3	6	97207918	97388642	-0.599
shLC3B_3	6	97388643	97405914	-0.42975
shLC3B_3	6	97405915	97591679	-0.24475
shLC3B_3	6	118200325	120218446	-0.22225
shLC3B_3	6	167444254	168158929	1.3765
shLC3B_3	7	4582263	27017869	0.242
shLC3B_3	7	73493476	74482793	-0.2685
shLC3B_3	7	76059561	79093151	0.2675
shLC3B_3	7	79093152	80786032	0.2245
shLC3B_3	7	80786033	96766136	0.255
shLC3B_3	7	103574461	108415329	0.3025
shLC3B_3	7	108415330	113446555	0.3945
shLC3B_3	7	113446556	130640610	0.2365
shLC3B_3	7	138262890	148529921	0.2205
shLC3B_3	8	28770132	28794677	-0.2975
shLC3B_3	8	28794678	28902758	-0.4395
shLC3B_3	8	28902759	28913887	-0.536
shLC3B_3	8	28913888	29200077	-0.5685
shLC3B_3	8	36783527	37105186	-0.25575
shLC3B_3	8	95636657	95973409	-0.63575
shLC3B_3	8	116836588	117126309	0.21975
shLC3B_3	8	128103019	128118105	-0.3605
shLC3B_3	8	128118106	128399807	-0.617
shLC3B_3	9	204738	8481496	0.22975
shLC3B_3	9	8481497	11088432	0.38675
shLC3B_3	9	21968549	22119194	1.37775
shLC3B_3	9	22119195	22140223	3.41075
shLC3B_3	9	33061716	33117523	0.80725
shLC3B_3	9	33117524	36397457	-0.323
shLC3B_3	9	36397458	37086995	-0.599
shLC3B_3	9	37086996	37149941	-0.3395
shLC3B_3	10	88656451	88732663	0.206
shLC3B_3	10	88732664	88813946	0.31675
shLC3B_3	10	88813947	92691071	0.429
shLC3B_3	10	104486974	105206873	0.2245
shLC3B_3	10	105206874	105332451	-0.26125
shLC3B_3	11	4082542	22618765	0.20425
shLC3B_3	11	22618766	22921535	0.37225
shLC3B_3	11	22921536	27596937	0.22325
shLC3B_3	11	35841576	35962248	-0.207
shLC3B_3	11	35962249	36054712	-0.32825
shLC3B_3	11	36054713	36645410	-0.433
shLC3B_3	11	36645411	36738986	-0.203
shLC3B_3	11	64946858	68711414	-0.227
shLC3B_3	11	102205037	102501664	-0.286
shLC3B_3	12	6761940	21714605	0.22825
shLC3B_3	12	21714606	24289963	0.238
shLC3B_3	12	24289964	33506980	-0.7555
shLC3B_3	12	99044920	99514151	1.21975
shLC3B_3	12	99514152	99538894	0.66975
shLC3B_3	12	99538895	99550059	0.41625
shLC3B_3	13	48940056	53783354	0.21975
shLC3B_3	13	53783355	56391074	0.253
shLC3B_3	13	56391075	69675702	0.218
shLC3B_3	13	69675703	72539988	0.393
shLC3B_3	13	72539989	90886810	0.225
shLC3B_3	14	20219083	25252011	-0.34125
shLC3B_3	14	25252012	26344307	-0.21325
shLC3B_3	14	29548525	30269821	-0.46325
shLC3B_3	14	30269822	30547525	-0.88125
shLC3B_3	14	51299485	51775378	-0.51225
shLC3B_3	14	57188204	58492909	0.34075
shLC3B_3	14	61816227	62585952	-0.49925
shLC3B_3	14	62585953	62607022	-0.257
shLC3B_3	14	69813370	72504428	-0.24175
shLC3B_3	14	73662629	74428444	-0.589
shLC3B_3	14	104839538	105997638	0.3585
shLC3B_3	14	105997639	106212298	0.2455
shLC3B_3	14	106314912	106789743	-0.22825
shLC3B_3	14	106796014	106806049	-0.27525
shLC3B_3	15	39901492	40740712	-0.30725
shLC3B_3	15	40740713	40771096	-0.22425
shLC3B_3	15	43073597	43274863	-0.25875
shLC3B_3	15	43274864	43834317	-0.3225
shLC3B_3	15	43834318	43911632	-0.25675
shLC3B_3	15	43911633	44715690	-0.50175
shLC3B_3	15	44715691	44847154	-0.436
shLC3B_3	15	44847155	45702798	-0.4165
shLC3B_3	15	46585722	47723112	-0.60525
shLC3B_3	15	47723113	48914925	-0.41825
shLC3B_3	15	48914926	49250191	-0.414
shLC3B_3	15	49250192	49968751	-0.46625
shLC3B_3	15	49968752	50686451	-0.43225
shLC3B_3	15	50686452	50992008	-0.44675
shLC3B_3	15	50992009	51472244	-0.37875
shLC3B_3	15	51472245	51479101	-0.42975
shLC3B_3	15	51479102	52021606	-0.48525
shLC3B_3	15	52021607	52031693	-0.44275
shLC3B_3	15	52031694	53126634	-0.412
shLC3B_3	15	53126635	53166185	-0.425
shLC3B_3	15	53166186	53411106	-0.4325
shLC3B_3	15	53411107	54882067	-0.2515
shLC3B_3	15	55171522	56074914	-0.28625
shLC3B_3	15	56074915	56619047	-0.324
shLC3B_3	15	56619048	56629893	-0.3135
shLC3B_3	15	56629894	56797316	-0.2835
shLC3B_3	15	56797317	56905982	-0.252
shLC3B_3	15	56905983	57164888	-0.27275
shLC3B_3	15	57164889	59494672	-0.29625
shLC3B_3	15	59494673	60003667	-0.25275
shLC3B_3	15	60003668	60958301	-0.29925
shLC3B_3	15	60958302	61237839	-0.332
shLC3B_3	15	61237840	62171478	-0.30475
shLC3B_3	15	62171479	62439165	-0.30075
shLC3B_3	15	62439166	63922473	-0.27675
shLC3B_3	15	63922474	63982017	-0.24075
shLC3B_3	15	63982018	64090857	-0.56675
shLC3B_3	15	64090858	64233109	-0.5735
shLC3B_3	15	64233110	64538523	-0.5195
shLC3B_3	15	64538524	64744789	-0.561
shLC3B_3	15	64744790	66051298	-0.31
shLC3B_3	15	66051299	66073343	-0.295
shLC3B_3	15	66073344	66339399	-0.282
shLC3B_3	15	66339400	66698579	-0.30075
shLC3B_3	15	66698580	67492896	-0.31225
shLC3B_3	15	67492897	67760807	-0.3735
shLC3B_3	15	67760808	69461454	-0.3205
shLC3B_3	15	69461455	69496055	-0.33725
shLC3B_3	15	69496056	69769634	-0.37225
shLC3B_3	15	69769635	70805716	-0.341
shLC3B_3	15	70805717	71096472	-0.3005
shLC3B_3	15	71096473	71742405	-0.3395
shLC3B_3	15	71742406	72037609	-0.45625
shLC3B_3	15	72037610	72170685	-0.3475
shLC3B_3	15	72170686	72559059	-0.28775
shLC3B_3	15	72559060	72715944	-0.29725
shLC3B_3	15	72715945	72902769	-0.23325
shLC3B_3	15	72902770	73519448	-0.258
shLC3B_3	15	73519449	73750480	-0.2285
shLC3B_3	15	73750481	73836164	-0.26225
shLC3B_3	15	73836165	74079039	-0.25625
shLC3B_3	15	76447903	76917884	-0.22075
shLC3B_3	15	77223256	77383210	-0.21
shLC3B_3	15	77383211	80080306	-0.243
shLC3B_3	15	80080307	80345755	-0.25575
shLC3B_3	15	80625598	80728057	-0.24675
shLC3B_3	15	80728058	81022086	-0.22475
shLC3B_3	15	81022087	83978601	-0.26225
shLC3B_3	15	83978602	84248722	-0.267
shLC3B_3	15	84248723	84408545	-0.2735
shLC3B_3	15	84408546	84566443	-0.22525
shLC3B_3	15	84566444	86361092	-0.277
shLC3B_3	15	86361093	87814252	-0.2815
shLC3B_3	15	87814253	88114479	-0.22425
shLC3B_3	15	88114480	91304872	-0.26375
shLC3B_3	15	91304873	91309474	-0.2095
shLC3B_3	15	91400208	91711208	-0.203
shLC3B_3	15	91711209	93130919	-0.26125
shLC3B_3	15	93130920	93449968	-0.23675
shLC3B_3	15	93449969	93930035	-0.26775
shLC3B_3	15	93930036	94218386	-0.29125
shLC3B_3	15	94218387	97262426	-0.2825
shLC3B_3	15	97262427	97559784	-0.27275
shLC3B_3	15	97559785	97970962	-0.26875
shLC3B_3	15	97970963	98252109	-0.3065
shLC3B_3	15	98252110	99782594	-0.27175
shLC3B_3	15	99782595	100052233	-0.2515
shLC3B_3	15	100052234	102397316	-0.254
shLC3B_3	16	2242336	2637282	-0.28275
shLC3B_3	16	2637283	2648917	-0.2155
shLC3B_3	16	6063511	6169306	-0.62525
shLC3B_3	16	11738037	12073382	-0.20225
shLC3B_3	16	32564454	34416853	-0.20725
shLC3B_3	16	34416854	34476879	-0.31075
shLC3B_3	16	34476880	34746259	-0.49325
shLC3B_3	16	34746260	34773327	-0.30325
shLC3B_3	16	47563801	47674626	-0.221
shLC3B_3	16	47674627	47701917	-0.2655
shLC3B_3	16	47701918	48214116	-0.24725
shLC3B_3	16	48397244	50590320	-0.2095
shLC3B_3	16	50861886	52021629	-0.26125
shLC3B_3	16	52021630	52027366	-0.25225
shLC3B_3	16	52027367	52056221	-0.21075
shLC3B_3	16	52087556	52301821	-0.21725
shLC3B_3	16	52301822	52363974	-0.30025
shLC3B_3	16	52363975	52997497	-0.289
shLC3B_3	16	52997498	53386396	-0.2255
shLC3B_3	16	53386397	53427827	-0.235
shLC3B_3	16	53427828	53759122	-0.20725
shLC3B_3	16	57756643	58336290	0.209
shLC3B_3	16	58336291	58357575	0.232
shLC3B_3	16	58357576	58649430	-0.331
shLC3B_3	16	58649431	58783940	-0.38375
shLC3B_3	16	61220951	61243811	-0.2925
shLC3B_3	16	61243812	61343445	-0.2275
shLC3B_3	16	79976222	82835885	0.21875
shLC3B_3	16	82835886	82956219	-0.23425
shLC3B_3	16	83150178	85218938	0.2075
shLC3B_3	17	3922748	4212107	0.599
shLC3B_3	17	20069372	20689792	0.4845
shLC3B_3	17	20689793	25326940	0.526
shLC3B_3	17	25326941	37555402	-0.292
shLC3B_3	17	37555403	37666030	-0.486
shLC3B_3	17	37666031	37672323	-0.80125
shLC3B_3	17	37672324	37676208	-1.0365
shLC3B_3	17	37676209	37886397	-1.3135
shLC3B_3	17	37886398	38074517	-0.92125
shLC3B_3	19	4686988	5000821	0.28725
shLC3B_3	19	6060641	9346761	0.205
shLC3B_3	19	9346762	9680701	-0.291
shLC3B_3	19	9680702	10050183	0.262
shLC3B_3	19	10050184	10230031	-0.469
shLC3B_3	19	10230032	10265247	-0.425
shLC3B_3	19	13647830	13896295	-0.40575
shLC3B_3	19	19078592	19968124	-0.34475
shLC3B_3	19	19968125	20179613	-0.23375
shLC3B_3	19	20473553	21340694	-0.3165
shLC3B_3	19	23673890	24427470	-0.3665
shLC3B_3	19	35035275	35465186	-0.478
shLC3B_3	19	40982375	41255888	-0.5865
shLC3B_3	19	41255889	41342593	-0.5785
shLC3B_3	19	45769575	45889649	0.31475
shLC3B_3	20	3429443	3942177	-0.374
shLC3B_3	20	3942178	3950849	-0.21175
shLC3B_3	20	14000786	14114821	-0.2235
shLC3B_3	20	14970413	14977487	-0.23075
shLC3B_3	20	14977488	15038919	-0.34325
shLC3B_3	20	15038920	15046717	-0.2665
shLC3B_3	20	15687866	15724398	-0.6275
shLC3B_3	20	15724399	15727167	-0.39825
shLC3B_3	20	15783346	15790158	0.593
shLC3B_3	20	15790159	15795174	0.39075
shLC3B_3	20	36989269	38657163	-0.323
shLC3B_3	20	42222984	42640612	-0.38575
shLC3B_3	21	9648315	14902698	0.271
shLC3B_3	21	28558373	28562545	-0.21875
shLC3B_3	21	28562546	28799488	-0.22675
shLC3B_3	21	28799489	28865378	-0.2015
shLC3B_3	21	29249446	29305581	-0.3215
shLC3B_3	21	29305582	29473123	-0.34575
shLC3B_3	21	35269767	35442025	-0.20025
shLC3B_3	21	38525356	38822512	0.2245
shLC3B_3	21	40476413	40751810	0.349
shLC3B_3	21	45333865	45646130	-0.47
shLC3B_3	22	17803786	18036430	-0.27825
shLC3B_3	22	19947942	20156743	-0.26875
shLC3B_3	22	20156744	21288900	-0.36325
shLC3B_3	22	21288901	21337324	-0.2995
shLC3B_3	22	21337325	21444029	-0.2035
shLC3B_3	X	177942	1992070	-0.20275
shLC3B_3	X	13553665	13621553	-0.39925
shLC3B_3	X	13621554	13624594	-0.55725
shLC3B_3	X	13624595	13663294	-0.71275
shLC3B_3	X	118695243	119222179	-0.4045
shLC3B_3	X	132660369	133522723	-0.2725
shLC3B_3	X	154979673	156040894	-0.2135
shLC3B_4	1	754192	1948399	0.375
shLC3B_4	1	1948400	2139306	0.335
shLC3B_4	1	2139307	2205547	0.362
shLC3B_4	1	2205548	3304127	0.366
shLC3B_4	1	3304128	16125960	0.25
shLC3B_4	1	16125961	16345207	0.2405
shLC3B_4	1	16370479	16776867	0.50775
shLC3B_4	1	16776868	19529203	0.2525
shLC3B_4	1	19529204	35090072	0.26275
shLC3B_4	1	35090073	35409735	0.65525
shLC3B_4	1	35409736	36749924	0.26625
shLC3B_4	1	37169665	47272184	0.27175
shLC3B_4	1	47272185	51886635	0.24725
shLC3B_4	1	51886636	57507013	0.31625
shLC3B_4	1	57507014	63655913	0.28475
shLC3B_4	1	63655914	63744392	0.35925
shLC3B_4	1	63744393	63990717	0.41975
shLC3B_4	1	63990718	63999086	0.4785
shLC3B_4	1	63999087	67275026	0.5505
shLC3B_4	1	67275027	68668429	0.3675
shLC3B_4	1	68668430	68680928	-0.2665
shLC3B_4	1	94455420	109735503	0.3945
shLC3B_4	1	109735504	110271728	0.3035
shLC3B_4	1	110271729	144009052	0.4345
shLC3B_4	2	25716597	25729720	-0.59625
shLC3B_4	2	42660297	42993165	0.66175
shLC3B_4	2	89323985	95429196	0.20025
shLC3B_4	2	139704797	145524245	-0.21575
shLC3B_4	2	145524246	145595570	-0.39725
shLC3B_4	2	145595571	146217924	-0.9855
shLC3B_4	2	146217925	243052330	0.20075
shLC3B_4	3	63411	262460	0.21075
shLC3B_4	3	13356078	13410083	0.24275
shLC3B_4	3	13410084	13726269	-0.53425
shLC3B_4	3	37046389	37196600	-0.51525
shLC3B_4	3	55618492	56218515	0.2145
shLC3B_4	3	56218516	56228391	0.976
shLC3B_4	3	67557295	71196856	0.2225
shLC3B_4	3	93517443	168583605	0.2545
shLC3B_4	3	168583606	168805661	1.26725
shLC3B_4	3	168805662	198295558	0.25375
shLC3B_4	4	69404	18893674	0.24875
shLC3B_4	4	18893675	19226908	0.22575
shLC3B_4	4	19226909	26456970	0.35275
shLC3B_4	4	26456971	27156305	0.26575
shLC3B_4	4	27156306	32640519	0.25375
shLC3B_4	4	32640520	32963837	0.30625
shLC3B_4	4	32963838	40085523	0.2625
shLC3B_4	4	40085524	40466546	0.4485
shLC3B_4	4	40712344	44381857	0.27725
shLC3B_4	4	44381858	44528387	0.27575
shLC3B_4	4	44528388	45182526	0.28975
shLC3B_4	4	45182527	45362519	0.34675
shLC3B_4	4	45362520	45736967	0.3285
shLC3B_4	4	45736968	53404085	0.3345
shLC3B_4	4	53404086	53680089	0.2195
shLC3B_4	4	53680090	62609115	0.3115
shLC3B_4	4	62609116	62719326	0.407
shLC3B_4	4	62719327	64806649	0.3255
shLC3B_4	4	65089961	67377864	0.3475
shLC3B_4	4	67377865	67661297	0.31025
shLC3B_4	4	67661298	95018783	0.3435
shLC3B_4	4	95018784	95300531	0.3425
shLC3B_4	4	95300532	98014512	0.3415
shLC3B_4	4	98014513	98928292	0.372
shLC3B_4	4	98928293	107557299	0.336
shLC3B_4	4	107557300	107845793	0.35925
shLC3B_4	4	107845794	111959669	0.331
shLC3B_4	4	111959670	112217943	0.34425
shLC3B_4	4	112217944	112392700	0.32475
shLC3B_4	4	112392701	112645329	0.336
shLC3B_4	4	112645330	113169899	0.31675
shLC3B_4	4	113169900	114720031	0.3515
shLC3B_4	4	114720032	115058134	0.335
shLC3B_4	4	115058135	122106292	0.313
shLC3B_4	4	122106293	143389404	0.2875
shLC3B_4	4	143389405	143562085	0.3325
shLC3B_4	4	143562086	145373133	0.2845
shLC3B_4	4	145373134	148761713	0.29125
shLC3B_4	4	148761714	149337407	0.274
shLC3B_4	4	149337408	161603704	0.2955
shLC3B_4	4	161603705	161875144	0.2355
shLC3B_4	4	161875145	162997506	0.3035
shLC3B_4	4	162997507	163186763	0.33825
shLC3B_4	4	163186764	163465883	0.306
shLC3B_4	4	163465884	164069822	0.277
shLC3B_4	4	164069823	165558098	0.30475
shLC3B_4	4	165558099	165790250	0.26975
shLC3B_4	4	165790251	167020323	0.307
shLC3B_4	4	167363940	175260384	0.2755
shLC3B_4	4	175260385	175947637	0.3185
shLC3B_4	4	175947638	176827363	0.2845
shLC3B_4	4	176827364	177091828	0.29275
shLC3B_4	4	177091829	179611901	0.2845
shLC3B_4	4	179611902	179928633	0.30275
shLC3B_4	4	179928634	182998269	0.30525
shLC3B_4	4	182998270	183263054	0.307
shLC3B_4	4	183263055	190915649	0.309
shLC3B_4	5	49441966	49562290	-0.2225
shLC3B_4	5	64484802	64763224	0.22375
shLC3B_4	5	68824886	70781417	0.26075
shLC3B_4	5	83589289	83752537	0.2065
shLC3B_4	5	88349622	88674688	-0.2115
shLC3B_4	5	88674689	101019724	-0.2225
shLC3B_4	5	101019725	101452775	-0.3265
shLC3B_4	5	101452776	101456923	-0.2015
shLC3B_4	5	102435260	116732455	-0.20675
shLC3B_4	5	127877745	128265173	-0.40775
shLC3B_4	5	128265174	131915212	-0.26075
shLC3B_4	5	131915213	132250699	-0.45025
shLC3B_4	5	132250700	132255569	-0.38775
shLC3B_4	5	132255570	135162355	-0.2095
shLC3B_4	5	135162356	135477720	-0.23025
shLC3B_4	5	135477721	135840293	0.53775
shLC3B_4	5	138933151	139019921	-0.24325
shLC3B_4	5	139019922	139090103	-0.3515
shLC3B_4	5	139090104	139411702	-0.3185
shLC3B_4	5	139411703	139460235	-0.49425
shLC3B_4	5	140005212	140057215	-0.33025
shLC3B_4	5	140057216	161748875	-0.2025
shLC3B_4	5	162050745	162975935	-0.2135
shLC3B_4	5	163311742	179708895	-0.2105
shLC3B_4	5	179708896	181538258	0.2895
shLC3B_4	6	204909	2176633	0.20325
shLC3B_4	6	2452554	8193127	0.25125
shLC3B_4	6	8193128	8454364	0.206
shLC3B_4	6	8454365	9003066	0.226
shLC3B_4	6	9003067	9334213	0.29275
shLC3B_4	6	9334214	12711788	0.233
shLC3B_4	6	13010299	27278019	0.305
shLC3B_4	6	27278020	27660507	0.23825
shLC3B_4	6	27660508	27941386	0.21325
shLC3B_4	6	29392235	31026433	0.2125
shLC3B_4	6	31026434	31179540	0.31525
shLC3B_4	6	31179541	31301614	0.2815
shLC3B_4	6	31301615	31531012	0.316
shLC3B_4	6	32202678	32528025	0.2135
shLC3B_4	6	32670064	32682663	0.25825
shLC3B_4	6	32682664	35473251	0.22175
shLC3B_4	6	37104492	46452618	0.261
shLC3B_4	6	46724247	50239685	0.23
shLC3B_4	6	50522228	51262935	0.266
shLC3B_4	6	51262936	51646057	0.291
shLC3B_4	6	51646058	57205822	0.24175
shLC3B_4	6	57205823	57225630	0.29275
shLC3B_4	6	57225631	57444438	0.33425
shLC3B_4	6	57444439	68181771	0.266
shLC3B_4	6	68181772	71722820	0.25575
shLC3B_4	6	71732366	72017852	0.35125
shLC3B_4	6	72017853	72061459	0.39375
shLC3B_4	6	72061460	72235702	0.53675
shLC3B_4	6	72235703	72518643	0.44275
shLC3B_4	6	72560565	78526974	0.2815
shLC3B_4	6	78526975	79109700	0.33225
shLC3B_4	6	79109701	79832422	0.253
shLC3B_4	6	79832423	81515795	0.2325
shLC3B_4	6	82029110	82175433	0.23525
shLC3B_4	6	82175434	82463375	0.27475
shLC3B_4	6	82463376	90078453	0.24875
shLC3B_4	6	90706069	94979131	0.29875
shLC3B_4	6	94979132	95308391	0.3025
shLC3B_4	6	95308392	95662535	0.33925
shLC3B_4	6	95662536	96014685	0.22575
shLC3B_4	6	96014686	96073905	0.24425
shLC3B_4	6	96073906	97388642	0.212
shLC3B_4	6	97388643	97405914	0.38125
shLC3B_4	6	97405915	97591679	0.56625
shLC3B_4	6	97591680	100508299	0.22125
shLC3B_4	6	100840380	145775291	0.22575
shLC3B_4	6	157738258	158522884	0.263
shLC3B_4	6	158522885	158569885	0.303
shLC3B_4	6	158569886	167444253	0.207
shLC3B_4	6	168158930	170913050	0.23175
shLC3B_4	7	11759701	29819704	0.204
shLC3B_4	7	73493476	74142219	0.3115
shLC3B_4	7	74142220	74482793	-0.2935
shLC3B_4	7	79043473	79093151	0.2335
shLC3B_4	7	80786033	97904504	0.221
shLC3B_4	7	102108900	124692291	0.2075
shLC3B_4	8	172417	12851204	0.20725
shLC3B_4	8	28794678	28902758	-0.2045
shLC3B_4	8	28902759	28913887	0.484
shLC3B_4	8	28913888	29200077	0.4515
shLC3B_4	8	37105187	46896971	0.21225
shLC3B_4	8	49111160	63963846	0.21025
shLC3B_4	8	63963847	71662115	0.219
shLC3B_4	8	71662116	88152042	0.20525
shLC3B_4	8	88644597	90064632	0.22625
shLC3B_4	8	90496380	96773261	0.21725
shLC3B_4	8	99716338	99990901	0.274
shLC3B_4	8	99990902	100043897	0.213
shLC3B_4	8	114552521	114573406	0.24475
shLC3B_4	8	114573407	128103018	0.21475
shLC3B_4	8	128118106	128399807	0.477
shLC3B_4	8	143046546	143429622	0.2425
shLC3B_4	8	143429623	146292733	0.21225
shLC3B_4	9	204738	11695784	0.44575
shLC3B_4	9	21968549	22140223	-0.32125
shLC3B_4	9	22140224	24658330	0.20225
shLC3B_4	9	33117524	37086995	0.363
shLC3B_4	9	37086996	37149941	0.6225
shLC3B_4	9	37149942	37258236	0.772
shLC3B_4	9	37315569	68170420	0.35375
shLC3B_4	9	68170421	97178362	0.20075
shLC3B_4	9	97178363	141054760	0.202
shLC3B_4	10	75521251	76762962	0.24475
shLC3B_4	10	84297399	84405045	0.24225
shLC3B_4	10	84405046	88651066	0.22825
shLC3B_4	10	88656451	88732663	0.232
shLC3B_4	10	88732664	88813946	0.34275
shLC3B_4	11	192764	3583752	0.38825
shLC3B_4	11	3583753	4053376	0.7035
shLC3B_4	11	4060283	4082541	0.26
shLC3B_4	11	4082542	6924753	0.40125
shLC3B_4	11	6924754	7588051	0.35725
shLC3B_4	11	7588052	8099912	0.42525
shLC3B_4	11	8099913	8271722	0.41525
shLC3B_4	11	8271723	13363247	0.46125
shLC3B_4	11	13363248	13641997	0.48125
shLC3B_4	11	13641998	19077903	0.45825
shLC3B_4	11	19077904	19181589	0.63625
shLC3B_4	11	19181590	21443158	0.44925
shLC3B_4	11	21443159	21720697	0.53425
shLC3B_4	11	21720698	22626618	0.54625
shLC3B_4	11	22626619	22800551	0.37425
shLC3B_4	11	22800552	25394402	0.58325
shLC3B_4	11	25394403	25680014	0.37125
shLC3B_4	11	25680015	27433831	0.59625
shLC3B_4	11	27433832	27728101	0.36925
shLC3B_4	11	27728102	28178004	0.43425
shLC3B_4	11	28220506	35841575	0.2165
shLC3B_4	11	36054713	36645410	0.53
shLC3B_4	11	36795692	50517802	0.203
shLC3B_4	11	118915944	119133200	-0.25325
shLC3B_4	11	119133201	119142243	-0.2695
shLC3B_4	12	14246352	16885668	0.23325
shLC3B_4	12	24289964	33506980	0.3705
shLC3B_4	12	38408155	39433976	0.27675
shLC3B_4	12	39433977	69305457	0.234
shLC3B_4	12	69305458	96472308	0.22075
shLC3B_4	12	99514152	99538894	0.69175
shLC3B_4	12	99538895	99550059	0.43825
shLC3B_4	13	53783355	54234869	0.203
shLC3B_4	14	20219083	29507656	-0.30725
shLC3B_4	14	29507657	30237759	-0.32525
shLC3B_4	14	30237760	31202739	-0.32925
shLC3B_4	14	31491822	31989216	-0.25925
shLC3B_4	14	32288664	32589092	-0.33925
shLC3B_4	14	32589093	44282244	-0.23425
shLC3B_4	14	44565011	49959918	-0.31525
shLC3B_4	14	49959919	50252662	-0.47725
shLC3B_4	14	62140162	62585952	-0.30225
shLC3B_4	14	62624957	66536913	0.22925
shLC3B_4	14	66979493	67556009	0.221
shLC3B_4	14	73370743	73662628	0.52575
shLC3B_4	14	74428445	74475795	0.566
shLC3B_4	14	77821879	78093406	0.235
shLC3B_4	14	106033924	106212298	0.7245
shLC3B_4	14	106212299	106233566	0.574
shLC3B_4	14	106233567	106314911	0.444
shLC3B_4	14	106314912	106789743	0.25075
shLC3B_4	14	106789744	106806049	0.58275
shLC3B_4	15	20161372	39850190	0.20475
shLC3B_4	15	39850191	39854108	0.57
shLC3B_4	15	39854109	39901491	0.489
shLC3B_4	15	39901492	40740712	0.29375
shLC3B_4	15	40740713	40771096	0.37675
shLC3B_4	15	41630770	43030860	-0.237
shLC3B_4	15	43030861	43073596	0.3105
shLC3B_4	15	43073597	43274863	0.21925
shLC3B_4	15	43393646	43834317	-0.2975
shLC3B_4	15	43834318	44715690	-0.23175
shLC3B_4	15	49250192	49968751	-0.20825
shLC3B_4	15	51479102	52021606	-0.22725
shLC3B_4	15	55171522	56074914	-0.20925
shLC3B_4	15	56074915	56619047	-0.247
shLC3B_4	15	56619048	56629893	-0.2365
shLC3B_4	15	56629894	56797316	-0.2065
shLC3B_4	15	57164889	59494672	-0.21925
shLC3B_4	15	60003668	60958301	-0.22225
shLC3B_4	15	60958302	61237839	-0.255
shLC3B_4	15	61237840	62171478	-0.22775
shLC3B_4	15	62171479	62439165	-0.22375
shLC3B_4	15	67492897	67760807	-0.2215
shLC3B_4	15	69496056	69769634	-0.22025
shLC3B_4	15	71742406	72037609	-0.30425
shLC3B_4	15	88963298	89596924	-0.43375
shLC3B_4	15	93930036	94218386	-0.20825
shLC3B_4	15	97970963	98252109	-0.2235
shLC3B_4	16	14762204	15494720	0.2285
shLC3B_4	16	18794851	18994597	0.21475
shLC3B_4	16	21313650	21700895	0.224
shLC3B_4	16	28063948	31566028	0.21325
shLC3B_4	16	34416854	34476879	0.67725
shLC3B_4	16	34476880	34717297	0.49475
shLC3B_4	16	34746260	34773327	0.24475
shLC3B_4	16	34773328	46461308	0.37575
shLC3B_4	16	46461309	46860885	0.22775
shLC3B_4	16	46860886	47345090	0.20825
shLC3B_4	16	47466807	47563800	0.365
shLC3B_4	16	47563801	47674626	0.344
shLC3B_4	16	47674627	47701917	0.2995
shLC3B_4	16	47701918	47799656	0.31775
shLC3B_4	16	48214117	48397243	0.2485
shLC3B_4	16	48397244	49070798	0.2225
shLC3B_4	16	49070799	49088004	0.30525
shLC3B_4	16	50848973	50861885	0.23175
shLC3B_4	16	52027367	52056221	0.21825
shLC3B_4	16	52056222	52087555	0.23525
shLC3B_4	16	52087556	52301821	0.21175
shLC3B_4	16	52997498	53386396	0.2035
shLC3B_4	16	53427828	53759122	0.22175
shLC3B_4	16	53759123	53769676	0.23325
shLC3B_4	16	53769677	56787160	0.231
shLC3B_4	16	56787161	58336290	0.275
shLC3B_4	16	58336291	58649430	0.298
shLC3B_4	16	58649431	60915988	0.24525
shLC3B_4	16	60915989	61077279	0.322
shLC3B_4	16	61077280	61243811	0.3895
shLC3B_4	16	61243812	61343445	0.4545
shLC3B_4	16	61343446	61425917	0.53175
shLC3B_4	16	61425918	82956219	0.22775
shLC3B_4	16	82956220	88049059	0.2635
shLC3B_4	16	88049060	89945368	0.21425
shLC3B_4	16	89945369	90338344	0.2025
shLC3B_4	17	3922748	4212107	-0.755
shLC3B_4	17	25326941	37555402	0.206
shLC3B_4	17	37563567	37666030	0.837
shLC3B_4	17	37666031	37672323	0.52175
shLC3B_4	17	37672324	37676208	0.2865
shLC3B_4	17	37886398	38074517	0.40175
shLC3B_4	18	7726878	8031622	0.21925
shLC3B_4	18	23379895	23810240	0.2285
shLC3B_4	19	247232	792198	0.45425
shLC3B_4	19	792199	1175021	0.51125
shLC3B_4	19	1175022	1192417	0.32925
shLC3B_4	19	1192418	4686987	0.35525
shLC3B_4	19	4686988	5000821	0.46225
shLC3B_4	19	5000822	5034574	0.3505
shLC3B_4	19	5034575	6060640	0.27025
shLC3B_4	19	6060641	10230031	0.38
shLC3B_4	19	10230032	11052984	0.424
shLC3B_4	19	11052985	12950862	0.359
shLC3B_4	19	13294623	15789097	0.21525
shLC3B_4	19	15789098	16072152	0.38125
shLC3B_4	19	18497903	18589942	0.21825
shLC3B_4	19	18589943	19473444	0.34225
shLC3B_4	19	19981892	20179613	0.29725
shLC3B_4	19	20179614	20284282	0.41075
shLC3B_4	19	20606056	21472144	0.3655
shLC3B_4	19	21472145	21775493	0.3505
shLC3B_4	19	21775494	22380661	0.3085
shLC3B_4	19	22380662	22670999	0.2295
shLC3B_4	19	22963766	24204455	0.3845
shLC3B_4	19	24204456	24438496	0.3225
shLC3B_4	19	24438497	24451635	0.27075
shLC3B_4	19	24451636	27754572	0.30175
shLC3B_4	19	28053179	28074603	0.2025
shLC3B_4	19	28074604	29482010	0.21525
shLC3B_4	19	29482011	29591899	0.2405
shLC3B_4	19	29591900	29690669	0.2995
shLC3B_4	19	29690670	29726531	0.275
shLC3B_4	19	29726532	30197154	0.24425
shLC3B_4	19	30197155	30315269	0.32375
shLC3B_4	19	30315270	31899870	0.2675
shLC3B_4	19	31899871	32183170	0.23675
shLC3B_4	19	32183171	32463577	0.28525
shLC3B_4	19	32463578	32477282	0.30025
[truncated: 343 more rows]

## Sheet: SKOV3_Pathways_HAPTRIG
HAPTRIG Pathway Analysis
KEGG Pathway	Shared with OV	Nominal p	Magnitude	-log10(p)
Renal cell carcinoma	Y	0.00404	-3.385	2.39362
RNA degradation	Y	0.0283	-2.2	1.54821
Thyroid hormone signaling pathway	Y	0.0485	-2.002	1.31426
Starch and sucrose metabolism	Y	0.00808	-1.786	2.09259
Notch signaling pathway	Y	0.00808	-1.679	2.09259
TNF signaling pathway	Y	0.0283	-1.64	1.54821
Fanconi anemia pathway	Y	0.0162	-1.531	1.79048
Viral carcinogenesis	Y	0.0162	-1.322	1.79048
N-Glycan biosynthesis	Y	0.00404	0.951	2.39362
Shigellosis	Y	0.0283	1.048	1.54821
Prolactin signaling pathway	Y	0.0485	1.235	1.31426
Glycerolipid metabolism	Y	0.00404	1.398	2.39362
PI3K Akt signaling pathway	Y	0.0283	1.566	1.54821
Proteoglycans in cancer	Y	0.00404	1.685	2.39362
Endocytosis	Y	0.0162	2.161	1.79048
Choline metabolism in cancer	Y	0.0485	2.333	1.31426
Central carbon metabolism in cancer	Y	0.0162	3.269	1.79048
Cardiac muscle contraction	N	0.0162	-2.923	1.79048
Alzheimer disease	N	0.00808	-2.244	2.09259
Amphetamine addiction	N	0.0485	-2.125	1.31426
Oxidative phosphorylation	N	0.00404	-1.809	2.39362
Arachidonic acid metabolism	N	0.0485	-1.727	1.31426
Legionellosis	N	0.0283	-1.554	1.54821
Thyroid hormone synthesis	N	0.0485	-1.416	1.31426
Endometrial cancer	N	0.0485	0.671	1.31426
Carbon metabolism	N	0.00808	1.173	2.09259
HIF1 signaling pathway	N	0.0283	2.164	1.54821
Glycolysis Gluconeogenesis	N	0.0485	2.499	1.31426
Non small cell lung cancer	N	0.0283	2.651	1.54821
Cell adhesion molecules (CAMs)		0.0727	0.41	1.13847
Glutamatergic synapse		0.0727	-1.41	1.13847
Glucagon signaling pathway		0.0727	0.888	1.13847
Pancreatic cancer		0.0727	2.076	1.13847
Lysosome		0.109	0.753	0.962574
Fatty acid metabolism		0.109	-0.494	0.962574
Biosynthesis of amino acids		0.109	1.143	0.962574
FoxO signaling pathway		0.109	1.272	0.962574
Oocyte meiosis		0.109	-2.238	0.962574
Toxoplasmosis		0.109	2.525	0.962574
Inflammatory bowel disease (IBD)		0.109	-2.175	0.962574
Phosphatidylinositol signaling system		0.154	0.543	0.812479
Wnt signaling pathway		0.154	-0.666	0.812479
Fc gamma R-mediated phagocytosis		0.154	-1.506	0.812479
Cholinergic synapse		0.154	1.164	0.812479
Non alcoholic fatty liver disease (NAFLD)		0.154	-1.564	0.812479
Alcoholism		0.154	-0.738	0.812479
Hepatitis C		0.154	2.129	0.812479
Ribosome biogenesis in eukaryotes		0.214	-0.583	0.669586
Apoptosis		0.214	-1.09	0.669586
Hedgehog signaling pathway		0.214	-1.063	0.669586
Toll like receptor signaling pathway		0.214	2.664	0.669586
Hematopoietic cell lineage		0.214	-0.829	0.669586
T cell receptor signaling pathway		0.214	-1.621	0.669586
Fc epsilon RI signaling pathway		0.214	-1.468	0.669586
Insulin secretion		0.214	-0.689	0.669586
Bile secretion		0.214	-1.437	0.669586
Measles		0.214	2.476	0.669586
Small cell lung cancer		0.214	2.075	0.669586
Arrhythmogenic right ventricular cardiomyopathy (ARVC)		0.214	-0.088	0.669586
Glycerophospholipid metabolism		0.283	0.662	0.548214
RNA transport		0.283	0.326	0.548214
mRNA surveillance pathway		0.283	1.106	0.548214
Basal transcription factors		0.283	1.652	0.548214
Cytokine cytokine receptor interaction		0.283	-0.647	0.548214
Phagosome		0.283	-0.997	0.548214
Hippo signaling pathway		0.283	0.914	0.548214
ECM receptor interaction		0.283	1.16	0.548214
B cell receptor signaling pathway		0.283	0.64	0.548214
Aldosterone synthesis and secretion		0.283	-1.004	0.548214
Salivary secretion		0.283	-0.413	0.548214
Bacterial invasion of epithelial cells		0.283	0.799	0.548214
Hepatitis B		0.283	0.309	0.548214
Protein processing in endoplasmic reticulum		0.368	-0.782	0.434152
SNARE interactions in vesicular transport		0.368	-0.89	0.434152
Adherens junction		0.368	2.939	0.434152
RIG I like receptor signaling pathway		0.368	2.762	0.434152
Circadian entrainment		0.368	-0.857	0.434152
Dopaminergic synapse		0.368	-0.827	0.434152
Taste transduction		0.368	-1.684	0.434152
GnRH signaling pathway		0.368	-0.22	0.434152
Regulation of lipolysis in adipocytes		0.368	0.862	0.434152
Influenza A		0.368	1.115	0.434152
Prostate cancer		0.368	0.378	0.434152
Primary immunodeficiency		0.368	-0.012	0.434152
Ubiquitin mediated proteolysis		0.461	-0.442	0.336299
Lysine degradation		0.461	0.092	0.336299
Chemokine signaling pathway		0.461	0.25	0.336299
Phospholipase D signaling pathway		0.461	2.011	0.336299
Neuroactive ligand receptor interaction		0.461	-0.404	0.336299
Longevity regulating pathway		0.461	-0.412	0.336299
Adrenergic signaling in cardiomyocytes		0.461	-0.437	0.336299
Gap junction		0.461	0.403	0.336299
Platelet activation		0.461	0.502	0.336299
Retrograde endocannabinoid signaling		0.461	-1.132	0.336299
Inflammatory mediator regulation of TRP channels		0.461	-0.24	0.336299
Gastric acid secretion		0.461	0.818	0.336299
Morphine addiction		0.461	-0.58	0.336299
Leishmaniasis		0.461	3.21	0.336299
Malaria		0.461	0.458	0.336299
Amoebiasis		0.461	-0.276	0.336299
Tuberculosis		0.461	1.635	0.336299
HTLV-I infection		0.461	-0.478	0.336299
Herpes simplex infection		0.461	0.841	0.336299
Transcriptional misregulation in cancer		0.461	-0.187	0.336299
Rheumatoid arthritis		0.461	-1.127	0.336299
Peroxisome		0.57	1.178	0.244125
Inositol phosphate metabolism		0.57	0.133	0.244125
Glycosylphosphatidylinositol (GPI) anchor biosynthesis		0.57	0.217	0.244125
Retinol metabolism		0.57	0.189	0.244125
ABC transporters		0.57	0.618	0.244125
cAMP signaling pathway		0.57	0.004	0.244125
NF kappa B signaling pathway		0.57	1.789	0.244125
Cell cycle		0.57	0.395	0.244125
mTOR signaling pathway		0.57	-0.746	0.244125
AMPK signaling pathway		0.57	-0.544	0.244125
Osteoclast differentiation		0.57	0.476	0.244125
NOD like receptor signaling pathway		0.57	1.031	0.244125
Neurotrophin signaling pathway		0.57	0.593	0.244125
GABAergic synapse		0.57	0.95	0.244125
AGE RAGE signaling pathway in diabetic complications		0.57	-0.275	0.244125
Vasopressin-regulated water reabsorption		0.57	-0.621	0.244125
Salmonella infection		0.57	-0.433	0.244125
Pertussis		0.57	1.537	0.244125
Chagas disease (American trypanosomiasis)		0.57	1.218	0.244125
Pathways in cancer		0.57	-0.192	0.244125
Glioma		0.57	1.623	0.244125
Autophagy		0.683	0.883	0.165579
Arginine and proline metabolism		0.683	-0.332	0.165579
Spliceosome		0.683	-0.255	0.165579
Nucleotide excision repair		0.683	-0.431	0.165579
MAPK signaling pathway		0.683	0.608	0.165579
Longevity regulating pathway multiple species		0.683	-0.453	0.165579
Vascular smooth muscle contraction		0.683	-0.222	0.165579
TGF beta signaling pathway		0.683	0.715	0.165579
Tight junction		0.683	0.471	0.165579
Signaling pathways regulating pluripotency of stem cells		0.683	0.48	0.165579
Complement and coagulation cascades		0.683	0.103	0.165579
Jak STAT signaling pathway		0.683	-0.055	0.165579
Natural killer cell mediated cytotoxicity		0.683	-0.26	0.165579
Long-term depression		0.683	-0.4	0.165579
Olfactory transduction		0.683	0.072	0.165579
Adipocytokine signaling pathway		0.683	-0.547	0.165579
Oxytocin signaling pathway		0.683	-0.018	0.165579
Huntington disease		0.683	-0.3	0.165579
MicroRNAs in cancer		0.683	1.074	0.165579
Chronic myeloid leukemia		0.683	-0.695	0.165579
Hypertrophic cardiomyopathy (HCM)		0.683	0.317	0.165579
Dilated cardiomyopathy		0.683	-0.505	0.165579
Fatty acid degradation		0.808	-0.631	0.0925886
Purine metabolism		0.808	-0.037	0.0925886
ErbB signaling pathway		0.808	1.068	0.0925886
Ras signaling pathway		0.808	0.945	0.0925886
cGMP PKG signaling pathway		0.808	-0.378	0.0925886
Sphingolipid signaling pathway		0.808	0.857	0.0925886
Serotonergic synapse		0.808	0.428	0.0925886
Estrogen signaling pathway		0.808	-0.147	0.0925886
Renin secretion		0.808	-0.094	0.0925886
Insulin resistance		0.808	-0.365	0.0925886
Pancreatic secretion		0.808	-0.169	0.0925886
Cocaine addiction		0.808	-0.233	0.0925886
Epstein Barr virus infection		0.808	0.151	0.0925886
Acute myeloid leukemia		0.808	-0.848	0.0925886
Viral myocarditis		0.808	-0.541	0.0925886
p53 signaling pathway		0.933	-0.064	0.0301184
Glutathione metabolism		0.933	-0.437	0.0301184
Amino sugar and nucleotide sugar metabolism		0.933	1.229	0.0301184
PPAR signaling pathway		0.933	-0.009	0.0301184
Rap1 signaling pathway		0.933	0.933	0.0301184
Calcium signaling pathway		0.933	0.704	0.0301184
Axon guidance		0.933	0.135	0.0301184
Cytosolic DNA-sensing pathway		0.933	2.569	0.0301184
Regulation of actin cytoskeleton		0.933	0.402	0.0301184
Insulin signaling pathway		0.933	-0.482	0.0301184
Progesterone mediated oocyte maturation		0.933	0.079	0.0301184
Melanogenesis		0.933	0.188	0.0301184
Parkinson disease		0.933	0.252	0.0301184
Pathogenic Escherichia coli infection		0.933	-0.017	0.0301184
Chemical carcinogenesis		0.933	0.111	0.0301184
Melanoma		0.933	0.254	0.0301184
Pantothenate and CoA biosynthesis		1	-0.236	0
Metabolism of xenobiotics by cytochrome P450		1	-0.14	0
Drug metabolism cytochrome P450		1	-0.018	0
Focal adhesion		1	0.982	0
Leukocyte transendothelial migration		1	0.351	0
Colorectal cancer		1	-0.413	0
Basal cell carcinoma		1	0.321	0
Bladder cancer		1	0.598	0
