# Supplementary material for: Autophagy gene haploinsufficiency drives chromosome instability, increases migration, and promotes early ovarian tumors
Source: PLoS Genet. 2020 Jan 10;16(1):e1008558. doi: 10.1371/journal.pgen.1008558 (PMC6953790; doi:10.1371/journal.pgen.1008558)
Supplement: S2 Table — BioGrid was used as a resource for protein-protein interactions. GO term enrichment was tested by the GOrilla online tool (cbl-gorilla.cs.technion.ac.il) using all human genes found in BioGrid as a background list. (XLS) [file pgen.1008558.s012.xls]

## Sheet: Human
INTERACTOR_A	INTERACTOR_B	OFFICIAL_SYMBOL_A	OFFICIAL_SYMBOL_B	ALIASES_FOR_A	ALIASES_FOR_B	EXPERIMENTAL_SYSTEM	SOURCE	PUBMED_ID	ORGANISM_A_ID	ORGANISM_B_ID	Chromosome or Chromatid Organization	BECN1 interactor description	Chromosome organization (GO:0051276), enrichment q < 6.1E-5
ETG8678	ETG332	BECN1	BIRC5	ATG6|VPS30|beclin1	API4|EPR-1	Affinity Capture-Western	Hagenbuchner J (2015)	26148234	9606	9606	Y	baculoviral IAP repeat containing 5	DDB1 - damage-specific dna binding protein 1, 127kda
ETG8678	ETG1642	BECN1	DDB1	ATG6|VPS30|beclin1	DDBA|UV-DDB1|XAP1|XPCE|XPE|XPE-BF	Affinity Capture-Western	Antonioli M (2014)	25499913	9606	9606	Y	damage specific DNA binding protein 1	SMC1A - structural maintenance of chromosomes 1a
ETG8678	ETG8655	BECN1	DYNLL1	ATG6|VPS30|beclin1	DLC1|DLC8|DNCL1|DNCLC1|LC8|LC8a|PIN|hdlc1	Affinity Capture-Western	Di Bartolomeo S (2010)	20921139	9606	9606	Y	dynein light chain LC8-type 1	HSP90AA1 - heat shock protein 90kda alpha (cytosolic), class a member 1
ETG8678	ETG5591	BECN1	PRKDC	ATG6|VPS30|beclin1	DNA-PKcs|DNAPK|DNPK1|HYRC|HYRC1|IMD26|XRCC7|p350	Affinity Capture-MS	Behrends C (2010)	20562859	9606	9606	Y	protein kinase, DNA-activated, catalytic polypeptide	DYNC1I1 - dynein, cytoplasmic 1, intermediate chain 1
ETG8678	ETG81929	BECN1	SEH1L	ATG6|VPS30|beclin1	SEC13L|SEH1A|SEH1B|Seh1	Affinity Capture-MS	Behrends C (2010)	20562859	9606	9606	Y	SEH1 like nucleoporin	BIRC5 - baculoviral iap repeat containing 5
ETG8678	RP6-29D12.1	BECN1	SMC1A	ATG6|VPS30|beclin1	CDLS2|DXS423E|SB1.8|SMC1|SMC1L1|SMC1alpha|SMCB	Affinity Capture-MS	Behrends C (2010)	20562859	9606	9606	Y	structural maintenance of chromosomes 1A	DYNLL1 - dynein, light chain, lc8-type 1
ETG8678	ETG9126	BECN1	SMC3	ATG6|VPS30|beclin1	BAM|BMH|CDLS3|CSPG6|HCAP|SMC3L1	Affinity Capture-MS	Behrends C (2010)	20562859	9606	9606	Y	structural maintenance of chromosomes 3	ZWINT - zw10 interacting kinetochore protein
ETG8678	ETG7316	BECN1	UBC	ATG6|VPS30|beclin1	HMG20	Reconstituted Complex	Shi CS (2010)	20501938	9606	9606	Y	ubiquitin C	SEH1L - seh1-like (s. cerevisiae)
ETG8678	ETG11130	BECN1	ZWINT	ATG6|VPS30|beclin1	HZwint-1|KNTC2AP|ZWINT1	Affinity Capture-MS	Behrends C (2010)	20562859	9606	9606	Y	ZW10 interacting kinetochore protein	PRKDC - protein kinase, dna-activated, catalytic polypeptide
ETG1780	ETG8678	DYNC1I1	BECN1	DNCI1|DNCIC1	ATG6|VPS30|beclin1	Affinity Capture-Western	Di Bartolomeo S (2010)	20921139	9606	9606	Y	dynein cytoplasmic 1 intermediate chain 1	XPO1 - exportin 1 (crm1 homolog, yeast)
ETG3320	ETG8678	HSP90AA1	BECN1	EL52|HSP86|HSP89A|HSP90A|HSP90N|HSPC1|HSPCA|HSPCAL1|HSPCAL4|HSPN|Hsp89|Hsp90|LAP-2|LAP2	ATG6|VPS30|beclin1	Affinity Capture-Western	Xu C (2011)	21543763	9606	9606	Y	heat shock protein 90 alpha family class A member 1	UBC - ubiquitin c
ETG7514	ETG8678	XPO1	BECN1	CRM1|emb|exp1	ATG6|VPS30|beclin1	Affinity Capture-MS	Kirli K (2015)	26673895	9606	9606	Y	exportin 1	SMC3 - structural maintenance of chromosomes 3
ETG8678	ETG10939	BECN1	AFG3L2	ATG6|VPS30|beclin1	SCA28|SPAX5	Affinity Capture-MS	Behrends C (2010)	20562859	9606	9606		AFG3 like matrix AAA peptidase subunit 2
ETG8678	ETG55626	BECN1	AMBRA1	ATG6|VPS30|beclin1	DCAF3|WDR94	Affinity Capture-MS	Behrends C (2010)	20562859	9606	9606		autophagy and beclin 1 regulator 1	Sister chromatid cohesion (GO:0007062), enrichment q < 1.34E-5
ETG8678	ETG55626	BECN1	AMBRA1	ATG6|VPS30|beclin1	DCAF3|WDR94	Affinity Capture-Western	Strappazzon F (2011)	21358617	9606	9606		autophagy and beclin 1 regulator 1	SMC1A - structural maintenance of chromosomes 1a
ETG8678	ETG55626	BECN1	AMBRA1	ATG6|VPS30|beclin1	DCAF3|WDR94	Affinity Capture-Western	Xia P (2013)	23974797	9606	9606		autophagy and beclin 1 regulator 1	DYNC1I1 - dynein, cytoplasmic 1, intermediate chain 1
ETG8678	ETG55626	BECN1	AMBRA1	ATG6|VPS30|beclin1	DCAF3|WDR94	Reconstituted Complex	Xia P (2013)	23974797	9606	9606		autophagy and beclin 1 regulator 1	BIRC5 - baculoviral iap repeat containing 5
ETG8678	ETG55626	BECN1	AMBRA1	ATG6|VPS30|beclin1	DCAF3|WDR94	Affinity Capture-Western	Luciani A (2010)	20711182	9606	9606		autophagy and beclin 1 regulator 1	DYNLL1 - dynein, light chain, lc8-type 1
ETG8678	ETG55626	BECN1	AMBRA1	ATG6|VPS30|beclin1	DCAF3|WDR94	FRET	Luciani A (2010)	20711182	9606	9606		autophagy and beclin 1 regulator 1	ZWINT - zw10 interacting kinetochore protein
ETG8678	ETG55626	BECN1	AMBRA1	ATG6|VPS30|beclin1	DCAF3|WDR94	Affinity Capture-Western	Di Bartolomeo S (2010)	20921139	9606	9606		autophagy and beclin 1 regulator 1	SEH1L - seh1-like (s. cerevisiae)
ETG8678	ETG55626	BECN1	AMBRA1	ATG6|VPS30|beclin1	DCAF3|WDR94	Affinity Capture-Western	Gu W (2014)	24587252	9606	9606		autophagy and beclin 1 regulator 1	XPO1 - exportin 1 (crm1 homolog, yeast)
ETG8678	ETG55626	BECN1	AMBRA1	ATG6|VPS30|beclin1	DCAF3|WDR94	Affinity Capture-Western	Antonioli M (2014)	25499913	9606	9606		autophagy and beclin 1 regulator 1	SMC3 - structural maintenance of chromosomes 3
ETG8678	ETG22863	BECN1	ATG14	ATG6|VPS30|beclin1	ATG14L|BARKOR|KIAA0831	Affinity Capture-MS	Behrends C (2010)	20562859	9606	9606		autophagy related 14
ETG8678	ETG22863	BECN1	ATG14	ATG6|VPS30|beclin1	ATG14L|BARKOR|KIAA0831	Affinity Capture-Western	Luciani A (2010)	20711182	9606	9606		autophagy related 14
ETG8678	ETG22863	BECN1	ATG14	ATG6|VPS30|beclin1	ATG14L|BARKOR|KIAA0831	FRET	Luciani A (2010)	20711182	9606	9606		autophagy related 14
ETG8678	ETG22863	BECN1	ATG14	ATG6|VPS30|beclin1	ATG14L|BARKOR|KIAA0831	Affinity Capture-MS	Matsunaga K (2009)	19270696	9606	9606		autophagy related 14
ETG8678	ETG22863	BECN1	ATG14	ATG6|VPS30|beclin1	ATG14L|BARKOR|KIAA0831	Affinity Capture-Western	Matsunaga K (2009)	19270696	9606	9606		autophagy related 14
ETG8678	ETG22863	BECN1	ATG14	ATG6|VPS30|beclin1	ATG14L|BARKOR|KIAA0831	Two-hybrid	Matsunaga K (2009)	19270696	9606	9606		autophagy related 14
ETG8678	ETG22863	BECN1	ATG14	ATG6|VPS30|beclin1	ATG14L|BARKOR|KIAA0831	Affinity Capture-Western	Ma B (2014)	24980960	9606	9606		autophagy related 14
ETG8678	ETG22863	BECN1	ATG14	ATG6|VPS30|beclin1	ATG14L|BARKOR|KIAA0831	Affinity Capture-Western	Itakura E (2008)	18843052	9606	9606		autophagy related 14
ETG8678	ETG22863	BECN1	ATG14	ATG6|VPS30|beclin1	ATG14L|BARKOR|KIAA0831	Affinity Capture-MS	Sun Q (2008)	19050071	9606	9606		autophagy related 14
ETG8678	ETG22863	BECN1	ATG14	ATG6|VPS30|beclin1	ATG14L|BARKOR|KIAA0831	Affinity Capture-Western	Sun Q (2008)	19050071	9606	9606		autophagy related 14
ETG8678	ETG22863	BECN1	ATG14	ATG6|VPS30|beclin1	ATG14L|BARKOR|KIAA0831	Reconstituted Complex	Sun Q (2008)	19050071	9606	9606		autophagy related 14
ETG8678	ETG22863	BECN1	ATG14	ATG6|VPS30|beclin1	ATG14L|BARKOR|KIAA0831	Affinity Capture-Western	Fogel AI (2013)	23878393	9606	9606		autophagy related 14
ETG8678	ETG22863	BECN1	ATG14	ATG6|VPS30|beclin1	ATG14L|BARKOR|KIAA0831	Affinity Capture-MS	Hein MY (2015)	26496610	9606	9606		autophagy related 14
ETG8678	ETG22863	BECN1	ATG14	ATG6|VPS30|beclin1	ATG14L|BARKOR|KIAA0831	Affinity Capture-Western	Chauhan S (2015)	25891078	9606	9606		autophagy related 14
ETG8678	ETG596	BECN1	BCL2	ATG6|VPS30|beclin1	Bcl-2|PPP1R50	Affinity Capture-Western	Molejon MI (2013)	23316280	9606	9606		BCL2, apoptosis regulator
ETG8678	ETG596	BECN1	BCL2	ATG6|VPS30|beclin1	Bcl-2|PPP1R50	Affinity Capture-Western	Yang L (2012)	21971985	9606	9606		BCL2, apoptosis regulator
ETG8678	ETG596	BECN1	BCL2	ATG6|VPS30|beclin1	Bcl-2|PPP1R50	Affinity Capture-Western	Trisciuoglio D (2013)	23479509	9606	9606		BCL2, apoptosis regulator
ETG8678	ETG596	BECN1	BCL2	ATG6|VPS30|beclin1	Bcl-2|PPP1R50	Affinity Capture-Western	Wang Y (2013)	23504944	9606	9606		BCL2, apoptosis regulator
ETG8678	ETG596	BECN1	BCL2	ATG6|VPS30|beclin1	Bcl-2|PPP1R50	FRET	Luciani A (2010)	20711182	9606	9606		BCL2, apoptosis regulator
ETG8678	ETG596	BECN1	BCL2	ATG6|VPS30|beclin1	Bcl-2|PPP1R50	Affinity Capture-Western	Luciani A (2010)	20711182	9606	9606		BCL2, apoptosis regulator
ETG8678	ETG596	BECN1	BCL2	ATG6|VPS30|beclin1	Bcl-2|PPP1R50	Affinity Capture-Western	Ciechomska IA (2009)	19347031	9606	9606		BCL2, apoptosis regulator
ETG8678	ETG596	BECN1	BCL2	ATG6|VPS30|beclin1	Bcl-2|PPP1R50	Co-purification	Noble CG (2008)	18641390	9606	9606		BCL2, apoptosis regulator
ETG8678	ETG596	BECN1	BCL2	ATG6|VPS30|beclin1	Bcl-2|PPP1R50	Reconstituted Complex	Noble CG (2008)	18641390	9606	9606		BCL2, apoptosis regulator
ETG8678	ETG596	BECN1	BCL2	ATG6|VPS30|beclin1	Bcl-2|PPP1R50	Affinity Capture-Western	Sun Q (2008)	19050071	9606	9606		BCL2, apoptosis regulator
ETG8678	ETG596	BECN1	BCL2	ATG6|VPS30|beclin1	Bcl-2|PPP1R50	Affinity Capture-Western	Rovito D (2013)	23168911	9606	9606		BCL2, apoptosis regulator
ETG8678	ETG596	BECN1	BCL2	ATG6|VPS30|beclin1	Bcl-2|PPP1R50	Affinity Capture-Western	Pattingre S (2005)	16179260	9606	9606		BCL2, apoptosis regulator
ETG8678	ETG596	BECN1	BCL2	ATG6|VPS30|beclin1	Bcl-2|PPP1R50	Affinity Capture-Western	Criollo A (2010)	19959994	9606	9606		BCL2, apoptosis regulator
ETG8678	ETG596	BECN1	BCL2	ATG6|VPS30|beclin1	Bcl-2|PPP1R50	Affinity Capture-Western	Tang D (2010)	20622903	9606	9606		BCL2, apoptosis regulator
ETG8678	ETG596	BECN1	BCL2	ATG6|VPS30|beclin1	Bcl-2|PPP1R50	Affinity Capture-Western	Chauhan S (2015)	25891078	9606	9606		BCL2, apoptosis regulator
ETG8678	ETG596	BECN1	BCL2	ATG6|VPS30|beclin1	Bcl-2|PPP1R50	Affinity Capture-Western	Rui YN (2015)	25984893	9606	9606		BCL2, apoptosis regulator
ETG8678	RP5-857M17.3	BECN1	BCL2L1	ATG6|VPS30|beclin1	BCL-XL/S|BCL2L|BCLX|BCLXL|BCLXS|Bcl-X|PPP1R52|bcl-xL|bcl-xS	Affinity Capture-Western	Wang J (2008)	18628207	9606	9606		BCL2 like 1
ETG8678	RP5-857M17.3	BECN1	BCL2L1	ATG6|VPS30|beclin1	BCL-XL/S|BCL2L|BCLX|BCLXL|BCLXS|Bcl-X|PPP1R52|bcl-xL|bcl-xS	Affinity Capture-Western	Tang Y (2012)	22219388	9606	9606		BCL2 like 1
ETG8678	RP5-857M17.3	BECN1	BCL2L1	ATG6|VPS30|beclin1	BCL-XL/S|BCL2L|BCLX|BCLXL|BCLXS|Bcl-X|PPP1R52|bcl-xL|bcl-xS	Reconstituted Complex	Noble CG (2008)	18641390	9606	9606		BCL2 like 1
ETG8678	RP5-857M17.3	BECN1	BCL2L1	ATG6|VPS30|beclin1	BCL-XL/S|BCL2L|BCLX|BCLXL|BCLXS|Bcl-X|PPP1R52|bcl-xL|bcl-xS	Affinity Capture-Western	Noble CG (2008)	18641390	9606	9606		BCL2 like 1
ETG8678	RP5-857M17.3	BECN1	BCL2L1	ATG6|VPS30|beclin1	BCL-XL/S|BCL2L|BCLX|BCLXL|BCLXS|Bcl-X|PPP1R52|bcl-xL|bcl-xS	Affinity Capture-Western	Pimkina J (2009)	19049976	9606	9606		BCL2 like 1
ETG8678	RP5-857M17.3	BECN1	BCL2L1	ATG6|VPS30|beclin1	BCL-XL/S|BCL2L|BCLX|BCLXL|BCLXS|Bcl-X|PPP1R52|bcl-xL|bcl-xS	Affinity Capture-Western	Zalckvar E (2009)	19180116	9606	9606		BCL2 like 1
ETG8678	RP5-857M17.3	BECN1	BCL2L1	ATG6|VPS30|beclin1	BCL-XL/S|BCL2L|BCLX|BCLXL|BCLXS|Bcl-X|PPP1R52|bcl-xL|bcl-xS	Affinity Capture-Western	Luo S (2010)	19713971	9606	9606		BCL2 like 1
ETG8678	ETG8678	BECN1	BECN1	ATG6|VPS30|beclin1	ATG6|VPS30|beclin1	Affinity Capture-Western	Shi CS (2010)	20501938	9606	9606		beclin 1
ETG8678	ETG8678	BECN1	BECN1	ATG6|VPS30|beclin1	ATG6|VPS30|beclin1	Affinity Capture-MS	Matsunaga K (2009)	19270696	9606	9606		beclin 1
ETG8678	ETG8678	BECN1	BECN1	ATG6|VPS30|beclin1	ATG6|VPS30|beclin1	Two-hybrid	Matsunaga K (2009)	19270696	9606	9606		beclin 1
ETG8678	ETG8678	BECN1	BECN1	ATG6|VPS30|beclin1	ATG6|VPS30|beclin1	Co-purification	Noble CG (2008)	18641390	9606	9606		beclin 1
ETG8678	ETG8678	BECN1	BECN1	ATG6|VPS30|beclin1	ATG6|VPS30|beclin1	Reconstituted Complex	Noble CG (2008)	18641390	9606	9606		beclin 1
ETG8678	ETG8678	BECN1	BECN1	ATG6|VPS30|beclin1	ATG6|VPS30|beclin1	Affinity Capture-Western	Noble CG (2008)	18641390	9606	9606		beclin 1
ETG8678	ETG672	BECN1	BRCA1	ATG6|VPS30|beclin1	BRCAI|BRCC1|BROVCA1|FANCS|IRIS|PNCA4|PPP1R53|PSCP|RNF53	Affinity Capture-Western	Tang MK (2014)	24378767	9606	9606		BRCA1, DNA repair associated
ETG8678	ETG51339	BECN1	DACT1	ATG6|VPS30|beclin1	DAPPER|DAPPER1|DPR1|FRODO|HDPR1|THYEX3	Affinity Capture-Western	Ma B (2014)	24980960	9606	9606		dishevelled binding antagonist of beta catenin 1
ETG8678	ETG1612	BECN1	DAPK1	ATG6|VPS30|beclin1	DAPK	Reconstituted Complex	Zalckvar E (2009)	19180116	9606	9606		death associated protein kinase 1
ETG8678	ETG1612	BECN1	DAPK1	ATG6|VPS30|beclin1	DAPK	Affinity Capture-Western	Zalckvar E (2009)	19180116	9606	9606		death associated protein kinase 1
ETG8678	ETG9666	BECN1	DZIP3	ATG6|VPS30|beclin1	PPP1R66|UURF2|hRUL138	Affinity Capture-MS	Behrends C (2010)	20562859	9606	9606		DAZ interacting zinc finger protein 3
ETG8678	RP11-164H16.2	BECN1	EXOC2	ATG6|VPS30|beclin1	SEC5|SEC5L1|Sec5p	Affinity Capture-Western	Simicek M (2013)	24056301	9606	9606		exocyst complex component 2
ETG8678	ETG149371	BECN1	EXOC8	ATG6|VPS30|beclin1	EXO84|Exo84p|SEC84	Affinity Capture-Western	Bodemann BO (2011)	21241894	9606	9606		exocyst complex component 8
ETG8678	ETG2935	BECN1	GSPT1	ATG6|VPS30|beclin1	551G9.2|ETF3A|GST1|eRF3a	Affinity Capture-MS	Behrends C (2010)	20562859	9606	9606		G1 to S phase transition 1
ETG8678	DAQB-147D11.1	BECN1	HSPA1A	ATG6|VPS30|beclin1	HEL-S-103|HSP70-1|HSP70-1A|HSP70I|HSP72|HSPA1	Affinity Capture-Western	Yang Y (2013)	23569248	9606	9606		heat shock protein family A
ETG8678	ETG345611	BECN1	IRGM	ATG6|VPS30|beclin1	IFI1|IRGM1|LRG-47|LRG47	Affinity Capture-Western	Chauhan S (2015)	25891078	9606	9606		immunity related GTPase M
ETG8678	ETG83737	BECN1	ITCH	ATG6|VPS30|beclin1	ADMFD|AIF4|AIP4|NAPP1|dJ468O1.1	Two-hybrid	Platta HW (2012)	21936852	9606	9606		itchy E3 ubiquitin protein ligase
ETG8678	hCG_22771	BECN1	KIAA0226	ATG6|VPS30|beclin1	RUBICON|SCAR15	Affinity Capture-MS	Behrends C (2010)	20562859	9606	9606		RUN And Cysteine Rich Domain Containing Beclin 1 Interacting Protein
ETG8678	hCG_22771	BECN1	KIAA0226	ATG6|VPS30|beclin1	RUBICON|SCAR15	Affinity Capture-MS	Matsunaga K (2009)	19270696	9606	9606		RUN And Cysteine Rich Domain Containing Beclin 1 Interacting Protein
ETG8678	hCG_22771	BECN1	KIAA0226	ATG6|VPS30|beclin1	RUBICON|SCAR15	Affinity Capture-Western	Matsunaga K (2009)	19270696	9606	9606		RUN And Cysteine Rich Domain Containing Beclin 1 Interacting Protein
ETG8678	hCG_22771	BECN1	KIAA0226	ATG6|VPS30|beclin1	RUBICON|SCAR15	Affinity Capture-Western	Ma B (2014)	24980960	9606	9606		RUN And Cysteine Rich Domain Containing Beclin 1 Interacting Protein
ETG8678	hCG_22771	BECN1	KIAA0226	ATG6|VPS30|beclin1	RUBICON|SCAR15	Affinity Capture-MS	Hein MY (2015)	26496610	9606	9606		RUN And Cysteine Rich Domain Containing Beclin 1 Interacting Protein
ETG8678	hCG_22771	BECN1	KIAA0226	ATG6|VPS30|beclin1	RUBICON|SCAR15	Affinity Capture-Western	Chauhan S (2015)	25891078	9606	9606		RUN And Cysteine Rich Domain Containing Beclin 1 Interacting Protein
ETG8678	RP11-247M1.4	BECN1	KIAA0226L	ATG6|VPS30|beclin1	C13orf18	Affinity Capture-MS	Behrends C (2010)	20562859	9606	9606		RUN And Cysteine Rich Domain Containing Beclin 1 Interacting Protein
ETG8678	MDS017	BECN1	LSM3	ATG6|VPS30|beclin1	SMX4|USS2|YLR438C	Affinity Capture-MS	Hein MY (2015)	26496610	9606	9606		LSM3 homolog, U6 small nuclear RNA and mRNA degradation associated
ETG8678	ETG4170	BECN1	MCL1	ATG6|VPS30|beclin1	BCL2L3|EAT|MCL1-ES|MCL1L|MCL1S|Mcl-1|TM|bcl2-L-3|mcl1/EAT	Affinity Capture-Western	Tang Y (2012)	22219388	9606	9606		BCL2 family apoptosis regulator
ETG8678	RP1-122O8.1	BECN1	MDN1	ATG6|VPS30|beclin1	-	Affinity Capture-MS	Hein MY (2015)	26496610	9606	9606		midasin AAA ATPase 1
ETG8678	PIG53	BECN1	NEDD4	ATG6|VPS30|beclin1	NEDD4-1|RPF1	Affinity Capture-Western	Platta HW (2012)	21936852	9606	9606		neural precursor cell expressed, developmentally down-regulated 4, E3 ubiquitin protein ligase
ETG8678	PIG53	BECN1	NEDD4	ATG6|VPS30|beclin1	NEDD4-1|RPF1	Reconstituted Complex	Platta HW (2012)	21936852	9606	9606		neural precursor cell expressed, developmentally down-regulated 4, E3 ubiquitin protein ligase
ETG8678	PIG53	BECN1	NEDD4	ATG6|VPS30|beclin1	NEDD4-1|RPF1	Two-hybrid	Platta HW (2012)	21936852	9606	9606		neural precursor cell expressed, developmentally down-regulated 4, E3 ubiquitin protein ligase
ETG8678	ETG25983	BECN1	NGDN	ATG6|VPS30|beclin1	C14orf120|CANu1|LCP5|NGD|lpd-2	Affinity Capture-MS	Hein MY (2015)	26496610	9606	9606		neuroguidin
ETG8678	RP11-144G16.2	BECN1	NRBF2	ATG6|VPS30|beclin1	COPR1|COPR2|NRBF-2	Affinity Capture-MS	Behrends C (2010)	20562859	9606	9606		nuclear receptor binding factor 2
ETG8678	RP11-144G16.2	BECN1	NRBF2	ATG6|VPS30|beclin1	COPR1|COPR2|NRBF-2	Affinity Capture-MS	Hein MY (2015)	26496610	9606	9606		nuclear receptor binding factor 2
ETG8678	KB-152G3.1	BECN1	PARK2	ATG6|VPS30|beclin1	AR-JP|LPRS2|PDJ|PRKN	Affinity Capture-Western	Lonskaya I (2014)	24386307	9606	9606		parkin RBR E3 ubiquitin protein ligase
ETG8678	ETG5289	BECN1	PIK3C3	ATG6|VPS30|beclin1	VPS34|hVps34	Affinity Capture-MS	Behrends C (2010)	20562859	9606	9606		phosphatidylinositol 3-kinase catalytic subunit type 3
ETG8678	ETG5289	BECN1	PIK3C3	ATG6|VPS30|beclin1	VPS34|hVps34	Affinity Capture-Western	Platta HW (2012)	21936852	9606	9606		phosphatidylinositol 3-kinase catalytic subunit type 3
ETG8678	ETG5289	BECN1	PIK3C3	ATG6|VPS30|beclin1	VPS34|hVps34	Two-hybrid	Platta HW (2012)	21936852	9606	9606		phosphatidylinositol 3-kinase catalytic subunit type 3
ETG8678	ETG5289	BECN1	PIK3C3	ATG6|VPS30|beclin1	VPS34|hVps34	Affinity Capture-Western	Xia P (2013)	23974797	9606	9606		phosphatidylinositol 3-kinase catalytic subunit type 3
ETG8678	ETG5289	BECN1	PIK3C3	ATG6|VPS30|beclin1	VPS34|hVps34	Affinity Capture-Western	Luciani A (2010)	20711182	9606	9606		phosphatidylinositol 3-kinase catalytic subunit type 3
ETG8678	ETG5289	BECN1	PIK3C3	ATG6|VPS30|beclin1	VPS34|hVps34	FRET	Luciani A (2010)	20711182	9606	9606		phosphatidylinositol 3-kinase catalytic subunit type 3
ETG8678	ETG5289	BECN1	PIK3C3	ATG6|VPS30|beclin1	VPS34|hVps34	Affinity Capture-MS	Matsunaga K (2009)	19270696	9606	9606		phosphatidylinositol 3-kinase catalytic subunit type 3
ETG8678	ETG5289	BECN1	PIK3C3	ATG6|VPS30|beclin1	VPS34|hVps34	Affinity Capture-Western	Ma B (2014)	24980960	9606	9606		phosphatidylinositol 3-kinase catalytic subunit type 3
ETG8678	ETG5289	BECN1	PIK3C3	ATG6|VPS30|beclin1	VPS34|hVps34	Affinity Capture-Western	Xia P (2014)	24980959	9606	9606		phosphatidylinositol 3-kinase catalytic subunit type 3
ETG8678	ETG5289	BECN1	PIK3C3	ATG6|VPS30|beclin1	VPS34|hVps34	Affinity Capture-Western	Itakura E (2008)	18843052	9606	9606		phosphatidylinositol 3-kinase catalytic subunit type 3
ETG8678	ETG5289	BECN1	PIK3C3	ATG6|VPS30|beclin1	VPS34|hVps34	Affinity Capture-Western	Sun Q (2008)	19050071	9606	9606		phosphatidylinositol 3-kinase catalytic subunit type 3
ETG8678	ETG5289	BECN1	PIK3C3	ATG6|VPS30|beclin1	VPS34|hVps34	Affinity Capture-MS	Sun Q (2008)	19050071	9606	9606		phosphatidylinositol 3-kinase catalytic subunit type 3
ETG8678	ETG5289	BECN1	PIK3C3	ATG6|VPS30|beclin1	VPS34|hVps34	Affinity Capture-Western	Pattingre S (2005)	16179260	9606	9606		phosphatidylinositol 3-kinase catalytic subunit type 3
ETG8678	ETG5289	BECN1	PIK3C3	ATG6|VPS30|beclin1	VPS34|hVps34	Affinity Capture-Western	Luo S (2010)	19713971	9606	9606		phosphatidylinositol 3-kinase catalytic subunit type 3
ETG8678	ETG5289	BECN1	PIK3C3	ATG6|VPS30|beclin1	VPS34|hVps34	Affinity Capture-Western	Ramachandran N (2013)	23315026	9606	9606		phosphatidylinositol 3-kinase catalytic subunit type 3
ETG8678	ETG5289	BECN1	PIK3C3	ATG6|VPS30|beclin1	VPS34|hVps34	Affinity Capture-Western	Fogel AI (2013)	23878393	9606	9606		phosphatidylinositol 3-kinase catalytic subunit type 3
ETG8678	ETG5289	BECN1	PIK3C3	ATG6|VPS30|beclin1	VPS34|hVps34	Affinity Capture-Western	Xu D (2015)	25906440	9606	9606		phosphatidylinositol 3-kinase catalytic subunit type 3
ETG8678	ETG5289	BECN1	PIK3C3	ATG6|VPS30|beclin1	VPS34|hVps34	Affinity Capture-MS	Hein MY (2015)	26496610	9606	9606		phosphatidylinositol 3-kinase catalytic subunit type 3
ETG8678	ETG5289	BECN1	PIK3C3	ATG6|VPS30|beclin1	VPS34|hVps34	Affinity Capture-Western	Ma B (2015)	25825496	9606	9606		phosphatidylinositol 3-kinase catalytic subunit type 3
ETG8678	ETG5294	BECN1	PIK3CG	ATG6|VPS30|beclin1	PI3CG|PI3K|PI3Kgamma|PIK3|p110gamma|p120-PI3K	Affinity Capture-MS	Sun Q (2008)	19050071	9606	9606		phosphatidylinositol-4,5-bisphosphate 3-kinase catalytic subunit gamma
ETG8678	ETG30849	BECN1	PIK3R4	ATG6|VPS30|beclin1	VPS15|p150	Affinity Capture-MS	Behrends C (2010)	20562859	9606	9606		phosphoinositide-3-kinase regulatory subunit 4
ETG8678	ETG30849	BECN1	PIK3R4	ATG6|VPS30|beclin1	VPS15|p150	Affinity Capture-Western	Luciani A (2010)	20711182	9606	9606		phosphoinositide-3-kinase regulatory subunit 4
ETG8678	ETG30849	BECN1	PIK3R4	ATG6|VPS30|beclin1	VPS15|p150	FRET	Luciani A (2010)	20711182	9606	9606		phosphoinositide-3-kinase regulatory subunit 4
ETG8678	ETG30849	BECN1	PIK3R4	ATG6|VPS30|beclin1	VPS15|p150	Affinity Capture-MS	Matsunaga K (2009)	19270696	9606	9606		phosphoinositide-3-kinase regulatory subunit 4
ETG8678	ETG30849	BECN1	PIK3R4	ATG6|VPS30|beclin1	VPS15|p150	Affinity Capture-MS	Sun Q (2008)	19050071	9606	9606		phosphoinositide-3-kinase regulatory subunit 4
ETG8678	ETG30849	BECN1	PIK3R4	ATG6|VPS30|beclin1	VPS15|p150	Affinity Capture-Western	Fogel AI (2013)	23878393	9606	9606		phosphoinositide-3-kinase regulatory subunit 4
ETG8678	ETG30849	BECN1	PIK3R4	ATG6|VPS30|beclin1	VPS15|p150	Affinity Capture-MS	Hein MY (2015)	26496610	9606	9606		phosphoinositide-3-kinase regulatory subunit 4
ETG8678	PP642	BECN1	PTOV1	ATG6|VPS30|beclin1	ACID2|PTOV-1	Affinity Capture-MS	Behrends C (2010)	20562859	9606	9606		prostate tumor overexpressed 1
ETG8678	ETG54476	BECN1	RNF216	ATG6|VPS30|beclin1	CAHH|TRIAD3|U7I1|UBCE7IP1|ZIN	Affinity Capture-Western	Xu C (2014)	25484083	9606	9606		ring finger protein 216
ETG8678	ETG6279	BECN1	S100A8	ATG6|VPS30|beclin1	60B8AG|CAGA|CFAG|CGLA|CP-10|L1Ag|MA387|MIF|MRP8|NIF|P8	Affinity Capture-Western	Yang L (2012)	21971985	9606	9606		S100 calcium binding protein A8
ETG8678	RP11-339B21.7	BECN1	SLC27A4	ATG6|VPS30|beclin1	ACSVL4|FATP4|IPS	Affinity Capture-MS	Behrends C (2010)	20562859	9606	9606		solute carrier family 27 member 4
ETG8678	RP1-111D6.3	BECN1	TAB2	ATG6|VPS30|beclin1	CHTD2|MAP3K7IP2|TAB-2	Affinity Capture-Western	Takaesu G (2012)	21976705	9606	9606		TGF-beta activated kinase 1/MAP3K7 binding protein 2
ETG8678	HSPC239	BECN1	TBC1D7	ATG6|VPS30|beclin1	MGCPH|PIG51|TBC7	Affinity Capture-MS	Behrends C (2010)	20562859	9606	9606		TBC1 domain family member 7
ETG8678	ETG6949	BECN1	TCOF1	ATG6|VPS30|beclin1	MFD1|TCS|TCS1|treacle	Affinity Capture-MS	Hein MY (2015)	26496610	9606	9606		treacle ribosome biogenesis factor 1
ETG8678	RP11-356I2.3	BECN1	TNFAIP3	ATG6|VPS30|beclin1	A20|OTUD7C|TNFA1P2	Affinity Capture-Western	Shi CS (2010)	20501938	9606	9606		TNF alpha induced protein 3
ETG8678	ETG7159	BECN1	TP53BP2	ATG6|VPS30|beclin1	53BP2|ASPP2|BBP|P53BP2|PPP1R13A	Affinity Capture-MS	Behrends C (2010)	20562859	9606	9606		tumor protein p53 binding protein 2
ETG8678	RP3-402G11.12-004	BECN1	TRABD	ATG6|VPS30|beclin1	LP6054|PP2447	Affinity Capture-MS	Behrends C (2010)	20562859	9606	9606		TraB domain containing
ETG8678	ETG7189	BECN1	TRAF6	ATG6|VPS30|beclin1	MGC:3310|RNF85	Affinity Capture-Western	Shi CS (2010)	20501938	9606	9606		TNF receptor associated factor 6
ETG8678	ETG10221	BECN1	TRIB1	ATG6|VPS30|beclin1	C8FW|GIG-2|GIG2|SKIP1|TRB-1|TRB1	Affinity Capture-MS	Hein MY (2015)	26496610	9606	9606		tribbles pseudokinase 1
ETG8678	ETG7248	BECN1	TSC1	ATG6|VPS30|beclin1	LAM|TSC	Affinity Capture-MS	Behrends C (2010)	20562859	9606	9606		tuberous sclerosis 1
ETG8678	ETG8408	BECN1	ULK1	ATG6|VPS30|beclin1	ATG1|ATG1A|UNC51|Unc51.1|hATG1	Affinity Capture-Western	Chauhan S (2015)	25891078	9606	9606		unc-51 like autophagy activating kinase 1
ETG8678	ETG11274	BECN1	USP18	ATG6|VPS30|beclin1	ISG43|UBP43	Affinity Capture-Western	Xu D (2015)	25906440	9606	9606		ubiquitin specific peptidase 18
ETG8678	ETG23032	BECN1	USP33	ATG6|VPS30|beclin1	VDU1	Affinity Capture-Western	Simicek M (2013)	24056301	9606	9606		ubiquitin specific peptidase 33
ETG8678	ETG7405	BECN1	UVRAG	ATG6|VPS30|beclin1	DHTX|VPS38|p63	Affinity Capture-MS	Behrends C (2010)	20562859	9606	9606		UV radiation resistance associated
ETG8678	ETG7405	BECN1	UVRAG	ATG6|VPS30|beclin1	DHTX|VPS38|p63	Affinity Capture-MS	Matsunaga K (2009)	19270696	9606	9606		UV radiation resistance associated
ETG8678	ETG7405	BECN1	UVRAG	ATG6|VPS30|beclin1	DHTX|VPS38|p63	Affinity Capture-Western	Matsunaga K (2009)	19270696	9606	9606		UV radiation resistance associated
ETG8678	ETG7405	BECN1	UVRAG	ATG6|VPS30|beclin1	DHTX|VPS38|p63	Two-hybrid	Matsunaga K (2009)	19270696	9606	9606		UV radiation resistance associated
ETG8678	ETG7405	BECN1	UVRAG	ATG6|VPS30|beclin1	DHTX|VPS38|p63	Reconstituted Complex	Noble CG (2008)	18641390	9606	9606		UV radiation resistance associated
ETG8678	ETG7405	BECN1	UVRAG	ATG6|VPS30|beclin1	DHTX|VPS38|p63	Affinity Capture-Western	Itakura E (2008)	18843052	9606	9606		UV radiation resistance associated
ETG8678	ETG7405	BECN1	UVRAG	ATG6|VPS30|beclin1	DHTX|VPS38|p63	Affinity Capture-Western	Sun Q (2008)	19050071	9606	9606		UV radiation resistance associated
ETG8678	ETG7405	BECN1	UVRAG	ATG6|VPS30|beclin1	DHTX|VPS38|p63	Reconstituted Complex	Sun Q (2008)	19050071	9606	9606		UV radiation resistance associated
ETG8678	ETG7405	BECN1	UVRAG	ATG6|VPS30|beclin1	DHTX|VPS38|p63	Affinity Capture-MS	Sun Q (2008)	19050071	9606	9606		UV radiation resistance associated
ETG8678	ETG7405	BECN1	UVRAG	ATG6|VPS30|beclin1	DHTX|VPS38|p63	Affinity Capture-Western	Fogel AI (2013)	23878393	9606	9606		UV radiation resistance associated
ETG8678	ETG7405	BECN1	UVRAG	ATG6|VPS30|beclin1	DHTX|VPS38|p63	Affinity Capture-MS	Hein MY (2015)	26496610	9606	9606		UV radiation resistance associated
ETG8678	ETG100287171	BECN1	WASH1	ATG6|VPS30|beclin1	FAM39E|WASH	Affinity Capture-Western	Xia P (2013)	23974797	9606	9606		WAS protein family homolog 1
ETG8678	ETG100287171	BECN1	WASH1	ATG6|VPS30|beclin1	FAM39E|WASH	Reconstituted Complex	Xia P (2013)	23974797	9606	9606		WAS protein family homolog 1
ETG8678	ETG100287171	BECN1	WASH1	ATG6|VPS30|beclin1	FAM39E|WASH	Two-hybrid	Xia P (2014)	24980959	9606	9606		WAS protein family homolog 1
ETG55626	ETG8678	AMBRA1	BECN1	DCAF3|WDR94	ATG6|VPS30|beclin1	Biochemical Activity	Xia P (2013)	23974797	9606	9606		autophagy and beclin 1 regulator 1
ETG55626	ETG8678	AMBRA1	BECN1	DCAF3|WDR94	ATG6|VPS30|beclin1	Affinity Capture-Western	Gu W (2014)	24587252	9606	9606		autophagy and beclin 1 regulator 1
ETG22863	ETG8678	ATG14	BECN1	ATG14L|BARKOR|KIAA0831	ATG6|VPS30|beclin1	Affinity Capture-MS	Behrends C (2010)	20562859	9606	9606		autophagy related 14
ETG22863	ETG8678	ATG14	BECN1	ATG14L|BARKOR|KIAA0831	ATG6|VPS30|beclin1	Affinity Capture-Western	Matsunaga K (2009)	19270696	9606	9606		autophagy related 14
ETG22863	ETG8678	ATG14	BECN1	ATG14L|BARKOR|KIAA0831	ATG6|VPS30|beclin1	Two-hybrid	Matsunaga K (2009)	19270696	9606	9606		autophagy related 14
ETG22863	ETG8678	ATG14	BECN1	ATG14L|BARKOR|KIAA0831	ATG6|VPS30|beclin1	Affinity Capture-Western	Itakura E (2008)	18843052	9606	9606		autophagy related 14
ETG22863	ETG8678	ATG14	BECN1	ATG14L|BARKOR|KIAA0831	ATG6|VPS30|beclin1	Affinity Capture-Western	Sun Q (2008)	19050071	9606	9606		autophagy related 14
ETG64422	ETG8678	ATG3	BECN1	APG3|APG3-LIKE|APG3L|PC3-96	ATG6|VPS30|beclin1	Reconstituted Complex	Qiu Y (2013)	24186333	9606	9606		autophagy related 3
ETG596	ETG8678	BCL2	BECN1	Bcl-2|PPP1R50	ATG6|VPS30|beclin1	Two-hybrid	Liang XH (1998)	9765397	9606	9606		BCL2, apoptosis regulator
ETG596	ETG8678	BCL2	BECN1	Bcl-2|PPP1R50	ATG6|VPS30|beclin1	FRET	Liang XH (1998)	9765397	9606	9606		BCL2, apoptosis regulator
ETG596	ETG8678	BCL2	BECN1	Bcl-2|PPP1R50	ATG6|VPS30|beclin1	Affinity Capture-Western	Chen D (2010)	20889974	9606	9606		BCL2, apoptosis regulator
ETG596	ETG8678	BCL2	BECN1	Bcl-2|PPP1R50	ATG6|VPS30|beclin1	Affinity Capture-Western	Xu C (2011)	21543763	9606	9606		BCL2, apoptosis regulator
ETG596	ETG8678	BCL2	BECN1	Bcl-2|PPP1R50	ATG6|VPS30|beclin1	Affinity Capture-Western	Chang NC (2010)	20010695	9606	9606		BCL2, apoptosis regulator
ETG596	ETG8678	BCL2	BECN1	Bcl-2|PPP1R50	ATG6|VPS30|beclin1	Affinity Capture-Western	Strappazzon F (2011)	21358617	9606	9606		BCL2, apoptosis regulator
ETG596	ETG8678	BCL2	BECN1	Bcl-2|PPP1R50	ATG6|VPS30|beclin1	Affinity Capture-Western	Zhou L (2013)	23564079	9606	9606		BCL2, apoptosis regulator
ETG596	ETG8678	BCL2	BECN1	Bcl-2|PPP1R50	ATG6|VPS30|beclin1	Affinity Capture-Western	Yang L (2012)	21971985	9606	9606		BCL2, apoptosis regulator
ETG596	ETG8678	BCL2	BECN1	Bcl-2|PPP1R50	ATG6|VPS30|beclin1	Affinity Capture-Western	Han J (2012)	22622204	9606	9606		BCL2, apoptosis regulator
ETG596	ETG8678	BCL2	BECN1	Bcl-2|PPP1R50	ATG6|VPS30|beclin1	Affinity Capture-Western	Wang Y (2013)	23504944	9606	9606		BCL2, apoptosis regulator
ETG596	ETG8678	BCL2	BECN1	Bcl-2|PPP1R50	ATG6|VPS30|beclin1	Two-hybrid	Pattingre S (2005)	16179260	9606	9606		BCL2, apoptosis regulator
ETG596	ETG8678	BCL2	BECN1	Bcl-2|PPP1R50	ATG6|VPS30|beclin1	Affinity Capture-Western	Tang D (2010)	20622903	9606	9606		BCL2, apoptosis regulator
ETG596	ETG8678	BCL2	BECN1	Bcl-2|PPP1R50	ATG6|VPS30|beclin1	Affinity Capture-Western	Rui YN (2015)	25984893	9606	9606		BCL2, apoptosis regulator
RP5-857M17.3	ETG8678	BCL2L1	BECN1	BCL-XL/S|BCL2L|BCLX|BCLXL|BCLXS|Bcl-X|PPP1R52|bcl-xL|bcl-xS	ATG6|VPS30|beclin1	Two-hybrid	Liang XH (1998)	9765397	9606	9606		BCL2 like 1
RP5-857M17.3	ETG8678	BCL2L1	BECN1	BCL-XL/S|BCL2L|BCLX|BCLXL|BCLXS|Bcl-X|PPP1R52|bcl-xL|bcl-xS	ATG6|VPS30|beclin1	Affinity Capture-Western	Wang J (2008)	18628207	9606	9606		BCL2 like 1
RP5-857M17.3	ETG8678	BCL2L1	BECN1	BCL-XL/S|BCL2L|BCLX|BCLXL|BCLXS|Bcl-X|PPP1R52|bcl-xL|bcl-xS	ATG6|VPS30|beclin1	Affinity Capture-Western	Pimkina J (2009)	19049976	9606	9606		BCL2 like 1
ETG8678	ETG8678	BECN1	BECN1	ATG6|VPS30|beclin1	ATG6|VPS30|beclin1	Affinity Capture-Western	Shi CS (2010)	20501938	9606	9606		beclin 1
ETG8678	ETG8678	BECN1	BECN1	ATG6|VPS30|beclin1	ATG6|VPS30|beclin1	Affinity Capture-MS	Matsunaga K (2009)	19270696	9606	9606		beclin 1
ETG8678	ETG8678	BECN1	BECN1	ATG6|VPS30|beclin1	ATG6|VPS30|beclin1	Two-hybrid	Matsunaga K (2009)	19270696	9606	9606		beclin 1
ETG8678	ETG8678	BECN1	BECN1	ATG6|VPS30|beclin1	ATG6|VPS30|beclin1	Co-purification	Noble CG (2008)	18641390	9606	9606		beclin 1
ETG8678	ETG8678	BECN1	BECN1	ATG6|VPS30|beclin1	ATG6|VPS30|beclin1	Reconstituted Complex	Noble CG (2008)	18641390	9606	9606		beclin 1
ETG8678	ETG8678	BECN1	BECN1	ATG6|VPS30|beclin1	ATG6|VPS30|beclin1	Affinity Capture-Western	Noble CG (2008)	18641390	9606	9606		beclin 1
RP1-164F3.2	ETG8678	BTK	BECN1	AGMX1|AT|ATK|BPK|IMD1|PSCTK1|XLA	ATG6|VPS30|beclin1	Two-hybrid	Grossmann A (2015)	25814554	9606	9606		Bruton tyrosine kinase
ETG836	ETG8678	CASP3	BECN1	CPP32|CPP32B|SCA-1	ATG6|VPS30|beclin1	Biochemical Activity	Luo S (2010)	19713971	9606	9606		caspase 3
ETG1029	ETG8678	CDKN2A	BECN1	ARF|CDK4I|CDKN2|CMM2|INK4|INK4A|MLM|MTS-1|MTS1|P14|P14ARF|P16|P16-INK4A|P16INK4|P16INK4A|P19|P19ARF|TP16	ATG6|VPS30|beclin1	Reconstituted Complex	Pimkina J (2009)	19049976	9606	9606		cyclin dependent kinase inhibitor 2A
ETG10036	ETG8678	CHAF1A	BECN1	CAF-1|CAF1|CAF1B|CAF1P150|P150	ATG6|VPS30|beclin1	Affinity Capture-Western	Itakura E (2008)	18843052	9606	9606		chromatin assembly factor 1 subunit A
ETG51339	ETG8678	DACT1	BECN1	DAPPER|DAPPER1|DPR1|FRODO|HDPR1|THYEX3	ATG6|VPS30|beclin1	Affinity Capture-Western	Ma B (2014)	24980960	9606	9606		dishevelled binding antagonist of beta catenin 1
ETG1612	ETG8678	DAPK1	BECN1	DAPK	ATG6|VPS30|beclin1	Biochemical Activity	Zalckvar E (2009)	19180116	9606	9606		death associated protein kinase 1
RP11-164H16.2	ETG8678	EXOC2	BECN1	SEC5|SEC5L1|Sec5p	ATG6|VPS30|beclin1	Affinity Capture-Western	Simicek M (2013)	24056301	9606	9606		exocyst complex component 2
RP11-164H16.2	ETG8678	EXOC2	BECN1	SEC5|SEC5L1|Sec5p	ATG6|VPS30|beclin1	Affinity Capture-Western	Bodemann BO (2011)	21241894	9606	9606		exocyst complex component 2
tcag7.1185	ETG8678	EXOC4	BECN1	SEC8|SEC8L1|Sec8p	ATG6|VPS30|beclin1	Affinity Capture-Western	Bodemann BO (2011)	21241894	9606	9606		exocyst complex component 4
ETG149371	ETG8678	EXOC8	BECN1	EXO84|Exo84p|SEC84	ATG6|VPS30|beclin1	Affinity Capture-Western	Bodemann BO (2011)	21241894	9606	9606		exocyst complex component 8
ETG10818	ETG8678	FRS2	BECN1	FRS2A|FRS2alpha|SNT|SNT-1|SNT1	ATG6|VPS30|beclin1	Two-hybrid	Grossmann A (2015)	25814554	9606	9606		fibroblast growth factor receptor substrate 2
RP11-415H23.1	ETG8678	GFI1B	BECN1	BDPLT17	ATG6|VPS30|beclin1	Two-hybrid	Lim J (2006)	16713569	9606	9606		growth factor independent 1B transcriptional repressor
ETG57120	ETG8678	GOPC	BECN1	CAL|FIG|GOPC1|PIST|dJ94G16.2	ATG6|VPS30|beclin1	Two-hybrid	Yue Z (2002)	12372286	9606	9606		golgi associated PDZ and coiled-coil motif containing
ETG57120	ETG8678	GOPC	BECN1	CAL|FIG|GOPC1|PIST|dJ94G16.2	ATG6|VPS30|beclin1	Reconstituted Complex	Yue Z (2002)	12372286	9606	9606		golgi associated PDZ and coiled-coil motif containing
ETG57120	ETG8678	GOPC	BECN1	CAL|FIG|GOPC1|PIST|dJ94G16.2	ATG6|VPS30|beclin1	Affinity Capture-Western	Yue Z (2002)	12372286	9606	9606		golgi associated PDZ and coiled-coil motif containing
ETG51191	ETG8678	HERC5	BECN1	CEB1|CEBP1	ATG6|VPS30|beclin1	Affinity Capture-Western	Xu D (2015)	25906440	9606	9606		HECT and RLD domain containing E3 ubiquitin protein ligase 5
DAQB-147D11.1	ETG8678	HSPA1A	BECN1	HEL-S-103|HSP70-1|HSP70-1A|HSP70I|HSP72|HSPA1	ATG6|VPS30|beclin1	Affinity Capture-Western	Yang Y (2013)	23569248	9606	9606		heat shock protein family A
ETG345611	ETG8678	IRGM	BECN1	IFI1|IRGM1|LRG-47|LRG47	ATG6|VPS30|beclin1	Affinity Capture-Western	Chauhan S (2015)	25891078	9606	9606		immunity related GTPase M
hCG_22771	ETG8678	KIAA0226	BECN1	RUBICON|SCAR15	ATG6|VPS30|beclin1	Affinity Capture-Western	Matsunaga K (2009)	19270696	9606	9606		RUN And Cysteine Rich Domain Containing Beclin 1 Interacting Protein
ETG4170	ETG8678	MCL1	BECN1	BCL2L3|EAT|MCL1-ES|MCL1L|MCL1S|Mcl-1|TM|bcl2-L-3|mcl1/EAT	ATG6|VPS30|beclin1	Affinity Capture-Western	Tang Y (2012)	22219388	9606	9606		BCL2 family apoptosis regulator
ETG4170	ETG8678	MCL1	BECN1	BCL2L3|EAT|MCL1-ES|MCL1L|MCL1S|Mcl-1|TM|bcl2-L-3|mcl1/EAT	ATG6|VPS30|beclin1	Affinity Capture-Western	Germain M (2011)	21139567	9606	9606		BCL2 family apoptosis regulator
ETG4210	ETG8678	MEFV	BECN1	FMF|MEF|TRIM20	ATG6|VPS30|beclin1	Affinity Capture-Western	Kimura T (2015)	26347139	9606	9606		Mediterranean fever
PIG53	ETG8678	NEDD4	BECN1	NEDD4-1|RPF1	ATG6|VPS30|beclin1	Biochemical Activity	Platta HW (2012)	21936852	9606	9606		neural precursor cell expressed, developmentally down-regulated 4, E3 ubiquitin protein ligase
XXbac-BPG230H20.8	ETG8678	NLRP2	BECN1	CLR19.9|NALP2|NBS1|PAN1|PYPAF2	ATG6|VPS30|beclin1	Affinity Capture-MS	Hein MY (2015)	26496610	9606	9606		NLR family pyrin domain containing 2
ETG126206	ETG8678	NLRP5	BECN1	CLR19.8|MATER|NALP5|PAN11|PYPAF8	ATG6|VPS30|beclin1	Affinity Capture-MS	Hein MY (2015)	26496610	9606	9606		NLR family pyrin domain containing 5
RP11-144G16.2	ETG8678	NRBF2	BECN1	COPR1|COPR2|NRBF-2	ATG6|VPS30|beclin1	Affinity Capture-MS	Huttlin EL (2015)	26186194	9606	9606		nuclear receptor binding factor 2
KB-152G3.1	ETG8678	PARK2	BECN1	AR-JP|LPRS2|PDJ|PRKN	ATG6|VPS30|beclin1	Affinity Capture-Western	Choubey V (2014)	24879156	9606	9606		parkin RBR E3 ubiquitin protein ligase
KB-152G3.1	ETG8678	PARK2	BECN1	AR-JP|LPRS2|PDJ|PRKN	ATG6|VPS30|beclin1	Affinity Capture-Western	Lonskaya I (2014)	24386307	9606	9606		parkin RBR E3 ubiquitin protein ligase
KB-152G3.1	ETG8678	PARK2	BECN1	AR-JP|LPRS2|PDJ|PRKN	ATG6|VPS30|beclin1	Co-localization	Lonskaya I (2014)	24386307	9606	9606		parkin RBR E3 ubiquitin protein ligase
ETG5289	ETG8678	PIK3C3	BECN1	VPS34|hVps34	ATG6|VPS30|beclin1	Affinity Capture-MS	Behrends C (2010)	20562859	9606	9606		phosphatidylinositol 3-kinase catalytic subunit type 3
ETG5289	ETG8678	PIK3C3	BECN1	VPS34|hVps34	ATG6|VPS30|beclin1	Two-hybrid	Platta HW (2012)	21936852	9606	9606		phosphatidylinositol 3-kinase catalytic subunit type 3
ETG5289	ETG8678	PIK3C3	BECN1	VPS34|hVps34	ATG6|VPS30|beclin1	Affinity Capture-Western	Wang J (2008)	18628207	9606	9606		phosphatidylinositol 3-kinase catalytic subunit type 3
ETG5289	ETG8678	PIK3C3	BECN1	VPS34|hVps34	ATG6|VPS30|beclin1	Affinity Capture-Western	Itakura E (2008)	18843052	9606	9606		phosphatidylinositol 3-kinase catalytic subunit type 3
ETG5289	ETG8678	PIK3C3	BECN1	VPS34|hVps34	ATG6|VPS30|beclin1	Affinity Capture-Western	Sun Q (2008)	19050071	9606	9606		phosphatidylinositol 3-kinase catalytic subunit type 3
ETG29108	ETG8678	PYCARD	BECN1	ASC|CARD5|TMS|TMS-1|TMS1	ATG6|VPS30|beclin1	Affinity Capture-Western	Shi CS (2012)	22286270	9606	9606		PYD and CARD domain containing
GS1-120K12.1	ETG8678	RNF2	BECN1	BAP-1|BAP1|DING|HIPI3|RING1B|RING2	ATG6|VPS30|beclin1	Affinity Capture-Western	Xia P (2014)	24980959	9606	9606		ring finger protein 2
ETG54476	ETG8678	RNF216	BECN1	CAHH|TRIAD3|U7I1|UBCE7IP1|ZIN	ATG6|VPS30|beclin1	Affinity Capture-Western	Xu C (2014)	25484083	9606	9606		ring finger protein 216
ETG6279	ETG8678	S100A8	BECN1	60B8AG|CAGA|CFAG|CGLA|CP-10|L1Ag|MA387|MIF|MRP8|NIF|P8	ATG6|VPS30|beclin1	Affinity Capture-Western	Yang L (2012)	21971985	9606	9606		S100 calcium binding protein A8
ETG56961	ETG8678	SHD	BECN1	-	ATG6|VPS30|beclin1	Two-hybrid	Grossmann A (2015)	25814554	9606	9606		Src homology 2 domain containing transforming protein D
RP1-111D6.3	ETG8678	TAB2	BECN1	CHTD2|MAP3K7IP2|TAB-2	ATG6|VPS30|beclin1	Affinity Capture-Western	Criollo A (2011)	22081109	9606	9606		TGF-beta activated kinase 1/MAP3K7 binding protein 2
RP1-111D6.3	ETG8678	TAB2	BECN1	CHTD2|MAP3K7IP2|TAB-2	ATG6|VPS30|beclin1	Affinity Capture-Western	Takaesu G (2012)	21976705	9606	9606		TGF-beta activated kinase 1/MAP3K7 binding protein 2
RP1-111D6.3	ETG8678	TAB2	BECN1	CHTD2|MAP3K7IP2|TAB-2	ATG6|VPS30|beclin1	Co-localization	Takaesu G (2012)	21976705	9606	9606		TGF-beta activated kinase 1/MAP3K7 binding protein 2
ETG257397	ETG8678	TAB3	BECN1	MAP3K7IP3|NAP1	ATG6|VPS30|beclin1	Affinity Capture-Western	Criollo A (2011)	22081109	9606	9606		TGF-beta activated kinase 1/MAP3K7 binding protein 3
ETG257397	ETG8678	TAB3	BECN1	MAP3K7IP3|NAP1	ATG6|VPS30|beclin1	Affinity Capture-Western	Takaesu G (2012)	21976705	9606	9606		TGF-beta activated kinase 1/MAP3K7 binding protein 3
ETG257397	ETG8678	TAB3	BECN1	MAP3K7IP3|NAP1	ATG6|VPS30|beclin1	Co-localization	Takaesu G (2012)	21976705	9606	9606		TGF-beta activated kinase 1/MAP3K7 binding protein 3
ETG7189	ETG8678	TRAF6	BECN1	MGC:3310|RNF85	ATG6|VPS30|beclin1	Biochemical Activity	Shi CS (2010)	20501938	9606	9606		TNF receptor associated factor 6
ETG6737	ETG8678	TRIM21	BECN1	RNF81|RO52|Ro/SSA|SSA|SSA1	ATG6|VPS30|beclin1	Affinity Capture-Western	Kimura T (2015)	26347139	9606	9606		tripartite motif containing 21
ETG8408	ETG8678	ULK1	BECN1	ATG1|ATG1A|UNC51|Unc51.1|hATG1	ATG6|VPS30|beclin1	Affinity Capture-Western	Bodemann BO (2011)	21241894	9606	9606		unc-51 like autophagy activating kinase 1
ETG7405	ETG8678	UVRAG	BECN1	DHTX|VPS38|p63	ATG6|VPS30|beclin1	Affinity Capture-MS	Behrends C (2010)	20562859	9606	9606		UV radiation resistance associated
ETG7405	ETG8678	UVRAG	BECN1	DHTX|VPS38|p63	ATG6|VPS30|beclin1	Two-hybrid	Matsunaga K (2009)	19270696	9606	9606		UV radiation resistance associated
ETG7405	ETG8678	UVRAG	BECN1	DHTX|VPS38|p63	ATG6|VPS30|beclin1	Affinity Capture-Western	Itakura E (2008)	18843052	9606	9606		UV radiation resistance associated
ETG7405	ETG8678	UVRAG	BECN1	DHTX|VPS38|p63	ATG6|VPS30|beclin1	Affinity Capture-Western	Sun Q (2008)	19050071	9606	9606		UV radiation resistance associated
ETG100287171	ETG8678	WASH1	BECN1	FAM39E|WASH	ATG6|VPS30|beclin1	Two-hybrid	Xia P (2013)	23974797	9606	9606		WAS protein family homolog 1
ETG100287171	ETG8678	WASH1	BECN1	FAM39E|WASH	ATG6|VPS30|beclin1	Affinity Capture-Western	Xia P (2013)	23974797	9606	9606		WAS protein family homolog 1
ETG7525	ETG8678	YES1	BECN1	HsT441|P61-YES|Yes|c-yes	ATG6|VPS30|beclin1	Two-hybrid	Grossmann A (2015)	25814554	9606	9606		YES proto-oncogene 1, Src family tyrosine kinase

## Sheet: HumanBackgroundList
A1BG
A1CF
A2M
A2ML1
A4GALT
A4GNT
AAAS
AAC3
AACS
AAED1
AAGAB
AAK1
AAMDC
AAMP
AANAT
AAR2
AARS
AARS2
AARSD1
AASDH
AASDHPPT
AASS
AATF
AATK
ABAT
ABCA1
ABCA10
ABCA13
ABCA2
ABCA3
ABCA4
ABCA5
ABCA6
ABCA7
ABCB1
ABCB10
ABCB11
ABCB4
ABCB5
ABCB6
ABCB7
ABCB8
ABCB9
ABCC1
ABCC10
ABCC12
ABCC13
ABCC2
ABCC3
ABCC4
ABCC5
ABCC6
ABCC8
ABCC9
ABCD1
ABCD2
ABCD3
ABCD4
ABCE1
ABCF1
ABCF2
ABCF3
ABCG1
ABCG2
ABCG4
ABCG5
ABCG8
ABHD1
ABHD10
ABHD11
ABHD12
ABHD12B
ABHD14A
ABHD14B
ABHD16A
ABHD17A
ABHD17B
ABHD3
ABHD4
ABHD5
ABHD6
ABI1
ABI2
ABI3
ABI3BP
ABL1
ABL2
ABLIM1
ABLIM2
ABLIM3
ABO
ABR
ABRA
ABRACL
Abt1
ABTB1
ABTB2
ABZ2
ACAA1
ACAA2
ACACA
ACACB
ACAD10
ACAD11
ACAD8
ACAD9
ACADL
ACADM
ACADS
ACADSB
ACADVL
ACAN
ACAP1
ACAP2
ACAP3
ACAT1
ACAT2
ACBD3
ACBD4
ACBD5
ACBD6
ACC1
ACCS
ACD
ACE
ACE2
ACER3
ACHE
ACIN1
ACKR1
ACKR2
ACKR3
ACKR4
ACLY
ACMSD
ACN9
Acnat1
ACO1
ACO2
ACOT1
ACOT11
ACOT13
ACOT2
ACOT4
ACOT7
ACOT8
ACOT9
ACOX1
ACOX2
ACOX3
ACOXL
ACP1
ACP2
ACP5
ACP6
ACPP
ACR
ACRBP
ACS1
ACS2
ACSBG1
ACSBG2
ACSF2
ACSF3
ACSL1
ACSL3
ACSL4
ACSL5
ACSL6
Acsm2
ACSM3
ACSM4
ACSM5
ACSS1
ACSS2
ACSS3
ACT1
Act5C
ACTA1
ACTA2
ACTB
ACTBL2
ACTC1
ACTG1
ACTG2
ACTL6A
ACTL6B
ACTL7A
ACTL7B
ACTL8
ACTN1
ACTN2
ACTN3
ACTN4
ACTR10
ACTR1A
ACTR1B
ACTR2
ACTR3
ACTR3B
ACTR3C
ACTR5
ACTR6
ACTR8
ACTRT1
ACVR1
ACVR1B
ACVR1C
ACVR2A
ACVR2B
ACVRL1
ACY1
ACY3
ACYP1
ACYP2
ADA
ADA2
ADAD2
ADAL
ADAM10
ADAM11
ADAM12
ADAM15
ADAM17
ADAM19
ADAM1A
ADAM2
ADAM22
ADAM23
ADAM28
ADAM33
ADAM5
ADAM8
ADAM9
ADAMTS1
ADAMTS10
ADAMTS12
ADAMTS17
ADAMTS18
ADAMTS2
ADAMTS4
ADAMTS6
ADAMTSL2
ADAMTSL3
ADAMTSL4
ADAMTSL5
ADAP1
ADAP2
ADAR
ADARB1
ADARB2
ADAT1
ADAT2
ADAT3
ADCK1
ADCK2
ADCK3
ADCK4
ADCK5
ADCY2
ADCY3
ADCY4
ADCY5
ADCY6
ADCY7
Adcy8
ADCY9
ADCYAP1
ADCYAP1R1
ADD1
ADD2
ADD3
ADE13
ADE16
ADE17
ADE2
ADE3
ADE4
ADE5,7
ADH1
ADH1A
ADH1B
ADH1C
ADH4
ADH5
ADH6
ADH7
ADHFE1
ADI1
ADIPOQ
ADIPOR1
ADIPOR2
ADIRF
ADK
ADM
ADM2
ADNP
ADNP2
ADO
ADORA1
ADORA2A
ADORA2B
ADORA3
ADPGK
ADPRH
ADPRHL2
ADRA1B
ADRA1D
ADRA2A
ADRA2B
ADRA2C
ADRB1
ADRB2
ADRB3
ADRBK1
ADRBK2
ADRM1
ADSL
ADSS
ADSSL1
ADTRP
AEBP1
AEBP2
AEN
AES
AFAP1
AFAP1L1
AFAP1L2
AFF1
AFF3
AFF4
AFG3L1P
AFG3L2
AFMID
AFP
Afti
AFTPH
AGA
AGAP1
AGAP11
AGAP2
AGAP3
AGAP4
AGAP5
AGAP7P
AGBL2
AGBL5
AGER
AGFG1
AGFG2
AGGF1
AGK
AGL
AGMAT
AGO1
AGO2
AGO3
AGO4
AGPAT1
AGPAT2
AGPAT3
AGPAT4
AGPAT4-IT1
AGPAT5
AGPAT6
AGPAT9
AGPS
AGR2
AGR3
Agrn
AGRP
AGT
AGTPBP1
AGTR1
Agtr1a
AGTR2
AGTRAP
AGXT
AGXT2
AHA1
AHC1
AHCTF1
AHCY
AHCYL1
AHCYL2
AHDC1
AHI1
AHNAK
AHNAK2
AHR
AHRR
AHSA1
AHSA2
AHSG
AHSP
AI314180
AI837181
AICDA
AIDA
AIF1
Aif1l
AIFM1
AIFM2
AIFM3
AIG1
AIM1
AIM2
AIM46
AIM9
AIMP1
AIMP2
AIP
AIPL1
AIRE
AJAP1
AJUBA
AK1
AK2
AK3
AK4
AK5
AK7
AK8
AK9
AKAP1
AKAP10
AKAP11
AKAP12
AKAP13
AKAP14
AKAP17A
AKAP2
AKAP3
AKAP4
AKAP5
AKAP6
Akap7
AKAP8
AKAP8L
AKAP9
AKIP1
AKIRIN1
AKIRIN2
AKNA
AKNAD1
AKR1A1
AKR1B1
AKR1B10
AKR1B15
AKR1C1
AKR1C2
AKR1C3
AKR1C4
AKR1D1
AKR7A2
AKR7A3
AKR7L
AKT1
AKT1S1
AKT2
AKT3
AKTIP
ALA1
ALAD
ALAS1
ALAS2
ALB
ALB1
ALCAM
ALD4
ALD6
ALDH16A1
ALDH18A1
ALDH1A1
ALDH1A2
ALDH1A3
ALDH1B1
ALDH1L2
ALDH2
ALDH2C4
ALDH3A1
ALDH3A2
ALDH3B1
ALDH3B2
ALDH4A1
ALDH5A1
ALDH6A1
ALDH7A1
ALDH8A1
ALDH9A1
ALDOA
ALDOB
ALDOC
ALG1
ALG10
ALG10B
ALG11
ALG12
ALG13
ALG14
ALG2
ALG3
ALG5
ALG6
ALG8
ALG9
alien
ALK
ALKBH1
ALKBH2
ALKBH3
ALKBH4
ALKBH5
ALKBH7
ALKBH8
ALL1
ALLC
ALMS1
ALOX12
ALOX12B
ALOX15
ALOX15B
ALOX5
ALOX5AP
ALOXE3
alp4
alp6
ALPI
ALPK1
ALPL
ALPP
ALPPL2
ALS2
ALS2CL
ALS2CR11
ALS2CR12
ALX1
ALX4
ALY1
ALYREF
AMACR
AMBP
AMBRA1
AMD1
AMDHD1
AMDHD2
AMER1
AMFR
AMH
AMHR2
AMICA1
AMIGO1
AMIGO2
AMIGO3
AMMECR1
AMMECR1L
AMN
AMOT
AMOTL1
AMOTL2
AMPD1
AMPD2
AMPD3
AMPH
AMS1
AMT
AMY1A
AMY1C
AMY2A
AMY2B
Amz2
AMZ2P1
ANAPC1
ANAPC10
ANAPC11
Anapc13
ANAPC15
Anapc16
ANAPC2
ANAPC4
ANAPC5
ANAPC7
Ance
ANG
ANGEL1
ANGEL2
ANGPT1
ANGPT2
ANGPT4
ANGPTL3
ANGPTL4
ANGPTL6
ANGPTL7
ANIB1
ANK1
ANK2
ANK3
ANKAR
ANKDD1A
ANKEF1
ANKFY1
ANKH
ANKHD1
ANKHD1-EIF4EBP3
ANKIB1
ANKLE2
Ankmy2
ANKRA2
ANKRD1
ANKRD10
ANKRD11
ANKRD12
ANKRD13A
ANKRD13B
ANKRD13C
ANKRD13D
ANKRD16
ANKRD17
ANKRD18A
ANKRD2
ANKRD20A1
ANKRD22
ANKRD23
ANKRD24
Ankrd26
ANKRD26P1
ANKRD27
ANKRD28
ANKRD29
ANKRD30A
ANKRD32
ANKRD33B
ANKRD35
ANKRD36
ANKRD36B
ANKRD36BP1
ANKRD39
ANKRD40
ANKRD42
ANKRD44
ANKRD45
ANKRD46
ANKRD49
ANKRD50
ANKRD52
ANKRD53
ANKRD54
ANKRD55
ANKRD6
ANKRD65
ANKRD7
ANKRD9
ANKS1A
ANKS1B
ANKS3
ANKS4B
ANKS6
ANKZF1
Anln
ANO1
ANO10
ANO3
ANO5
ANO6
ANP32A
ANP32B
ANP32C
ANP32E
ANPEP
ANTXR1
ANTXR2
ANXA1
ANXA10
ANXA11
ANXA13
ANXA2
ANXA2P2
ANXA2R
ANXA3
ANXA4
ANXA5
ANXA6
ANXA7
ANXA8
ANXA8L1
ANXA9
AOC1
AOC2
AOC3
AOC4P
AOX1
AP1AR
AP1B1
AP1G1
AP1G2
AP1M1
AP1M2
AP1S1
AP1S2
AP1S3
AP2A1
AP2A2
AP2B1
AP2M1
AP2S1
AP3B1
Ap3b2
AP3D1
AP3M1
AP3M2
AP3S1
AP3S2
AP4B1
AP4E1
AP4M1
AP4S1
AP5B1
AP5M1
AP5Z1
APAF1
APBA1
APBA2
APBA3
APBB1
APBB1IP
APBB2
APBB3
APC
APC11
APC2
APCS
APE1
APE2
APE3
APEH
APEX1
APEX2
APH1A
APH1B
API5
API5P1
APIP
APITD1
APITD1-CORT
APJ1
APLF
APLN
APLP1
APLP2
APM2
APMAP
APOA1
APOA1BP
APOA2
APOA4
APOA5
APOB
APOBEC1
APOBEC2
APOBEC3B
APOBEC3C
APOBEC3D
APOBEC3F
APOBEC3G
APOBEC3H
APOC1
APOC2
APOC3
APOC4
APOD
APOE
APOF
APOH
APOL1
APOL2
APOL4
APOL6
APOLD1
APOM
APOO
APOOL
APOPT1
APP
APPBP2
APPL1
APPL2
APRT
APTX
AQN-1
AQP1
AQP11
AQP2
AQP3
AQP4
AQP5
AQP9
AQPEP
AQR
AR
ARAF
ARAP1
ARAP2
ARAP3
ARC
ARC35
ARCN1
ARD1
ARE2
AREG
AREL1
ARF1
ARF3
ARF4
ARF5
ARF6
ARFGAP1
ARFGAP2
ARFGAP3
ARFGEF1
ARFGEF2
ARFIP1
ARFIP2
ARFRP1
ARG1
ARG2
ARG3
ARG4
ARG5,6
ARGLU1
ARHGAP1
ARHGAP10
ARHGAP11A
ARHGAP12
ARHGAP15
ARHGAP17
ARHGAP18
ARHGAP19
ARHGAP20
ARHGAP21
ARHGAP22
ARHGAP23
ARHGAP24
ARHGAP25
ARHGAP26
ARHGAP27
ARHGAP28
ARHGAP29
ARHGAP31
ARHGAP32
ARHGAP33
ARHGAP35
ARHGAP36
ARHGAP39
ARHGAP4
ARHGAP42
ARHGAP44
ARHGAP5
ARHGAP6
ARHGAP8
ARHGAP9
ARHGDIA
ARHGDIB
ARHGDIG
ARHGEF1
ARHGEF10
ARHGEF11
ARHGEF12
ARHGEF15
ARHGEF16
Arhgef17
ARHGEF18
ARHGEF2
ARHGEF25
ARHGEF26
ARHGEF28
ARHGEF3
ARHGEF33
ARHGEF35
ARHGEF37
ARHGEF39
ARHGEF4
ARHGEF40
ARHGEF5
ARHGEF6
ARHGEF7
ARHGEF9
ARID1A
ARID1B
ARID2
ARID3A
ARID3B
ARID4A
ARID4B
ARID5A
ARID5B
ARIH1
ARIH2
ark1
ARL1
ARL10
ARL11
arl-13
ARL13B
ARL14
ARL14EP
ARL15
ARL16
ARL17A
ARL2
ARL2BP
ARL3
ARL4A
ARL4C
ARL4D
ARL5A
Arl5b
ARL6
ARL6IP1
ARL6IP4
ARL6IP5
ARL6IP6
ARL8A
ARL8B
ARMC1
ARMC10
ARMC2
ARMC5
ARMC6
ARMC7
ARMC8
ARMC9
ARMCX1
ARMCX2
ARMCX3
ARMCX5
ARNT
ARNT2
ARNTL
ARNTL2
ARO1
ARO8
ARP2
ARP9
ARPC1A
ARPC1B
ARPC2
ARPC3
ARPC3P1
ARPC4
ARPC4-TTLL3
ARPC5
ARPC5L
ARPIN
ARPP19
ARPP21
ARR3
ARRB1
ARRB2
ARRDC1
ARRDC2
ARRDC3
ARRDC4
ARRDC5
ARSA
ARSB
ARSE
ARSF
ARSG
ARSI
ARSJ
ARSK
ART3
ART4
ARTN
ARV1
ARVCF
ARX
AS3MT
ASAH1
ASAP1
ASAP2
ASAP3
ASB1
ASB10
ASB11
ASB12
ASB13
ASB14
ASB15
ASB16
ASB16-AS1
ASB17
ASB18
ASB2
ASB3
ASB4
ASB5
ASB6
ASB7
ASB8
ASB9
ASC1
ASCC1
ASCC2
ASCC3
ASCL1
ASCL2
ASCL3
ASCL4
ASF1A
ASF1B
ASG1
ASGR1
ASGR2
ASH1L
ASH2L
ASIC1
ASIC2
ASIC3
ASIC4
ASL
ASM4
ASMTL
ASNA1
ASNS
ASNSD1
ASPA
ASPDH
ASPG
ASPH
ASPHD2
ASPM
ASPRV1
ASPSCR1
ASR1
ASRGL1
ASS1
ASTE1
ASTL
ASTN2
ASUN
ASXL1
ASXL2
ASXL3
ASZ1
AT1G04360
AT1G04410
AT1G07920
AT1G07930
AT1G07940
AT1G09310
AT1G18030
AT1G34750
AT1G43900
AT1G59660
AT1G79630
AT1G80930
AT2G01720
AT2G04520
AT2G25070
AT2G30170
AT2G30620
AT2G31610
AT2G36950
AT2G40650
AT2G47610
AT3G02750
AT3G03773
AT3G05640
AT3G05900
AT3G06270
AT3G08530
AT3G09440
AT3G11130
AT3G12630
AT3G15260
AT3G17250
AT3G49660
AT3G50520
AT3G53230
AT3G53870
AT3G62870
AT4G24110
AT4G24690
AT4G28400
AT4G31860
AT4G36130
AT4G38520
AT5G02490
AT5G03340
AT5G04120
AT5G06750
AT5G10740
AT5G24940
AT5G35210
AT5G35530
AT5G35680
AT5G46630
AT5G53140
AT5G60390
AT5G66080
ATAD1
ATAD2
ATAD2B
ATAD3A
ATAD3B
ATAD3C
ATAD5
ATAT1
ATCAY
ATE1
ATF1
ATF2
ATF3
ATF4
ATF5
ATF6
ATF6B
ATF7
ATF7IP
ATF7IP2
ATG1
ATG10
ATG101
ATG12
ATG13
ATG14
ATG15
ATG16L1
ATG16L2
ATG18
ATG19
ATG2A
ATG2B
ATG3
ATG32
ATG4
ATG4A
ATG4B
ATG4C
ATG4D
ATG5
ATG7
ATG8
ATG9A
ATG9B
ATHL1
ATIC
ATL1
ATL2
ATL3
ATM
ATMIN
ATMS1
ATN1
ATOH8
ATOX1
ATP1
ATP10A
ATP10D
ATP11A
ATP11B
ATP11C
ATP12A
ATP13A1
ATP13A2
ATP13A3
ATP1A1
ATP1A2
ATP1A3
ATP1A4
ATP1B1
ATP1B2
ATP1B3
ATP1B4
ATP2
ATP2A1
ATP2A2
ATP2A3
ATP2B1
ATP2B2
ATP2B3
ATP2B4
ATP2C1
ATP3
ATP4
ATP4A
ATP4B
ATP5
ATP5A1
ATP5B
ATP5C1
ATP5D
ATP5E
ATP5EP2
ATP5F1
ATP5G1
ATP5G2
ATP5G3
ATP5H
ATP5I
ATP5J
ATP5J2
ATP5J2-PTCD1
ATP5L
ATP5O
ATP5S
ATP5SL
ATP6
ATP6AP1
ATP6AP2
ATP6V0A1
ATP6V0A2
ATP6V0A4
ATP6V0B
ATP6V0C
ATP6V0D1
ATP6V0D2
Atp6v0e
ATP6V0E2
ATP6V1A
ATP6V1B1
ATP6V1B2
ATP6V1C1
ATP6V1C2
ATP6V1D
ATP6V1E1
ATP6V1E2
ATP6V1F
ATP6V1G1
ATP6V1G2
ATP6V1H
ATP7
ATP7A
ATP7B
ATP8
ATP8A1
ATP8A2
ATP8B1
Atp8b2
ATP9A
ATPAF1
ATPAF2
ATPIF1
ATR
ATRAID
ATRIP
ATRN
ATRNL1
ATRX
ATXN1
ATXN10
ATXN1L
ATXN2
ATXN2L
ATXN3
ATXN3L
ATXN7
ATXN7L1
ATXN7L2
ATXN7L3
ATXN7L3B
AUH
AUNIP
AUP1
AURKA
AURKAIP1
AURKB
AURKC
AUTS2
AVEN
AVIL
AVL9
AVP
AVPI1
AVPR1A
AVPR1B
AVPR2
AXIN1
AXIN2
AXL
axl-1
AYR1
AZGP1
AZI2
AZIN1
AZIN2
AZU1
B2M
B3GALNT1
B3GALNT2
B3GALT1
B3GALT2
B3GALT4
B3GALT6
B3GALTL
B3GAT1
B3GAT3
B3GNT2
B3GNT3
B3GNT4
B3GNT5
B3GNT9
B4GALNT1
B4GALNT3
B4GALNT4
B4GALT1
B4GALT2
B4GALT3
B4GALT4
B4GALT5
B4GALT7
B4GAT1
B9D1
B9D2
BAALC
BAALC-AS2
BAAT
BABAM1
BACE1
BACE2
BACH1
BACH2
BAD
BAG1
BAG2
BAG3
BAG4
BAG5
BAG6
BAG7
BAHCC1
BAHD1
BAI1
BAI2
BAI3
BAIAP2
BAIAP2L1
BAIAP3
BAK1
BAMBI
BANF1
BANK1
Banp
BAP1
BARD1
BARHL1
BARHL2
BARX1
BARX2
BASP1
BATF
BATF2
BATF3
BAX
BAZ1A
BAZ1B
BAZ2A
BAZ2B
BBC1
BBC3
BBIP1
BBLF2-BBLF3
BBOX1
BBS1
BBS10
BBS2
BBS4
BBS5
BBS7
BBS9
BBX
BCAM
BCAN
BCAP29
BCAP31
BCAR1
BCAR3
BCAS1
BCAS2
BCAS3
BCAS4
BCAT1
BCAT2
BCAT4
BCCIP
bcd
BCDIN3D
BCH1
BCHE
BCKDHA
BCKDHB
BCKDK
BCL10
BCL11A
BCL11B
BCL2
BCL2A1
BCL2L1
BCL2L10
Bcl2l11
BCL2L12
BCL2L13
BCL2L14
BCL2L15
BCL2L2
BCL3
BCL6
BCL6B
BCL7A
Bcl7b
BCL7C
BCL9
BCL9L
BCLAF1
BCOR
BCORL1
BCR
BCS1L
BCY1
BDH1
BDH2
BDKRB2
BDNF
BDP1
BEAN1
BECN1
BEGAIN
BEM4
BEND2
BEND3
BEND4
BEND5
BEND7
BEST1
BET1
BET1L
BET3
betaTub56D
BEX1
BEX2
BEX4
BEX5
BFAR
BFR1
BFSP1
BFSP2
BGL2
BGLAP
BGLF1
BGLF2
BGLF4
BGLF5
BGN
BHLHA15
BHLHB9
BHLHE40
BHLHE41
BHMT
BHMT2
BICC1
BICD1
Bicd2
BID
BIK
BIN1
BIN2
BIN3
BIN3-IT1
BIO2
BIP1
BIP2
BIRC2
BIRC3
BIRC5
BIRC6
BIRC7
BIRC8
BIVM
BKRF1
BLCAP
BLID
BLK
BLM
BLMH
BLNK
BLOC1S1
BLOC1S2
BLOC1S3
BLOC1S4
BLOC1S5
BLOC1S6
BLRF1
BLVRA
BLVRB
BLZF1
BMF
BMH1
BMH2
Bmi1
BMP1
BMP10
BMP15
BMP2
BMP2K
BMP3
BMP4
BMP6
BMP7
BMP8B
BMPR1A
BMPR1B
BMPR2
BMS1
BMS1P5
BMX
BNA1
BNC1
BNC2
BNIP1
BNIP2
BNIP3
BNIP3L
BNIP3P6
BNIPL
BOC
BOD1
BOD1L1
BOD1L2
BOK
BOLA1
BOLA2
BOLA2B
BOLA3
BOLL
BOP1
BORA
BPGM
BPHL
BPIFA1
BPIFA2
BPIFB1
BPIFB3
BPLF1
BPNT1
BPTF
BPY2
BRAF
BRAP
BRAT1
BRCA1
BRCA2
BRCA2(IV)
BRCC3
BRD1
BRD2
BRD3
BRD4
BRD7
BRD8
BRD9
BRDT
BRE
BRE1
BRF1
BRF2
BRI3
BRI3BP
BRICD5
BRINP1
BRINP3
BRIP1
BRIX1
BRK1
BRLF1
BRMS1
BRMS1L
BROX
BRPF1
BRPF3
BRRF1
BRSK1
BRSK2
BRWD1
Brwd3
BSCL2
Bsdc1
BSG
BSN
BSND
BSPRY
BST1
BST2
BTAF1
BTBD1
BTBD10
BTBD11
BTBD16
BTBD2
BTBD3
BTBD6
btbd6a
BTBD7
BTBD8
BTBD9
BTC
BTD
BTF3
BTF3L4
BTG1
BTG2
BTG3
BTG4
BTK
BTLA
BTN1A1
BTN2
BTN2A1
BTN2A2
BTN3A1
BTN3A2
BTN3A3
BTNL8
BTRC
BUB1
BUB1B
BUB3
Bud13
BUD31
BUR2
BVES
BYRF1
BYSL
BZLF2
BZRAP1
BZW1
BZW2
C10orf10
C10orf12
C10orf131
C10orf2
C10orf32
C10orf35
C10orf54
C10orf55
C10orf62
C10orf76
C10orf82
C10orf88
C10orf90
C11orf1
C11orf16
C11orf30
C11orf31
C11orf42
C11orf45
C11orf49
C11orf52
C11orf53
C11orf54
C11orf57
C11orf58
C11orf63
C11orf65
C11orf68
C11orf70
C11orf71
C11orf72
C11orf73
C11orf74
C11orf84
C11orf87
C11orf98
C12orf10
C12orf4
C12orf40
C12orf43
C12orf45
C12orf49
C12orf5
C12orf50
C12orf56
C12orf57
C12orf65
C12orf66
C12orf75
C14orf1
C14orf105
C14orf119
C14orf142
C14orf159
C14orf166
C14orf169
C14orf183
C14orf2
C14orf80
C14orf93
C15orf39
C15orf40
C15orf41
C15orf43
C15orf48
C15orf52
C15orf54
C15orf57
C15orf59
C16orf13
C16orf45
C16orf58
C16orf59
C16orf62
C16orf70
C16orf72
C16orf74
C16orf78
C16orf87
C16orf89
C16orf93
C16orf95
C16orf96
C17orf102
C17orf105
C17orf49
C17orf53
C17orf59
C17orf62
C17orf67
C17orf70
C17orf75
C17orf80
C17orf82
C17orf85
C17orf89
C17orf96
C17orf97
C18orf21
C18orf25
C18orf32
C18orf54
C18orf8
C19orf10
C19orf12
C19orf18
C19orf25
C19orf26
C19orf33
C19orf40
C19orf43
C19orf44
C19orf47
C19orf52
C19orf53
C19orf54
C19orf57
C19orf60
C19orf66
C19orf68
C19orf70
C19orf73
C19orf80
C1D
C1GALT1
C1GALT1C1
C1orf105
C1orf109
C1orf110
C1orf111
C1orf112
C1orf115
C1orf116
C1orf122
C1orf123
C1orf131
C1orf159
C1orf174
C1orf186
C1orf189
C1orf198
C1orf21
C1orf216
C1orf220
C1orf226
C1orf27
C1orf35
C1orf43
C1orf50
C1orf52
C1orf64
C1orf68
C1orf85
C1orf86
C1orf87
C1orf94
C1QA
C1QB
C1QBP
C1QC
C1QL1
C1QL4
C1QTNF1
C1QTNF2
C1QTNF3
C1QTNF5
C1QTNF6
C1QTNF7
C1QTNF9
C1QTNF9B
C1QTNF9B-AS1
C1R
C1RL
C1S
C2
C20orf141
C20orf194
C20orf195
C20orf196
C20orf203
C20orf24
C20orf27
C20orf96
C21orf2
C21orf33
C21orf58
C21orf59
C21orf91
C22orf23
C22orf29
C22orf31
C22orf39
C22orf46
C2CD2
C2CD3
C2CD5
C2orf27B
C2orf42
C2orf44
C2orf47
C2orf48
C2orf49
C2orf50
C2orf57
C2orf68
C2orf69
C2orf73
C2orf74
C2orf88
C3
C3AR1
C3orf14
C3orf17
C3orf20
C3orf33
C3orf36
C3orf38
C3orf52
C3orf58
C3orf62
C3orf67
C4A
C4B
C4BPA
C4BPB
C4orf17
C4orf19
C4orf22
C4orf26
C4orf27
C4orf29
C4orf3
C4orf32
C4orf33
C4orf46
C4orf48
C5
C5AR1
C5orf15
C5orf17
C5orf22
C5orf24
C5orf28
C5orf30
C5orf34
C5orf42
C5orf51
C5orf60
C5orf64
C6
C6orf106
C6orf118
C6orf120
C6orf136
C6orf141
C6orf15
C6orf165
C6orf201
C6orf203
C6orf211
C6orf226
C6orf25
C6orf47
C6orf48
C6orf57
C6orf62
C6orf89
C7
C7orf25
C7orf26
C7orf31
C7orf34
C7orf43
C7orf49
C7orf50
C7orf55
C7orf55-LUC7L2
C8A
C8B
C8G
C8orf33
C8orf34
C8orf37
C8orf4
C8orf44
C8orf48
C8orf59
C8orf74
C8orf76
C8orf82
C9
C9orf106
C9orf114
C9orf116
C9orf117
C9orf131
C9orf142
C9orf156
C9orf16
C9orf163
C9orf171
C9orf173
C9orf24
C9orf3
C9orf40
C9orf41
C9orf43
C9orf50
C9orf64
C9orf72
C9orf78
C9orf84
C9orf89
C9orf9
C9orf91
CA1
CA10
CA11
CA12
CA14
CA2
CA3
CA4
CA5B
CA6
CA8
CA9
CAAP1
CAB39
CAB39L
CABIN1
CABLES1
CABLES2
CABP1
CABP2
CABP4
CABP5
CABS1
CABYR
CAC2
CACFD1
CACHD1
CACNA1A
CACNA1B
CACNA1C
CACNA1D
CACNA1E
CACNA1F
CACNA1G
CACNA1H
CACNA1I
CACNA1S
CACNA2D1
CACNA2D2
Cacnb1
CACNB3
CACNB4
CACNG1
CACNG2
CACNG3
CACNG4
CACTIN
CACYBP
[truncated: 14,384 more rows]
