# Supplementary material for: Autophagy gene haploinsufficiency drives chromosome instability, increases migration, and promotes early ovarian tumors
Source: PLoS Genet. 2020 Jan 10;16(1):e1008558. doi: 10.1371/journal.pgen.1008558 (PMC6953790; doi:10.1371/journal.pgen.1008558)
Supplement: S3 Table — Each sample is tabulated for its log2 ratio copy-number difference as determined by HMMcopy. (XLS) [file pgen.1008558.s013.xls]

## Sheet: BTAg_GeneCNAs
	TAg1	TAg2	TAg3	TAg4	BTAg1	BTAg2	BTAg3	BTAg4
Aaas	0.0126948	0.0173293	1.11063	-0.00949222	0.00936161	0.00172638	0.106667	0.100012
Aacs	0.0154559	0.0182357	0.0247779	-0.010697	0.00766908	0.0419988	0.00945195	-0.0200192
Aadac	-0.0705904	-0.00302691	-0.0578984	-0.0310611	0.00110466	-0.0468893	-0.0243095	-0.0232542
Aadacl2	-0.0705904	-0.00302691	-0.0578984	-0.0310611	0.00110466	-0.0468893	-0.0243095	-0.0232542
Aadacl3	-0.0435221	-0.00163609	-0.00101753	-0.000190543	0.00637272	-0.0139867	-0.0036588	-0.0323582
Aadat	-0.0729434	-0.000400263	-0.0187937	-0.0210494	0.00783545	-0.0420194	-0.016988	-0.0140843
Aaed1	-0.0544544	0.0115868	-0.0198181	-0.00690892	0.0165544	-0.0142427	0.000337974	-0.0122317
Aagab	-0.00737027	0.0150065	0.034319	0.0144422	0.0168304	0.0128459	0.00326233	0.0068265
Aak1	-0.0369502	0.00777282	-0.0275365	-0.017546	0.0105866	-0.0270101	0.059622	-0.00549437
Aamdc	-0.047297	0.00422448	-0.0216761	-0.0279248	0.00466651	-0.00445606	-0.00209377	-0.000196459
Aamp	-0.0415047	-0.00124665	-0.0394354	-0.0344002	-0.00451652	-0.0424301	0.024285	0.112325
Aanat	0.0185708	0.0187842	0.0539952	0.0364865	0.0217415	0.110499	0.00288144	-0.0143052
Aar2	-0.0415893	-0.000646797	-0.026278	0.0142323	0.0147459	-0.0136639	-0.00385345	0.00565701
Aard	0.0126948	0.0173293	0.853299	-0.00949222	0.00936161	0.00172638	0.106667	0.318519
Aars	-0.0206675	-0.000400263	-0.0187937	-0.0210494	0.00783545	-0.00476857	-0.016988	-0.00773379
Aars2	-0.0239352	0.0240571	0.0373471	-0.00181784	0.00847367	0.0162405	0.00129011	0.017952
Aarsd1	0.0185708	0.0187842	0.0539952	0.0364865	0.0217415	0.110499	0.00288144	-0.0143052
Aasdh	-0.0723174	0.0182357	0.0247779	-0.010697	0.00766908	-0.0279126	0.00945195	0.0059944
Aasdhppt	-0.00737027	0.0150065	-0.00843574	0.0144422	0.0168304	0.0128459	0.00326233	0.0117646
Aass	-0.0502287	0.00777282	-0.0551732	-0.017546	0.0105866	-0.0270101	0.0646769	0.0369227
Aatf	0.0185708	0.0187842	0.0539952	0.0364865	0.0217415	0.0840668	0.00288144	0.0151124
Aatk	0.0185708	0.0187842	0.0539952	0.0364865	0.0217415	0.110499	0.00288144	-0.0143579
AB124611	-0.00737027	0.0150065	-0.00843574	0.0144422	0.0168304	0.0128459	0.00326233	0.0117646
Abat	-0.0475836	0.0221316	-0.00952605	0.000474287	0.206434	0.00179257	0.00325265	0.0188986
Abca1	-0.0435221	-0.00163609	-0.00101753	-0.000190543	0.00637272	-0.0139867	-0.0036588	-0.0065003
Abca12	-0.0415047	-0.00124665	-0.0394354	-0.0344002	-0.00451652	-0.0424301	0.024285	0.351097
Abca13	0.0185708	0.0187842	0.0539952	0.0364865	0.0217415	0.020613	0.00288144	0.000301258
Abca14	-0.047297	0.00422448	-0.0216761	-0.0279248	0.00466651	-0.00445606	-0.00209377	-0.000196459
Abca15	-0.047297	0.00422448	-0.0216761	-0.0279248	0.00466651	-0.00445606	-0.00209377	-0.000196459
Abca16	-0.047297	0.00422448	-0.0216761	-0.0279248	0.00466651	-0.00445606	-0.00209377	-0.000196459
Abca17	-0.0239352	0.0240571	0.0373471	-0.00181784	0.00847367	0.0162405	0.00129011	0.0180471
Abca2	-0.0415893	-0.000646797	-0.026278	-0.0122644	0.0147459	-0.0136639	-0.00385345	0.000798336
Abca3	-0.0239352	0.0240571	0.0373471	-0.00181784	0.00847367	0.0162405	0.00129011	0.0180471
Abca4	-0.0705904	-0.00302691	-0.0578984	-0.0310611	0.00110466	-0.0351621	0.00591906	0.00182228
Abca5	0.0185708	0.0187842	0.0539952	0.0364865	0.0217415	0.110499	0.00288144	-0.0143052
Abca6	0.0185708	0.0187842	0.0539952	0.0364865	0.0217415	0.110499	0.00288144	-0.0143052
Abca7	-0.0516301	0.000149619	-0.0206368	-0.00724295	0.00559317	-0.00674359	-0.00146228	-0.0942379
Abca8a	0.0185708	0.0187842	0.0539952	0.0364865	0.0217415	0.110499	0.00288144	-0.0143052
Abca8b	0.0185708	0.0187842	0.0539952	0.0364865	0.0217415	0.110499	0.00288144	-0.0143052
Abca9	0.0185708	0.0187842	0.0539952	0.0364865	0.0217415	0.110499	0.00288144	-0.0143052
Abcb10	-0.0206675	-0.000400263	0.115384	-0.0210494	0.00783545	-0.00476857	0.0326283	-0.0442345
Abcb11	-0.0415893	-0.000646797	-0.026278	0.0142323	0.0147459	-0.0136639	-0.00385345	-0.00348455
Abcb1a	-0.0881919	0.0182357	-0.0740552	-0.025675	0.00766908	-0.0560086	0.0261852	0.00410212
Abcb1b	-0.0881919	0.0182357	-0.0740552	-0.025675	0.00766908	-0.0560086	0.0261852	0.00410212
Abcb4	-0.0881919	0.0182357	-0.0740552	-0.025675	0.00766908	-0.0560086	0.0261852	0.00410212
Abcb5	-0.0488154	0.018023	-0.01625	-0.0034687	0.00714925	-0.0170824	-0.0329747	-0.0550142
Abcb6	-0.0415047	-0.00124665	-0.0394354	-0.0344002	-0.00451652	-0.0424301	0.024285	0.112325
Abcb8	-0.0723174	0.0182357	-0.0740552	-0.010697	0.00766908	-0.0279126	0.00945195	0.00897657
Abcb9	0.0154559	0.0182357	0.0247779	-0.010697	0.00766908	0.0419988	0.00945195	-0.0200192
Abcc1	-0.0475836	0.0221316	-0.00952605	0.000474287	0.206434	0.00179257	0.00325265	0.0188986
Abcc10	-0.0239352	0.0240571	0.0280778	-0.00181784	0.00847367	0.0162405	0.00129011	0.00304278
Abcc12	-0.0206675	-0.000400263	-0.0187937	-0.0210494	0.00783545	-0.00476857	-0.016988	-0.00566465
Abcc2	0.0776788	0.0545233	0.150726	0.0658074	0.0366108	0.174966	0.100881	0.0307742
Abcc3	0.0185708	0.0187842	0.0539952	0.0364865	0.0217415	0.406519	0.00288144	0.0151124
Abcc4	-0.0779245	-0.00134983	-0.0117923	-0.0174661	-0.213618	-0.0277854	-0.0709168	0
Abcc5	-0.0475836	0.0221316	-0.00952605	0.000474287	0.206434	0.00179257	0.00325265	0.0188986
Abcc6	-0.047297	0.00422448	-0.034421	-0.0279248	0.00466651	-0.0455097	-0.00209377	0.00376481
Abcc8	-0.047297	0.00422448	-0.034421	-0.0279248	0.00466651	-0.0455097	-0.00209377	0.00376481
Abcc9	-0.0369502	0.00777282	-0.0275365	-0.017546	0.0105866	-0.0270101	0.059622	0.0112608
Abcd2	0.0126948	0.0173293	0.897838	-0.00949222	0.00936161	0.00172638	0.106667	0.18884
Abcd3	-0.0705904	-0.00302691	-0.0578984	-0.0310611	0.00110466	-0.0351621	0.00591906	0.00182228
Abcd4	-0.0488154	0.018023	-0.01625	-0.0034687	0.00714925	-0.0170824	-0.0329747	-0.0486224
Abce1	-0.0206675	-0.000400263	-0.0187937	-0.0210494	0.00783545	-0.00476857	-0.016988	-0.0309048
Abcf1	-0.0239352	0.0240571	0.0373471	-0.00181784	0.00847367	0.0162405	0.00129011	0.017952
Abcf2	-0.0723174	0.0182357	-0.0740552	-0.010697	0.00766908	-0.0279126	0.00945195	0.00897657
Abcf3	-0.0475836	0.0221316	-0.00952605	0.000474287	0.206434	0.00179257	0.00325265	0.0188986
Abcg1	-0.0239352	0.0240571	0.0373471	-0.00181784	0.00847367	0.0162405	0.00129011	0.00457601
Abcg2	-0.0369502	0.00777282	-0.0275365	-0.017546	0.0105866	-0.0270101	0.059622	-0.00549437
Abcg3	0.0154559	0.0182357	0.0247779	-0.010697	0.00766908	0.0419988	0.00945195	0.0492813
Abcg4	-0.00737027	0.0150065	-0.00843574	0.0144422	0.0168304	0.0128459	0.00326233	0.0068265
Abcg5	-0.0239352	0.0240571	0.0280778	-0.00181784	0.00847367	0.0162405	0.00129011	0.00304278
Abcg8	-0.0239352	0.0240571	0.0280778	-0.00181784	0.00847367	0.0162405	0.00129011	0.00304278
Abhd1	-0.0723174	0.0182357	0.0247779	-0.010697	0.00766908	-0.0279126	0.00945195	0.0059944
Abhd10	-0.0475836	0.0221316	-0.00952605	0.000474287	0.184628	0.00179257	0.00325265	-0.00934473
Abhd11	0.0154559	0.0182357	0.0247779	-0.010697	0.00766908	0.0419988	0.00945195	-0.0200192
Abhd12	-0.0415893	-0.000646797	-0.026278	0.0142323	0.0147459	-0.0136639	-0.00385345	0.00565701
Abhd12b	-0.0488154	0.018023	-0.01625	-0.0034687	0.00714925	-0.0170824	-0.0329747	-0.0306067
Abhd13	-0.0647926	-0.000400263	-0.0187937	-0.0210494	0.00783545	-0.034045	-0.0141144	0.0187537
Abhd14a	-0.00737027	0.0150065	0.034319	0.0144422	0.0168304	0.0258489	0.00326233	-0.46982
Abhd14b	-0.00737027	0.0150065	0.034319	0.0144422	0.0168304	0.0258489	0.00326233	-0.46982
Abhd15	0.0185708	0.0187842	0.0539952	0.0364865	0.0217415	0.0840668	0.00288144	0.0151124
Abhd16a	-0.0239352	0.0240571	0.0373471	-0.00181784	0.00847367	0.0162405	0.00129011	-0.12823
Abhd16b	-0.0415893	0.0372853	-0.026278	-0.0164677	0.0147459	-0.0136639	-0.00385345	-0.00581264
Abhd17a	-0.0516301	0.000149619	-0.0206368	-0.00724295	0.00559317	-0.00674359	-0.00146228	-0.0942379
Abhd17b	0.0776788	0.0545233	0.0764414	0.0429887	0.0366108	0.150906	0.100881	0.0516345
Abhd17c	-0.047297	0.00422448	-0.0216761	-0.0279248	0.00466651	-0.00445606	-0.00209377	-0.000196459
Abhd18	-0.0705904	-0.00302691	-0.0690416	-0.0310611	0.00110466	-0.0468893	-0.0243095	-0.0232542
Abhd2	-0.047297	0.00422448	-0.0216761	-0.0279248	0.00466651	-0.00445606	-0.00209377	-0.000196459
Abhd3	-0.024668	0.0258711	0.00807548	0.00091526	0.011476	0.00956617	0.00250928	0.0181507
Abhd4	-0.0779245	0.0323772	-0.0117923	-0.0174661	-0.213618	-0.0277854	-0.0709168	-0.0415107
Abhd5	-0.00737027	0.0150065	0.034319	0.0144422	0.0168304	0.0258489	0.00326233	-0.0150991
Abhd6	-0.116841	0.0323772	-0.0117923	-0.0255378	-0.213618	-0.0258141	0.0129423	0.0188203
Abhd8	-0.0729434	-0.000400263	-0.0187937	-0.0210494	0.00783545	-0.0420194	-0.016988	-0.440607
Abi1	-0.0415893	-0.000646797	-0.026278	-0.0122644	0.0147459	-0.0136639	-0.00385345	0.000798336
Abi2	-0.0415047	-0.00124665	-0.0394354	-0.0344002	-0.00451652	-0.0424301	0.024285	0.171365
Abi3	0.0185708	0.0187842	0.0539952	0.0364865	0.0217415	0.110499	0.00288144	-0.0550111
Abi3bp	-0.0475836	0.0221316	-0.00952605	0.000474287	0	0.00179257	0.00325265	-0.00934473
Abl1	-0.0415893	-0.000646797	-0.026278	0.0142323	0.0147459	-0.0136639	-0.00385345	-0.00348455
Abl2	-0.052576	-0.00124665	-0.0394354	-0.0275449	-0.00451652	-0.0480426	0.0350349	0.132685
Ablim1	0.0776788	0.0545233	0.150726	0.0658074	0.0366108	0.193717	0.100881	0.0759221
Ablim2	-0.0723174	0.0182357	0.0247779	-0.010697	0.00766908	-0.0279126	0.00945195	0.0059944
Ablim3	-0.024668	0.0258711	0.00729993	0.00091526	0.011476	0.00956617	0.00250928	0.029119
Abo	-0.0415893	-0.000646797	-0.026278	-0.0122644	0.0147459	-0.0136639	-0.00385345	0.000798336
Abr	0.0185708	0.0187842	0.0539952	0.0364865	0.0217415	0.0840668	0.00288144	0.0151124
Abra	0.0126948	0.0173293	0.853299	-0.00949222	0.00936161	0.00172638	0.106667	0.185538
Abracl	-0.0516301	0.000149619	-0.031906	-0.00724295	0.00559317	-0.00674359	-0.00146228	-0.0228373
Abt1	-0.0544544	0.0115868	-0.0198181	-0.00690892	0.0165544	-0.0142427	0.000337974	-0.000422527
Abtb1	-0.0369502	0.00777282	-0.0275365	-0.017546	0.0105866	-0.0270101	0.059622	-0.00549437
Abtb2	-0.0415893	-0.000646797	-0.026278	0.0142323	0.0147459	-0.0136639	-0.00385345	0.00565701
Acaa1a	-0.00737027	0.0150065	0.034319	0.0144422	0.0168304	0.0258489	0.00326233	-0.00915551
Acaa1b	-0.00737027	0.0150065	0.034319	0.0144422	0.0168304	0.0258489	0.00326233	-0.00915551
Acaa2	-0.024668	0.0258711	0.00729993	0.00091526	0.011476	0.00956617	0.00250928	0.0080348
Acaca	0.0185708	0.0187842	0.0539952	0.0364865	0.0217415	0.0840668	0.00288144	0.0151124
Acacb	0.0154559	0.0182357	0.0247779	-0.010697	0.00766908	0.0419988	0.00945195	-0.0200192
Acad10	0.0154559	0.0182357	0.0247779	-0.010697	0.00766908	0.0419988	0.00945195	-0.0200192
Acad11	-0.00737027	0.0150065	0.034319	0.0144422	0.0168304	0.0258489	0.00326233	0.036447
Acad12	0.0154559	0.0182357	0.0247779	-0.010697	0.00766908	0.0419988	0.00945195	-0.0200192
Acad8	-0.00737027	0.0150065	-0.00843574	0.0144422	0.0168304	0.0128459	0.00326233	0.0117646
Acad9	-0.0705904	-0.00302691	-0.0690416	-0.0310611	0.00110466	-0.0468893	-0.0243095	-0.0232542
Acadl	-0.0415047	-0.00124665	-0.0394354	-0.0344002	-0.00451652	-0.0424301	0.024285	0.164869
Acadm	-0.0705904	-0.00302691	-0.0578984	-0.0310611	0.00110466	-0.0351621	0.00591906	0.00182228
Acads	0.0154559	0.0182357	0.0247779	-0.010697	0.00766908	0.0419988	0.00945195	-0.0200192
Acadsb	-0.047297	0.00422448	-0.0216761	-0.0279248	0.00466651	-0.00445606	-0.00209377	-0.000196459
Acadvl	0.0185708	0.0187842	0.0539952	0.0364865	0.0217415	0.0840668	0.00288144	-0.339141
Acan	-0.047297	0.00422448	-0.0216761	-0.0279248	0.00466651	-0.00445606	-0.00209377	-0.000196459
Acap1	0.0185708	0.0187842	0.0539952	0.0364865	0.0217415	0.0840668	0.00288144	-0.339141
Acap2	-0.0475836	0.0221316	-0.00952605	0.000474287	0.206434	0.00179257	0.00325265	-0.0298256
Acap3	0.0521646	-0.00163609	-0.00101753	-0.000190543	0.00637272	0.0525839	0.0450749	0.0216387
Acat1	-0.00737027	0.0150065	-0.00843574	0.0144422	0.0168304	0.0128459	0.00326233	0.0068265
Acat2	-0.0239352	0.0240571	0.0373471	-0.00181784	0.00847367	0.0459191	0.00129011	0.00230144
Acat3	-0.0239352	0.0240571	0.0373471	-0.00181784	0.00847367	0.0459191	0.00129011	0.00230144
Acbd3	-0.052576	-0.00124665	-0.0394354	-0.0275449	-0.00451652	-0.0480426	0.0350349	0.144649
Acbd4	0.0185708	0.0187842	0.0539952	0.0364865	0.0217415	0.110499	0.00288144	-0.0143052
Acbd5	-0.0415893	-0.000646797	-0.026278	-0.0122644	0.0147459	-0.0136639	-0.00385345	0.000798336
Acbd6	-0.052576	-0.00124665	-0.0394354	-0.0275449	-0.00451652	-0.0480426	0.0350349	0.132685
Acbd7	-0.0415893	-0.000646797	-0.026278	-0.0122644	0.0147459	-0.0136639	-0.02189	0.000798336
Accs	-0.0415893	-0.000646797	-0.026278	0.0142323	0.0147459	-0.0136639	-0.00385345	0.00565701
Accsl	-0.0415893	-0.000646797	-0.026278	0.0142323	0.0147459	-0.0136639	-0.00385345	0.00565701
Acd	-0.0206675	-0.000400263	-0.0187937	-0.0210494	0.00783545	-0.00476857	-0.016988	-0.0592426
Ace	0.0185708	0.0187842	0.0539952	0.0364865	0.0217415	0.110499	0.00288144	-0.0143052
Ace3	0.0185708	0.0187842	0.0539952	0.0364865	0.0217415	0.110499	0.00288144	-0.0143052
Acer1	-0.0239352	0.0240571	0.0280778	-0.00181784	0.00847367	0.0162405	0.00129011	0.00304278
Acer2	-0.0435221	-0.00163609	-0.00101753	-0.000190543	0.00637272	-0.0139867	-0.0036588	-0.0065003
Acer3	-0.047297	0.00422448	-0.0216761	-0.0279248	0.00466651	-0.00445606	-0.00209377	-0.000196459
Ache	0.0154559	0.0182357	0.0247779	-0.010697	0.00766908	0.0419988	0.00945195	-0.553004
Acin1	-0.0779245	0.0323772	-0.0117923	-0.0174661	-0.213618	-0.0277854	-0.0709168	-0.0415107
Ackr1	-0.052576	-0.00124665	-0.0394354	-0.0275449	-0.00451652	-0.0480426	0.0350349	0.144649
Ackr2	-0.00737027	0.0150065	0.034319	0.0144422	0.0168304	0.0258489	0.00326233	-0.0150991
Ackr3	-0.052576	-0.00124665	-0.0394354	-0.0275449	-0.00451652	-0.0480426	0.0350349	0.117845
Ackr4	-0.00737027	0.0150065	0.034319	0.0144422	0.0168304	0.0258489	0.00326233	0.036447
Acly	0.0185708	0.0187842	0.0539952	0.0364865	0.0217415	0.110499	0.00288144	0.0451232
Acmsd	-0.052576	-0.00124665	-0.0394354	-0.0275449	-0.00451652	-0.0480426	0.0350349	0.146164
Acnat1	-0.0435221	-0.00163609	-0.00101753	-0.000190543	0.00637272	-0.0139867	-0.0036588	-0.0065003
Acnat2	-0.0435221	-0.00163609	-0.00101753	-0.000190543	0.00637272	-0.0139867	-0.0036588	-0.0065003
Aco1	-0.0435221	-0.00163609	-0.00101753	-0.0744667	0.00637272	-0.0139867	-0.0036588	-0.0065003
Aco2	0.0126948	0.0173293	1.11227	-0.00949222	0.00936161	0.00172638	0.106667	0.113896
Acod1	-0.0779245	-0.00134983	-0.0117923	-0.0174661	-0.213618	-0.0277854	-0.0709168	-0.0591114
Acot1	-0.0488154	0.018023	-0.01625	-0.0034687	0.00714925	-0.0170824	-0.0329747	-0.0486224
Acot10	0.0126948	0.0173293	0.893558	-0.00949222	0.00936161	0.00172638	0.106667	0.204366
Acot11	-0.0435221	-0.00163609	-0.00101753	-0.000190543	0.00637272	-0.0139867	-0.0036588	-0.0065003
Acot12	-0.0544544	0.0115868	-0.0198181	-0.0394538	0.0087161	-0.0142427	0.000337974	-0.0122317
Acot13	-0.0544544	0.0115868	-0.0198181	-0.00690892	0.0165544	-0.0142427	0.000337974	-0.000422527
Acot2	-0.0488154	0.018023	-0.01625	-0.0034687	0.00714925	-0.0170824	-0.0329747	-0.0486224
Acot3	-0.0488154	0.018023	-0.01625	-0.0034687	0.00714925	-0.0170824	-0.0329747	-0.0486224
Acot4	-0.0488154	0.018023	-0.01625	-0.0034687	0.00714925	-0.0170824	-0.0329747	-0.0486224
Acot5	-0.0488154	0.018023	-0.01625	-0.0034687	0.00714925	-0.0170824	-0.0329747	-0.0486224
Acot6	-0.0488154	0.018023	-0.01625	-0.0034687	0.00714925	-0.0170824	-0.0329747	-0.0486224
Acot7	0.0521646	-0.00163609	-0.00101753	-0.000190543	0.00637272	0.0525839	0.0450749	0.0216387
Acot8	-0.0415893	-0.000646797	-0.026278	0.0142323	0.0147459	-0.0136639	-0.00385345	0.00565701
Acox1	0.0185708	0.0187842	0.0539952	0.0364865	0.0217415	0.110499	0.00288144	-0.0143052
Acox2	-0.116841	0.0323772	-0.0117923	-0.0255378	-0.213618	-0.0258141	0.0129423	0.0188203
Acox3	-0.0723174	0.0182357	0.0247779	-0.010697	0.00766908	-0.0279126	0.00945195	0.0059944
Acoxl	-0.0415893	-0.000646797	-0.026278	0.0142323	0.0147459	-0.0136639	-0.00385345	0.00565701
Acp1	-0.0488154	0.018023	-0.01625	-0.0034687	0.00714925	-0.0170824	-0.0329747	-0.0306067
Acp2	-0.0415893	-0.000646797	-0.026278	0.0142323	0.0147459	-0.0136639	-0.00385345	0.00565701
Acp5	-0.00737027	0.0150065	-0.00843574	0.0144422	0.0168304	0.0128459	0.00326233	0.0117646
Acp6	-0.0705904	-0.00302691	-0.0578984	-0.0310611	0.00110466	-0.0351621	0.00591906	-0.0232542
Acp7	-0.047297	0.00422448	-0.034421	-0.0279248	0.00466651	-0.0455097	-0.00209377	-0.0218255
Acpp	-0.00737027	0.0150065	0.034319	0.0144422	0.0168304	0.0258489	0.00326233	0.036447
Acpt	-0.047297	0.00422448	-0.034421	-0.0279248	0.00466651	-0.0455097	-0.00209377	-0.0218255
Acr	0.0126948	0.0173293	0.897838	-0.00949222	0.00936161	0.00172638	0.106667	0.192044
Acrbp	-0.0369502	0.00777282	-0.0275365	-0.017546	0.0105866	-0.0270101	0.059622	-0.00549437
Acrv1	-0.00737027	0.0150065	-0.00843574	0.0144422	0.0168304	0.0128459	0.00326233	0.0117646
Acsbg1	-0.00737027	0.0150065	-0.00843574	0.0144422	0.0168304	0.0128459	0.00326233	0.0068265
Acsbg2	-0.0239352	0.0240571	0.0280778	-0.00181784	0.00847367	0.0162405	0.00129011	0.00304278
Acsf2	0.0185708	0.0187842	0.0539952	0.0364865	0.0217415	0.110499	0.00288144	0.0151124
Acsf3	-0.0206675	-0.000400263	-0.0187937	-0.0210494	0.00783545	-0.00476857	-0.016988	-0.0442345
Acsl1	-0.0729434	-0.000400263	-0.0187937	-0.0210494	0.00783545	-0.0420194	-0.0216358	-0.0140843
Acsl3	-0.0415047	-0.00124665	-0.0394354	-0.0344002	-0.00451652	-0.0424301	0.024285	0.112325
Acsl5	0.0776788	0.0545233	0.150726	0.0658074	0.0366108	0.193717	0.100881	0.0759221
Acsl6	0.0185708	0.0187842	0.0539952	0.0364865	0.0217415	0.020613	0.00288144	0.0207597
Acsm1	-0.047297	0.00422448	-0.0216761	-0.0279248	0.00466651	-0.00445606	-0.00209377	-0.000196459
Acsm2	-0.047297	0.00422448	-0.0216761	-0.0279248	0.00466651	-0.00445606	-0.00209377	-0.000196459
Acsm3	-0.047297	0.00422448	-0.0216761	-0.0279248	0.00466651	-0.00445606	-0.00209377	-0.000196459
Acsm4	-0.047297	0.00422448	-0.0216761	-0.0279248	0.00466651	-0.00445606	-0.00209377	-0.000196459
Acsm5	-0.047297	0.00422448	-0.0216761	-0.0279248	0.00466651	-0.00445606	-0.00209377	-0.000196459
Acss1	-0.0415893	-0.000646797	-0.026278	0.0142323	0.0147459	-0.0136639	-0.00385345	0.00565701
Acss2	-0.0415893	-0.000646797	-0.026278	0.0142323	0.0147459	-0.0136639	-0.00385345	0.00565701
Acss3	-0.0516301	0.000149619	-0.0206368	-0.00724295	0.00559317	-0.00674359	-0.00146228	-0.00334318
Acta1	-0.0206675	-0.000400263	0.115384	-0.0210494	0.00783545	-0.00476857	0.0326283	-0.0442345
Acta2	0.0776788	0.0545233	0.0764414	0.0658074	0.0366108	0.156638	0.100881	0.0516345
Actb	0.0154559	0.0182357	0.0247779	-0.010697	0.00766908	0.0419988	0.00945195	-0.00327742
Actbl2	-0.0544544	0.0115868	-0.0198181	-0.0394538	0.0087161	-0.0142427	0.000337974	-0.0490027
Actc1	-0.0415893	-0.000646797	-0.026278	0.0142323	0.0147459	-0.0136639	-0.00385345	0.00565701
Actg1	0.0185708	0.0187842	0.0539952	0.0364865	0.0217415	0.110499	0.00288144	-0.0143579
Actg2	-0.0369502	0.00777282	-0.0275365	-0.017546	0.0105866	-0.0270101	0.059622	-0.00549437
Actl10	-0.0415893	-0.000646797	-0.026278	0.0142323	0.0147459	-0.0136639	-0.00385345	0.00565701
Actl11	-0.00737027	0.0150065	0.034319	0.0144422	0.0168304	0.0258489	0.00326233	-0.00915551
Actl6a	-0.0705904	-0.00302691	-0.0690416	-0.0310611	0.00110466	-0.0468893	-0.0243095	-0.0232542
Actl6b	0.0154559	0.0182357	0.0247779	-0.010697	0.00766908	0.0419988	0.00945195	-0.00327742
Actl7a	-0.0435221	-0.00163609	-0.00101753	-0.000190543	0.00637272	-0.0139867	-0.0036588	-0.0065003
Actl7b	-0.0435221	-0.00163609	-0.00101753	-0.000190543	0.00637272	-0.0139867	-0.0036588	-0.0065003
Actl9	-0.0239352	0.0240571	0.0373471	-0.00181784	0.00847367	0.0162405	0.00129011	0.00457601
Actn1	-0.0488154	0.018023	-0.01625	-0.0034687	0.00714925	-0.0170824	-0.0329747	-0.331511
Actn2	-0.0905793	0.0115868	-0.0198181	-0.00690892	0.0165544	-0.0718696	0.000337974	-0.00116642
Actn3	0.0776788	0.0545233	0.162725	0.0429887	0.0366108	0.155205	0.100881	-0.0679843
Actn4	-0.047297	0.00422448	-0.034421	-0.0279248	0.00466651	-0.0455097	-0.00209377	-0.0218255
Actr10	-0.0488154	0.018023	-0.01625	-0.0034687	0.00714925	-0.0170824	-0.0329747	-0.0306067
Actr1a	0.0776788	0.0545233	0.150726	0.0658074	0.0366108	0.132993	0.100881	0.0759221
Actr1b	-0.0415047	-0.00124665	-0.0394354	-0.0344002	-0.00451652	-0.0424301	0.024285	0.139793
Actr2	0.0185708	0.0187842	0.0539952	0.0364865	0.0217415	0.020613	0.00288144	0.000301258
Actr3	-0.052576	-0.00124665	-0.0394354	-0.0275449	-0.00451652	-0.0480426	0.0350349	0.146164
Actr3b	-0.0723174	0.0182357	-0.0740552	-0.010697	0.00766908	-0.0279126	0.00945195	0.00897657
Actr5	-0.0415893	-0.000646797	-0.026278	0.0142323	0.0147459	-0.0136639	-0.00385345	0.00565701
Actr6	-0.0516301	0.000149619	-0.0206368	-0.00724295	0.00559317	-0.00674359	-0.00146228	-0.00334318
Actr8	-0.116841	0.0323772	-0.0117923	-0.0174661	-0.213618	-0.0258141	0.0129423	-0.0263378
Actrt2	0.0521646	-0.00163609	-0.00101753	-0.000190543	0.00637272	0.0525839	0.0450749	0.0216387
Actrt3	-0.0705904	-0.00302691	-0.0690416	-0.0310611	0.00110466	-0.0468893	-0.0243095	-0.0232542
Acvr1	-0.0415893	-0.000646797	-0.026278	0.0142323	0.0147459	-0.0136639	-0.00385345	-0.00348455
Acvr1b	0.0126948	0.0173293	1.11063	-0.00949222	0.00936161	0.00172638	0.106667	0.110874
Acvr1c	-0.0415893	-0.000646797	-0.026278	0.0142323	0.0147459	-0.0136639	-0.00385345	-0.00348455
Acvr2a	-0.0415893	-0.000646797	-0.026278	0.0142323	0.0147459	-0.0136639	-0.00385345	-0.00348455
Acvr2b	-0.00737027	0.0150065	0.034319	0.0144422	0.0168304	0.0258489	0.00326233	-0.00915551
Acvrl1	0.0126948	0.0173293	1.11063	-0.00949222	0.00936161	0.00172638	0.106667	0.110874
Acy1	-0.00737027	0.0150065	0.034319	0.0144422	0.0168304	0.0258489	0.00326233	-0.46982
Acy3	0.0776788	0.0545233	0.162725	0.0429887	0.0366108	0.323811	0.100881	-0.0679843
Acyp1	-0.0488154	0.018023	-0.01625	-0.0034687	0.00714925	-0.0170824	-0.0329747	-0.0486224
Acyp2	0.0185708	0.0187842	0.0539952	0.0364865	0.0217415	0.020613	0.00288144	0.000301258
Ada	-0.0415893	-0.000646797	-0.026278	0.0142323	0.0147459	-0.0136639	-0.00385345	0.00565701
Adad1	-0.0705904	-0.00302691	-0.0690416	-0.0310611	0.00110466	-0.0468893	-0.0243095	-0.0232542
Adad2	-0.0206675	-0.000400263	-0.0187937	-0.0210494	0.00783545	-0.00476857	-0.016988	-0.00773379
Adal	-0.0415893	-0.000646797	-0.026278	0.0142323	0.0147459	-0.0136639	-0.00385345	0.00565701
Adam10	-0.00737027	0.0150065	0.034319	0.0144422	0.0168304	0.0258489	0.00326233	0.036447
Adam11	0.0185708	0.0187842	0.0539952	0.0364865	0.0217415	0.110499	0.00288144	-0.0143052
Adam12	-0.047297	0.00422448	-0.0216761	-0.0279248	0.00466651	-0.00445606	-0.00209377	-0.000196459
Adam15	-0.0705904	-0.00302691	-0.0578984	-0.0310611	0.00110466	-0.0468893	-0.0243095	-0.0232542
Adam17	-0.0488154	0.018023	-0.01625	-0.0034687	0.00714925	-0.0170824	-0.0329747	-0.0306067
Adam18	-0.0729434	-0.000400263	-0.0187937	-0.0210494	0.00783545	-0.0148738	-0.0216358	-0.0661296
Adam19	0.0185708	0.0187842	0.0539952	0.0364865	0.0217415	0.020613	0.00288144	-0.521775
Adam1a	0.0154559	0.0182357	0.0247779	-0.010697	0.00766908	0.0419988	0.00945195	-0.0200192
Adam1b	0.0154559	0.0182357	0.0247779	-0.010697	0.00766908	0.0419988	0.00945195	-0.0200192
Adam2	-0.0779245	0.0323772	-0.0117923	-0.0174661	-0.213618	-0.0277854	-0.0709168	-0.00539885
Adam20	-0.0729434	-0.000400263	-0.0187937	-0.0210494	0.00783545	-0.0420194	-0.0216358	-0.0140843
Adam21	-0.0488154	0.018023	-0.01625	-0.0034687	0.00714925	-0.0170824	-0.0329747	-0.0486224
Adam22	-0.0881919	0.0182357	-0.0740552	-0.025675	0.00766908	-0.0560086	0.0261852	0.00410212
Adam23	-0.0415047	-0.00124665	-0.0394354	-0.0344002	-0.00451652	-0.0424301	0.024285	0
Adam24	-0.0729434	-0.000400263	-0.0187937	-0.0210494	0.00783545	-0.0420194	-0.0216358	-0.0140843
Adam25	-0.0729434	-0.000400263	-0.0187937	-0.0210494	0.00783545	-0.0420194	-0.0216358	-0.0140843
Adam26a	-0.0729434	-0.000400263	-0.0187937	-0.0210494	0.00783545	-0.0420194	-0.0216358	-0.0140843
Adam26b	-0.0729434	-0.000400263	-0.0187937	-0.0210494	0.00783545	-0.0420194	-0.0216358	-0.0140843
Adam28	-0.0779245	0.0323772	-0.0117923	-0.0174661	-0.213618	-0.0277854	-0.0709168	-0.00539885
Adam29	-0.0729434	-0.000400263	-0.0187937	-0.0210494	0.00783545	-0.0420194	-0.016988	-0.0140843
Adam3	-0.0729434	-0.000400263	-0.0187937	-0.0210494	0.00783545	-0.0148738	-0.0216358	-0.0661296
Adam30	-0.0705904	-0.00302691	-0.0578984	-0.0310611	0.00110466	-0.0351621	0.00591906	-0.0232542
Adam32	-0.0729434	-0.000400263	-0.0187937	-0.0210494	0.00783545	-0.0148738	-0.0216358	-0.0661296
Adam33	-0.0415893	-0.000646797	-0.026278	0.0142323	0.0147459	-0.0136639	-0.00385345	0.00565701
Adam34	-0.0729434	-0.000400263	-0.0187937	-0.0210494	0.00783545	-0.0420194	-0.0216358	-0.0140843
Adam39	-0.0729434	-0.000400263	-0.0187937	-0.0210494	0.00783545	-0.0420194	-0.0216358	-0.0140843
Adam4	-0.0488154	0.018023	-0.01625	-0.0034687	0.00714925	-0.0170824	-0.0329747	-0.0486224
Adam5	-0.0729434	-0.000400263	-0.0187937	-0.0210494	0.00783545	-0.0148738	-0.0216358	-0.0661296
Adam6a	-0.0488154	0.018023	-0.01625	-0.0034687	0.00714925	-0.0170824	-0.0329747	-0.0550142
Adam6b	-0.0488154	0.018023	-0.01625	-0.0034687	0.00714925	-0.0170824	-0.0329747	-0.0550142
Adam7	-0.0779245	0.0323772	-0.0117923	-0.0174661	-0.213618	-0.0277854	-0.0709168	-0.00539885
Adam8	-0.047297	0.00422448	-0.0216761	-0.0279248	0.00466651	-0.00445606	-0.00209377	-0.000196459
Adam9	-0.0729434	-0.000400263	-0.0187937	-0.0210494	0.00783545	-0.0148738	-0.0216358	-0.0661296
Adamdec1	-0.0779245	0.0323772	-0.0117923	-0.0174661	-0.213618	-0.0277854	-0.0709168	-0.00539885
Adamts1	-0.0475836	0.0221316	-0.00952605	0.000474287	0.17312	0.00179257	0.00325265	-0.00934473
Adamts10	-0.0239352	0.0240571	0.0373471	-0.00181784	0.00847367	0.0162405	0.00129011	0.00457601
Adamts12	0.0126948	0.0173293	0.868352	-0.00949222	0.00936161	0.00172638	0.106667	0.166072
Adamts13	-0.0415893	-0.000646797	-0.026278	-0.0122644	0.0147459	-0.0136639	-0.00385345	0.000798336
Adamts14	-0.0516301	0.000149619	-0.0206368	-0.00724295	0.00559317	-0.00674359	-0.00146228	-0.0173834
Adamts15	-0.00737027	0.0150065	-0.00843574	0.0144422	0.0168304	0.0128459	0.00326233	0.0117646
Adamts16	-0.0544544	0.0115868	-0.0198181	-0.0394538	0.0087161	-0.0142427	0.000337974	-0.0122317
Adamts17	-0.047297	0.00422448	-0.0216761	-0.0279248	0.00466651	-0.00445606	-0.00209377	0.00376481
Adamts18	-0.0206675	-0.000400263	-0.0187937	-0.0210494	0.00783545	-0.00476857	-0.016988	-0.00773379
Adamts19	-0.024668	0.0258711	0.00729993	0.00091526	0.011476	0.00956617	0.00250928	0.0181507
Adamts2	0.0185708	0.0187842	0.0539952	0.0364865	0.0217415	0.020613	0.00288144	0
Adamts20	0.0126948	0.0173293	0.884643	-0.00949222	0.00936161	0.00172638	0.106667	0.18884
Adamts3	-0.0723174	0.0182357	0.0247779	-0.010697	0.00766908	-0.0279126	0.00945195	0.0059944
Adamts4	-0.052576	-0.00124665	-0.0394354	-0.0275449	-0.00451652	-0.0480426	0.0350349	0.10302
Adamts5	-0.0475836	0.0221316	-0.00952605	0.000474287	0.17312	0.00179257	0.00325265	-0.00934473
Adamts6	-0.0544544	0.0115868	-0.0198181	-0.0394538	0.0087161	-0.0142427	0.000337974	-0.0490027
Adamts7	-0.00737027	0.0150065	0.034319	0.0144422	0.0168304	0.0258489	0.00326233	0.036447
Adamts8	-0.00737027	0.0150065	-0.00843574	0.0144422	0.0168304	0.0128459	0.00326233	0.0117646
Adamts9	-0.0369502	0.00777282	-0.0275365	-0.017546	0.0105866	-0.0270101	0.059622	-0.00549437
Adamtsl1	-0.0435221	-0.00163609	-0.00101753	-0.000190543	0.00637272	-0.0139867	-0.0036588	-0.0065003
Adamtsl2	-0.0415893	-0.000646797	-0.026278	-0.0122644	0.0147459	-0.0136639	-0.00385345	0.000798336
Adamtsl3	-0.047297	0.00422448	-0.0216761	-0.0279248	0.00466651	-0.00445606	-0.00209377	-0.000196459
Adamtsl4	-0.0705904	-0.00302691	-0.0578984	-0.0310611	0.00110466	-0.0351621	0.00591906	-0.0232542
Adamtsl5	-0.0516301	0.000149619	-0.0206368	-0.00724295	0.00559317	-0.00674359	-0.00146228	-0.0942379
Adap1	0.0154559	0.0182357	0.0247779	-0.010697	0.00766908	0.0419988	0.00945195	-0.00327742
Adap2	0.0185708	0.0187842	0.0539952	0.0364865	0.0217415	0.0840668	0.00288144	0.0151124
Adar	-0.0705904	-0.00302691	-0.0578984	-0.0310611	0.00110466	-0.0468893	-0.0243095	-0.0232542
Adarb1	-0.0516301	0.000149619	-0.0206368	-0.00724295	0.00559317	-0.00674359	-0.00146228	-0.0942379
Adarb2	-0.0905793	0.0115868	-0.0198181	-0.00690892	0.0165544	-0.0718696	0.000337974	-0.00116642
Adat1	-0.0206675	-0.000400263	-0.0187937	-0.0210494	0.00783545	-0.00476857	-0.016988	-0.00773379
Adat2	-0.0516301	0.000149619	-0.031906	-0.00724295	0.00559317	-0.00674359	-0.00146228	-0.0228373
Adat3	-0.0516301	0.000149619	-0.0206368	-0.00724295	0.00559317	-0.00674359	-0.00146228	-0.0942379
Adck1	-0.0488154	0.018023	-0.01625	-0.0034687	0.00714925	-0.0170824	-0.0329747	-0.0486224
Adck2	-0.0502287	0.00777282	-0.0551732	-0.017546	0.0105866	-0.0270101	0.0646769	0.0369227
Adck5	0.0126948	0.0173293	1.11227	-0.00949222	0.00936161	0.00172638	0.106667	0.161029
Adcy1	0.0185708	0.0187842	0.0539952	0.0364865	0.0217415	0.020613	0.00288144	0.000301258
Adcy10	-0.052576	-0.00124665	-0.0394354	-0.0275449	-0.00451652	-0.0480426	0.0350349	0.120275
Adcy2	-0.0544544	0.0115868	-0.0198181	-0.0394538	0.0087161	-0.0142427	0.000337974	-0.0122317
Adcy3	-0.0488154	0.018023	-0.01625	-0.0034687	0.00714925	0.0233857	-0.0329747	-0.0306067
Adcy4	-0.0779245	0.0323772	-0.0117923	-0.0174661	-0.213618	-0.0277854	-0.0709168	-0.472773
Adcy5	-0.0475836	0.0221316	-0.00952605	0.000474287	0.206434	0.00179257	0.00325265	0
Adcy6	0.0126948	0.0173293	1.11063	-0.00949222	0.00936161	0.00172638	0.106667	0.0625857
Adcy7	-0.0206675	-0.000400263	-0.0187937	-0.0210494	0.00783545	-0.00476857	-0.016988	-0.00566465
Adcy8	0.0126948	0.0173293	0.84132	-0.00949222	0.00936161	0.00172638	0.106667	0.303264
Adcy9	-0.0475836	0.0221316	-0.00952605	0.000474287	0.206434	0.00179257	0.00325265	0.0188986
Adcyap1	-0.0239352	0.0240571	0.0280778	-0.00181784	0.00847367	0.0162405	0.00129011	0.00304278
Adcyap1r1	-0.0369502	0.00777282	-0.0275365	-0.017546	0.0105866	-0.0270101	0.059622	-0.00549437
Add1	-0.0723174	0.0182357	0.0247779	-0.010697	0.00766908	-0.0279126	0.00945195	0.0059944
Add2	-0.0369502	0.00777282	-0.0275365	-0.017546	0.0105866	-0.0270101	0.059622	-0.00549437
Add3	0.0776788	0.0545233	0.150726	0.0658074	0.0366108	0.095495	0.100881	0.0759221
Adgb	-0.0516301	0.000149619	-0.031906	-0.00724295	0.00559317	-0.00674359	-0.00146228	-0.0228373
Adgra1	-0.047297	0.00422448	-0.0216761	-0.0279248	0.00466651	-0.00445606	-0.00209377	-0.000196459
Adgra2	-0.0729434	-0.000400263	-0.0187937	-0.0210494	0.00783545	-0.0148738	-0.0216358	-0.382509
Adgra3	-0.0723174	0.0182357	0.0247779	-0.010697	0.00766908	-0.0279126	0.00945195	0.0059944
Adgrb1	0.0126948	0.0173293	0.900466	-0.00949222	0.00936161	0.00172638	0.106667	0.357589
Adgrb2	-0.0435221	-0.00163609	-0.00101753	-0.000190543	0.00637272	-0.0139867	-0.0036588	-0.0065003
Adgrb3	-0.0415047	-0.00124665	-0.0394354	-0.0344002	-0.00451652	-0.0424301	0.024285	0.126054
Adgrd1	0.0154559	0.0182357	0.0247779	-0.010697	0.00766908	0.0419988	0.00945195	-0.0200192
Adgre1	-0.0239352	0.0240571	0.0280778	-0.00181784	0.00847367	0.0162405	0.00129011	0.00304278
Adgre4	-0.0239352	0.0240571	0.0280778	-0.00181784	0.00847367	0.0162405	0.00129011	0.00304278
Adgre5	-0.0206675	-0.000400263	-0.0187937	-0.0210494	0.00783545	-0.00476857	-0.016988	-0.0309048
Adgrf1	-0.0239352	0.0240571	0.0373471	-0.00181784	0.00847367	0.0162405	0.00129011	0.017952
Adgrf2	-0.0239352	0.0240571	0.0373471	-0.00181784	0.00847367	0.0162405	0.00129011	0.017952
Adgrf3	-0.0723174	0.0182357	0.0247779	-0.010697	0.00766908	-0.0279126	0.00945195	0.0059944
Adgrf4	-0.0239352	0.0240571	0.0373471	-0.00181784	0.00847367	0.0162405	0.00129011	0.017952
Adgrf5	-0.0239352	0.0240571	0.0373471	-0.00181784	0.00847367	0.0162405	0.00129011	0.017952
Adgrg1	-0.0206675	-0.000400263	-0.0187937	-0.0210494	0.00783545	-0.00476857	-0.016988	-0.00566465
Adgrg3	-0.0206675	-0.000400263	-0.0187937	-0.0210494	0.00783545	-0.00476857	-0.016988	-0.00566465
Adgrg5	-0.0206675	-0.000400263	-0.0187937	-0.0210494	0.00783545	-0.00476857	-0.016988	-0.00566465
Adgrg6	-0.0516301	0.000149619	-0.031906	-0.00724295	0.00559317	-0.00674359	-0.00146228	-0.0228373
Adgrg7	-0.0475836	0.0221316	-0.00952605	0.000474287	0.368351	0.00179257	0.00325265	-0.00934473
Adgrl1	-0.0206675	-0.000400263	-0.0187937	-0.0210494	0.00783545	-0.00476857	-0.016988	-0.0309048
Adgrl2	-0.0705904	-0.00302691	-0.0578984	-0.0310611	0.00110466	-0.0351621	0.00591906	0.00182228
Adgrl3	-0.0723174	0.0182357	0.0247779	-0.010697	0.00766908	-0.0279126	0.00945195	0.0059944
Adgrl4	-0.0705904	-0.00302691	-0.0578984	-0.0310611	0.00110466	-0.0351621	0.00591906	0.00182228
Adgrv1	-0.0544544	0.0115868	-0.0198181	-0.0394538	0.0087161	-0.0142427	0.000337974	-0.0122317
Adh1	-0.0705904	-0.00302691	-0.0578984	-0.0310611	0.00110466	-0.0351621	0.00591906	0.00182228
Adh4	-0.0705904	-0.00302691	-0.0578984	-0.0310611	0.00110466	-0.0351621	0.00591906	0.00182228
Adh5	-0.0705904	-0.00302691	-0.0578984	-0.0310611	0.00110466	-0.0351621	0.00591906	0.00182228
Adh6a	-0.0705904	-0.00302691	-0.0578984	-0.0310611	0.00110466	-0.0351621	0.00591906	0.00182228
Adh7	-0.0705904	-0.00302691	-0.0578984	-0.0310611	0.00110466	-0.0351621	0.00591906	0.00182228
Adhfe1	-0.0415047	-0.00124665	-0.0394354	-0.0344002	-0.00451652	-0.0424301	0.024285	0.152716
Adi1	-0.0488154	0.018023	-0.01625	-0.0034687	0.00714925	-0.0170824	-0.0329747	-0.0306067
Adig	-0.0415893	-0.000646797	-0.026278	0.0142323	0.0147459	-0.0136639	-0.00385345	0.00565701
Adipoq	-0.0475836	0.0221316	-0.00952605	0.000474287	0.206434	0.00179257	0.00325265	0.0188986
Adipor1	-0.052576	-0.00124665	-0.0394354	-0.0275449	-0.00451652	-0.0480426	0.0350349	0.0778411
Adipor2	-0.0369502	0.00777282	-0.0275365	-0.017546	0.0105866	-0.0270101	0.059622	-0.00549437
Adk	-0.116841	0.0323772	-0.0117923	-0.0255378	-0.213618	-0.0258141	0.0129423	-0.0786648
Adm	-0.047297	0.00422448	-0.0216761	-0.0279248	0.00466651	-0.00445606	-0.00209377	-0.000196459
Adm2	0.0126948	0.0173293	0.897838	-0.00949222	0.00936161	0.00172638	0.106667	0.192044
Adnp	-0.0415893	-0.000646797	-0.026278	0.0142323	0.0147459	-0.0136639	-0.00385345	-0.0705081
Adnp2	-0.024668	0.0258711	0.00729993	0.00091526	0.011476	0.00956617	0.00250928	0.0080348
Ado	-0.0516301	0.000149619	-0.0206368	-0.00724295	0.00559317	-0.00674359	-0.00146228	-0.0173834
Adora1	-0.052576	-0.00124665	-0.0394354	-0.0275449	-0.00451652	-0.0480426	0.0350349	0.0778411
Adora2a	-0.0516301	0.000149619	-0.0206368	-0.00724295	0.00559317	-0.00674359	-0.00146228	-0.0173834
Adora2b	0.0185708	0.0187842	0.0539952	0.0364865	0.0217415	0.020613	0.00288144	0.0174402
Adora3	-0.0705904	-0.00302691	-0.0578984	-0.0310611	0.00110466	-0.0351621	0.00591906	-0.0232542
Adpgk	-0.00737027	0.0150065	0.034319	0.0144422	0.0168304	0.0128459	0.00326233	0.0068265
Adprh	-0.0475836	0.0221316	-0.00952605	0.000474287	0.206434	0.00179257	0.00325265	-0.00235709
Adprhl1	-0.0647926	-0.000400263	-0.0187937	-0.0210494	0.00783545	-0.034045	-0.0141144	0.0187537
Adprhl2	-0.0435221	-0.00163609	-0.00101753	-0.000190543	0.00637272	-0.0139867	-0.0036588	-0.0065003
Adprm	0.0185708	0.0187842	0.0539952	0.0364865	0.0217415	0.020613	0.00288144	0.0174402
Adra1a	-0.0779245	0.0323772	-0.0117923	-0.0174661	-0.213618	-0.0277854	-0.0709168	-0.00539885
Adra1b	0.0185708	0.0187842	0.0539952	0.0364865	0.0217415	0.020613	0.00288144	0.000301258
Adra1d	-0.0415893	-0.000646797	-0.026278	0.0142323	0.0147459	-0.0136639	-0.00385345	0.00565701
Adra2a	0.0776788	0.0545233	0.150726	0.0658074	0.0366108	0.193717	0.100881	0.0759221
Adra2b	-0.0415893	-0.000646797	-0.026278	0.0142323	0.0147459	-0.0136639	-0.00385345	0.00565701
Adra2c	-0.0723174	0.0182357	0.0247779	-0.010697	0.00766908	-0.0279126	0.00945195	0.0059944
Adrb1	0.0776788	0.0545233	0.150726	0.0658074	0.0366108	0.193717	0.100881	0.0759221
Adrb2	-0.024668	0.0258711	0.00729993	0.00091526	0.011476	0.00956617	0.00250928	0.029119
Adrb3	-0.0729434	-0.000400263	-0.0187937	-0.0210494	0.00783545	-0.0148738	-0.0216358	0.0253007
Adrbk1	0.0776788	0.0545233	0.162725	0.0429887	0.0366108	0.323811	0.100881	-0.0679843
Adrm1	-0.0415893	0.0372853	-0.026278	-0.0164677	0.0147459	-0.0136639	-0.00385345	-0.00581264
Adsl	0.0126948	0.0173293	1.11227	-0.00949222	0.00936161	0.00172638	0.106667	0.322619
Adss	-0.052576	-0.00124665	-0.0394354	-0.0275449	-0.00451652	-0.0480426	0.0350349	0.144649
Adssl1	-0.0488154	0.018023	-0.01625	-0.0034687	0.00714925	-0.0170824	-0.0329747	-0.358028
Adtrp	-0.0544544	0.0115868	-0.0198181	-0.00690892	0.0165544	-0.0142427	0.000337974	-0.000422527
Aebp1	0.0185708	0.0187842	0.0539952	0.0364865	0.0217415	0.020613	0.00288144	0.000301258
Aebp2	-0.0369502	0.00777282	-0.0275365	-0.017546	0.0105866	-0.0270101	0.059622	0.0112608
Aen	-0.047297	0.00422448	-0.0216761	-0.0279248	0.00466651	-0.00445606	-0.00209377	-0.000196459
Aes	-0.0516301	0.000149619	-0.0206368	-0.00724295	0.00559317	-0.00674359	-0.00146228	-0.00334318
AF067061	-0.0544544	0.0115868	-0.0198181	-0.0394538	0.0087161	-0.0142427	0.000337974	0.0486963
AF067063	-0.0544544	0.0115868	-0.0198181	-0.0394538	0.0087161	-0.0142427	0.000337974	0.0486963
AF366264	-0.0647926	-0.000400263	-0.0187937	-0.0210494	0.00783545	-0.034045	-0.0141144	0.0171566
AF529169	-0.00737027	0.0150065	0.034319	0.0144422	0.0168304	0.0258489	0.00326233	0.036447
Afap1	-0.0723174	0.0182357	0.0247779	-0.010697	0.00766908	-0.0279126	0.00945195	0.0059944
Afap1l1	-0.024668	0.0258711	0.00729993	0.00091526	0.011476	0.00956617	0.00250928	0.029119
Afap1l2	0.0776788	0.0545233	0.150726	0.0658074	0.0366108	0.193717	0.100881	0.0759221
Afdn	-0.0239352	0.0240571	0.0373471	-0.00181784	0.00847367	0.0162405	0.00129011	0.0180471
Aff1	0.0154559	0.0182357	0.0247779	-0.010697	0.00766908	0.0419988	0.00945195	0.0492813
Aff3	-0.0415047	-0.00124665	-0.0394354	-0.0344002	-0.00451652	-0.0424301	0.024285	0.139793
Aff4	0.0185708	0.0187842	0.0539952	0.0364865	0.0217415	0.020613	0.00288144	0.0207597
Afg3l1	-0.0206675	-0.000400263	-0.0187937	-0.0210494	0.00783545	-0.00476857	-0.016988	-0.0442345
Afg3l2	-0.024668	0.0258711	0.00729993	0.00091526	0.011476	0.00956617	0.00250928	-0.0370208
Afm	-0.0723174	0.0182357	0.0247779	-0.010697	0.00766908	-0.0279126	0.00945195	0.0059944
Afmid	0.0185708	0.0187842	0.0539952	0.0364865	0.0217415	0.110499	0.00288144	-0.0548492
Afp	-0.0723174	0.0182357	0.0247779	-0.010697	0.00766908	-0.0279126	0.00945195	0.0059944
Aftph	0.0185708	0.0187842	0.0539952	0.0364865	0.0217415	0.020613	0.00288144	0.000301258
Aga	-0.0729434	-0.000400263	-0.0187937	-0.0210494	0.00783545	-0.0420194	-0.0216358	-0.0140843
Agap1	-0.052576	-0.00124665	-0.0394354	-0.0275449	-0.00451652	-0.0480426	0.0350349	0.117845
Agap2	-0.0516301	0.000149619	-0.0206368	-0.00724295	0.00559317	-0.00674359	-0.00146228	-0.00334318
Agap3	-0.0723174	0.0182357	-0.0740552	-0.010697	0.00766908	-0.0279126	0.00945195	0.00897657
Agbl1	-0.047297	0.00422448	-0.0216761	-0.0279248	0.00466651	-0.00445606	-0.00209377	-0.000196459
Agbl2	-0.0415893	-0.000646797	-0.026278	0.0142323	0.0147459	-0.0136639	-0.00385345	0.00565701
Agbl3	-0.0502287	0.00777282	-0.0551732	-0.017546	0.0105866	-0.0270101	0.0646769	0.0369227
Agbl4	-0.0435221	-0.00163609	-0.00101753	-0.000190543	0.00637272	-0.0139867	-0.0036588	-0.0065003
Agbl5	-0.0723174	0.0182357	0.0247779	-0.010697	0.00766908	-0.0279126	0.00945195	0.0059944
Ager	-0.0239352	0.0240571	0.0373471	-0.00181784	0.00847367	0.0162405	0.00129011	-0.463102
Agfg1	-0.0415047	-0.00124665	-0.0394354	-0.0344002	-0.00451652	-0.0424301	0.024285	0.112325
Agfg2	0.0154559	0.0182357	0.0247779	-0.010697	0.00766908	0.0419988	0.00945195	-0.00327742
Aggf1	-0.0544544	0.0115868	-0.0198181	-0.0394538	0.0087161	-0.0142427	0.000337974	-0.0122317
Agk	-0.0502287	0.00777282	-0.0551732	-0.017546	0.0105866	-0.0270101	0.0646769	0.0369227
Agl	-0.0705904	-0.00302691	-0.0578984	-0.0310611	0.00110466	-0.0351621	0.00591906	0.00182228
Agmat	-0.0435221	-0.00163609	-0.00101753	-0.000190543	0.00637272	-0.0139867	-0.0036588	-0.0323582
Agmo	-0.0488154	0.018023	-0.01625	-0.0034687	0.00714925	-0.0170824	-0.0329747	-0.0306067
Ago1	-0.0435221	-0.00163609	-0.00101753	-0.000190543	0.00637272	-0.0139867	-0.0036588	-0.0065003
Ago2	0.0126948	0.0173293	1.08987	-0.00949222	0.00936161	0.00172638	0.106667	0
Ago3	-0.0435221	-0.00163609	-0.00101753	-0.000190543	0.00637272	-0.0139867	-0.0036588	-0.0065003
Ago4	-0.0435221	-0.00163609	-0.00101753	-0.000190543	0.00637272	-0.0139867	-0.0036588	-0.0065003
Agpat1	-0.0239352	0.0240571	0.0373471	-0.00181784	0.00847367	0.0162405	0.00129011	-0.463102
Agpat2	-0.0415893	-0.000646797	-0.026278	-0.0122644	0.0147459	-0.0136639	-0.00385345	0.000798336
Agpat3	-0.0516301	0.000149619	-0.0206368	-0.00724295	0.00559317	-0.00674359	-0.00146228	-0.0942379
Agpat4	-0.0239352	0.0240571	0.0373471	-0.00181784	0.00847367	0.0459191	0.00129011	0.00230144
Agpat5	-0.0647926	-0.000400263	-0.0187937	-0.0210494	0.00783545	-0.034045	-0.0141144	0.0171566
Agps	-0.0415893	-0.000646797	-0.026278	0.0142323	0.0147459	-0.0136639	-0.00385345	0.00565701
Agr2	-0.0488154	0.018023	-0.01625	-0.0034687	0.00714925	-0.0170824	-0.0329747	-0.0306067
Agr3	-0.0488154	0.018023	-0.01625	-0.0034687	0.00714925	-0.0170824	-0.0329747	-0.0306067
Agrn	0.0521646	-0.00163609	-0.00101753	-0.000190543	0.00637272	0.0525839	0.0450749	0.0216387
Agrp	-0.0206675	-0.000400263	-0.0187937	-0.0210494	0.00783545	-0.00476857	-0.016988	-0.511743
Agt	-0.0206675	-0.000400263	0.115384	-0.0210494	0.00783545	-0.00476857	0.0326283	-0.0442345
Agtpbp1	-0.0544544	0.0115868	-0.0198181	-0.00690892	0.0165544	-0.0142427	0.000337974	-0.00179743
Agtr1a	-0.0544544	0.0115868	-0.0198181	-0.00690892	0.0165544	-0.0142427	0.000337974	-0.000422527
Agtr1b	-0.0705904	-0.00302691	-0.0690416	-0.0310611	0.00110466	-0.0468893	-0.0243095	-0.0232542
Agtrap	0.0521646	-0.00163609	-0.00101753	-0.000190543	0.00637272	0.0525839	0.0450749	-0.0715485
Agxt	-0.052576	-0.00124665	-0.0394354	-0.0275449	-0.00451652	-0.0480426	0.0350349	0.117845
Agxt2	0.0126948	0.0173293	0.7822	-0.00949222	0.00936161	0.00172638	0.106667	0.166072
Ahctf1	-0.052576	-0.00124665	-0.0394354	-0.0275449	-0.00451652	-0.0480426	0.0350349	0.144649
Ahcy	-0.0415893	-0.000646797	-0.026278	0.0142323	0.0147459	-0.0136639	-0.00385345	0.00565701
Ahcyl1	-0.0705904	-0.00302691	-0.0578984	-0.0310611	0.00110466	-0.0351621	0.00591906	-0.0232542
Ahcyl2	-0.0502287	0.00777282	-0.0551732	-0.017546	0.0105866	-0.0270101	0.0646769	0.0369227
Ahdc1	-0.0435221	-0.00163609	-0.00101753	-0.000190543	0.00637272	-0.0139867	-0.0036588	-0.414503
Ahi1	-0.0516301	0.000149619	-0.031906	-0.00724295	0.00559317	-0.00674359	-0.00146228	-0.0228373
Ahnak	0.0776788	0.0545233	0.0764414	0.0429887	0.0366108	0.361313	0.100881	0.0516345
Ahr	-0.0488154	0.018023	-0.01625	-0.0034687	0.00714925	-0.0170824	-0.0329747	-0.0306067
Ahrr	-0.0544544	0.0115868	-0.0198181	-0.0394538	0.0087161	-0.0142427	0.000337974	-0.0122317
Ahsa1	-0.0488154	0.018023	-0.01625	-0.0034687	0.00714925	-0.0170824	-0.0329747	-0.0486224
Ahsa2	0.0185708	0.0187842	0.0539952	0.0364865	0.0217415	0.020613	0.00288144	0.000301258
Ahsg	-0.0475836	0.0221316	-0.00952605	0.000474287	0.206434	0.00179257	0.00325265	0.0188986
AI182371	-0.0415893	-0.000646797	-0.026278	0.0142323	0.0147459	-0.0136639	-0.00385345	-0.00348455
AI314180	-0.0435221	-0.00163609	-0.00101753	-0.000190543	0.00637272	-0.0139867	-0.0036588	-0.0065003
AI413582	-0.0239352	0.0240571	0.0373471	-0.00181784	0.00847367	0.0162405	0.00129011	0.0180471
AI429214	-0.0729434	-0.000400263	-0.0187937	-0.0210494	0.00783545	-0.0420194	-0.0216358	-0.0140843
AI464131	-0.0435221	-0.00163609	-0.00101753	-0.0744667	0.00637272	-0.0139867	-0.0036588	-0.0065003
AI467606	-0.047297	0.00422448	-0.0216761	-0.0279248	0.00466651	-0.00445606	-0.00209377	-0.000196459
AI593442	-0.00737027	0.0150065	-0.00843574	0.0144422	0.0168304	0.0128459	0.00326233	0.0068265
AI597479	-0.0415047	-0.00124665	-0.0394354	-0.0344002	-0.00451652	-0.0424301	0.024285	0.139793
AI661453	-0.0239352	0.0240571	0.0280778	-0.00181784	0.00847367	0.0162405	0.00129011	0.00304278
AI837181	0.0776788	0.0545233	0.162725	0.0429887	0.0366108	0.155205	0.100881	-0.0679843
AI846148	0.0776788	0.0545233	0.162725	0.0429887	0.0366108	0.128036	0.100881	0.0516345
AI987944	-0.047297	0.00422448	-0.034421	-0.0279248	0.00466651	-0.0455097	-0.00209377	-0.0218255
Aicda	-0.0369502	0.00777282	-0.0275365	-0.017546	0.0105866	-0.0270101	0.059622	-0.00549437
Aida	-0.052576	-0.00124665	-0.0394354	-0.0275449	-0.00451652	-0.0480426	0.0350349	0.144649
Aif1	-0.0239352	0.0240571	0.0373471	-0.00181784	0.00847367	0.0162405	0.00129011	-0.12823
Aif1l	-0.0415893	-0.000646797	-0.026278	0.0142323	0.0147459	-0.0136639	-0.00385345	-0.00348455
Aifm2	-0.0516301	0.000149619	-0.0206368	-0.00724295	0.00559317	-0.00674359	-0.00146228	-0.0173834
Aifm3	-0.0475836	0.0221316	-0.00952605	0.000474287	0.206434	0.00179257	0.00325265	0.0188986
Aig1	-0.0516301	0.000149619	-0.031906	-0.00724295	0.00559317	-0.00674359	-0.00146228	-0.0228373
Aim1	-0.0516301	0.000149619	-0.0206368	-0.00724295	0.00559317	-0.00674359	-0.00146228	0.0148016
Aim1l	-0.0435221	-0.00163609	-0.00101753	-0.000190543	0.00637272	-0.0139867	-0.0036588	-0.0697251
Aim2	-0.052576	-0.00124665	-0.0394354	-0.0275449	-0.00451652	-0.0480426	0.0350349	0.144649
Aimp1	-0.0705904	-0.00302691	-0.0578984	-0.0310611	0.00110466	-0.0351621	0.00591906	0.00182228
Aimp2	0.0154559	0.0182357	0.0247779	-0.010697	0.00766908	0.0419988	0.00945195	-0.00327742
Aip	0.0776788	0.0545233	0.162725	0.0429887	0.0366108	0.323811	0.100881	-0.0679843
Aipl1	0.0185708	0.0187842	0.0539952	0.0364865	0.0217415	0.0840668	0.00288144	0.0151124
Aire	-0.0516301	0.000149619	-0.0206368	-0.00724295	0.00559317	-0.00674359	-0.00146228	-0.0942379
Ajap1	0.0521646	-0.00163609	-0.00101753	-0.000190543	0.00637272	0.0525839	0.0450749	0.0216387
Ajuba	-0.0779245	0.0323772	-0.0117923	-0.0174661	-0.213618	-0.0277854	-0.0709168	-0.0415107
Ak1	-0.0415893	-0.000646797	-0.026278	0.0142323	0.0147459	-0.0136639	-0.00385345	-0.00348455
Ak2	-0.0435221	-0.00163609	-0.00101753	-0.000190543	0.00637272	-0.0139867	-0.0036588	-0.0065003
Ak3	0.0776788	0.0545233	0.0764414	0.0658074	0.0366108	0.309782	0.100881	0.0516345
Ak4	-0.0435221	-0.00163609	-0.00101753	-0.000190543	0.00637272	-0.0139867	-0.0036588	-0.0065003
Ak5	-0.0705904	-0.00302691	-0.0578984	-0.0310611	0.00110466	-0.0351621	0.00591906	0.00182228
Ak6	-0.0544544	0.0115868	-0.0198181	-0.0394538	0.0087161	-0.0142427	0.000337974	-0.0122317
Ak7	-0.0488154	0.018023	-0.01625	-0.0034687	0.00714925	-0.0170824	-0.0329747	-0.0331651
Ak8	-0.0415893	-0.000646797	-0.026278	-0.0122644	0.0147459	-0.0136639	-0.00385345	-0.0388152
Akain1	-0.0239352	0.0240571	0.0280778	-0.00181784	0.00847367	0.0162405	0.00129011	0.00304278
Akap1	0.0185708	0.0187842	0.0539952	0.0364865	0.0217415	0.0840668	0.00288144	0.0151124
Akap10	0.0185708	0.0187842	0.0539952	0.0364865	0.0217415	0.020613	0.00288144	0.0174402
Akap11	-0.0779245	-0.00134983	-0.0117923	-0.0174661	-0.213618	-0.0277854	-0.0709168	-0.0591114
Akap12	-0.0516301	0.000149619	-0.031906	-0.00724295	0.00559317	-0.00674359	-0.00146228	-0.0228373
Akap13	-0.047297	0.00422448	-0.0216761	-0.0279248	0.00466651	-0.00445606	-0.00209377	-0.000196459
Akap2	-0.0435221	-0.00163609	-0.00101753	-0.000190543	0.00637272	-0.0139867	-0.0036588	-0.0065003
Akap3	-0.0369502	0.00777282	-0.0275365	-0.017546	0.0105866	-0.0270101	0.059622	-0.00549437
Akap5	-0.0488154	0.018023	-0.01625	-0.0034687	0.00714925	-0.0170824	-0.0329747	-0.0589908
Akap6	-0.0488154	0.018023	-0.01625	-0.0034687	0.00714925	-0.0170824	-0.0329747	-0.0306067
Akap7	-0.0516301	0.000149619	-0.031906	-0.00724295	0.00559317	-0.00674359	-0.00146228	-0.0228373
Akap8	-0.0239352	0.0240571	0.0373471	-0.00181784	0.00847367	0.0162405	0.00129011	0.00457601
Akap8l	-0.0239352	0.0240571	0.0373471	-0.00181784	0.00847367	0.0162405	0.00129011	0.00457601
Akap9	-0.0881919	0.0182357	-0.0740552	-0.025675	0.00766908	-0.0560086	0.0261852	0.00410212
Akip1	-0.047297	0.00422448	-0.0216761	-0.0279248	0.00466651	-0.00445606	-0.00209377	-0.000196459
Akirin1	-0.0435221	-0.00163609	-0.00101753	-0.000190543	0.00637272	-0.0139867	-0.0036588	-0.0065003
Akirin2	-0.0435221	-0.00163609	-0.00101753	-0.0744667	0.00637272	-0.0139867	-0.0036588	-0.0065003
Akna	-0.0435221	-0.00163609	-0.00101753	-0.000190543	0.00637272	-0.0139867	-0.0036588	-0.0065003
Aknad1	-0.0705904	-0.00302691	-0.0578984	-0.0310611	0.00110466	-0.0351621	0.00591906	0
Akp3	0.0152294	-0.00124665	-0.0394354	0.010154	-0.00451652	0.069285	0.110477	0.149142
Akr1a1	-0.0435221	-0.00163609	-0.00101753	-0.000190543	0.00637272	-0.0139867	-0.0036588	-0.0065003
Akr1b10	-0.0502287	0.00777282	-0.0551732	-0.017546	0.0105866	-0.0270101	0.0646769	0.0369227
Akr1b3	-0.0502287	0.00777282	-0.0551732	-0.017546	0.0105866	-0.0270101	0.0646769	0.0369227
Akr1b7	-0.0502287	0.00777282	-0.0551732	-0.017546	0.0105866	-0.0270101	0.0646769	0.0369227
Akr1b8	-0.0502287	0.00777282	-0.0551732	-0.017546	0.0105866	-0.0270101	0.0646769	0.0369227
Akr1c12	-0.0905793	0.0115868	-0.0198181	-0.00690892	0.0165544	-0.0718696	0.000337974	-0.0466484
Akr1c13	-0.0905793	0.0115868	-0.0198181	-0.00690892	0.0165544	-0.0718696	0.000337974	-0.0466484
Akr1c14	-0.0905793	0.0115868	-0.0198181	-0.00690892	0.0165544	-0.0718696	0.000337974	-0.0466484
Akr1c18	-0.0905793	0.0115868	-0.0198181	-0.00690892	0.0165544	-0.0718696	0.000337974	-0.0466484
Akr1c19	-0.0905793	0.0115868	-0.0198181	-0.00690892	0.0165544	-0.0718696	0.000337974	-0.0466484
Akr1c20	-0.0905793	0.0115868	-0.0198181	-0.00690892	0.0165544	-0.0718696	0.000337974	-0.0466484
Akr1c21	-0.0905793	0.0115868	-0.0198181	-0.00690892	0.0165544	-0.0718696	0.000337974	-0.0466484
Akr1c6	-0.0905793	0.0115868	-0.0198181	-0.00690892	0.0165544	-0.0718696	0.000337974	-0.0466484
Akr1cl	-0.0415047	-0.00124665	-0.0394354	-0.0344002	-0.00451652	-0.0424301	0.024285	0.399594
Akr1d1	-0.0502287	0.00777282	-0.0551732	-0.017546	0.0105866	-0.0270101	0.0646769	0.0369227
Akr1e1	-0.0905793	0.0115868	-0.0198181	-0.00690892	0.0165544	-0.0718696	0.000337974	-0.0466484
Akr7a5	-0.0435221	-0.00163609	-0.00101753	-0.000190543	0.00637272	-0.0139867	-0.0036588	-0.0323582
Akt1	-0.0488154	0.018023	-0.01625	-0.0034687	0.00714925	-0.0170824	-0.0329747	-0.358028
Akt1s1	-0.047297	0.00422448	-0.034421	-0.0279248	0.00466651	-0.0455097	-0.00209377	-0.0218255
Akt2	-0.047297	0.00422448	-0.034421	-0.0279248	0.00466651	-0.0455097	-0.00209377	-0.0218255
Akt3	-0.052576	-0.00124665	-0.0394354	-0.0275449	-0.00451652	-0.0480426	0.0350349	0.144649
Aktip	-0.0206675	-0.000400263	-0.0187937	-0.0210494	0.00783545	-0.00476857	-0.016988	-0.00566465
Alad	-0.0435221	-0.00163609	-0.00101753	-0.000190543	0.00637272	-0.0139867	-0.0036588	-0.0065003
Alas1	-0.00737027	0.0150065	0.034319	0.0144422	0.0168304	0.0258489	0.00326233	0.036447
Alb	-0.0723174	0.0182357	0.0247779	-0.010697	0.00766908	-0.0279126	0.00945195	0.0059944
Alcam	-0.0475836	0.0221316	-0.00952605	0.000474287	0.184628	0.00179257	0.00325265	-0.00934473
Aldh16a1	-0.047297	0.00422448	-0.034421	-0.0279248	0.00466651	-0.0455097	-0.00209377	-0.0218255
Aldh18a1	0.0776788	0.0545233	0.150726	0.0658074	0.0366108	0.137744	0.100881	0
Aldh1a1	0.0776788	0.0545233	0.0764414	0.0429887	0.0366108	0.150906	0.100881	0.0516345
Aldh1a2	-0.00737027	0.0150065	0.034319	0.0144422	0.0168304	0.0258489	0.00326233	0.036447
Aldh1a3	-0.047297	0.00422448	-0.0216761	-0.0279248	0.00466651	-0.00445606	-0.00209377	0.00376481
Aldh1a7	0.0776788	0.0545233	0.0764414	0.0429887	0.0366108	0.150906	0.100881	0.0516345
Aldh1b1	-0.0435221	-0.00163609	-0.00101753	-0.000190543	0.00637272	-0.0139867	-0.0036588	-0.0065003
Aldh1l1	-0.0369502	0.00777282	-0.0275365	-0.017546	0.0105866	-0.0270101	0.059622	-0.00549437
Aldh1l2	-0.0516301	0.000149619	-0.0206368	-0.00724295	0.00559317	-0.00674359	-0.00146228	-0.00334318
Aldh2	0.0154559	0.0182357	0.0247779	-0.010697	0.00766908	0.0419988	0.00945195	-0.0200192
Aldh3a1	0.0185708	0.0187842	0.0539952	0.0364865	0.0217415	0.020613	0.00288144	0.0174402
Aldh3a2	0.0185708	0.0187842	0.0539952	0.0364865	0.0217415	0.020613	0.00288144	0.0174402
Aldh3b1	0.0776788	0.0545233	0.162725	0.0429887	0.0366108	0.323811	0.100881	-0.0679843
Aldh3b2	0.0776788	0.0545233	0.162725	0.0429887	0.0366108	0.323811	0.100881	-0.0679843
Aldh3b3	0.0776788	0.0545233	0.162725	0.0429887	0.0366108	0.323811	0.100881	-0.0679843
Aldh4a1	-0.0435221	-0.00163609	-0.00101753	-0.000190543	0.00637272	-0.0139867	-0.0036588	-0.0323582
Aldh5a1	-0.0544544	0.0115868	-0.0198181	-0.00690892	0.0165544	-0.0142427	0.000337974	-0.000422527
Aldh6a1	-0.0488154	0.018023	-0.01625	-0.0034687	0.00714925	-0.0170824	-0.0329747	-0.0486224
Aldh7a1	-0.024668	0.0258711	0.00729993	0.00091526	0.011476	0.00956617	0.00250928	0.0181507
Aldh8a1	-0.0516301	0.000149619	-0.031906	-0.00724295	0.00559317	-0.00674359	-0.00146228	-0.0228373
Aldh9a1	-0.052576	-0.00124665	-0.0394354	-0.0275449	-0.00451652	-0.0480426	0.0350349	0.139651
Aldoa	-0.047297	0.00422448	-0.0216761	-0.0279248	0.00466651	-0.00445606	-0.00209377	-0.000196459
Aldoart1	-0.0435221	-0.00163609	-0.00101753	-0.000190543	0.00637272	-0.0139867	-0.0036588	-0.0065003
Aldoart2	-0.0488154	0.018023	-0.01625	-0.0034687	0.00714925	-0.0170824	-0.0329747	-0.0306067
Aldob	-0.0435221	-0.00163609	-0.00101753	-0.000190543	0.00637272	-0.0139867	-0.0036588	-0.0065003
Aldoc	0.0185708	0.0187842	0.0539952	0.0364865	0.0217415	0.0840668	0.00288144	0.0151124
Alg1	-0.0475836	0.0221316	-0.00952605	0.000474287	0.206434	0.00179257	0.00325265	0.0188986
Alg10b	0.0126948	0.0173293	0.897838	-0.00949222	0.00936161	0.00172638	0.106667	0.341395
Alg11	-0.0729434	-0.000400263	-0.0187937	-0.0210494	0.00783545	-0.0148738	-0.0216358	-0.0661296
Alg12	0.0126948	0.0173293	1.04129	-0.00949222	0.00936161	0.00172638	0.106667	0.192044
Alg14	-0.0705904	-0.00302691	-0.0578984	-0.0310611	0.00110466	-0.0351621	0.00591906	0.00182228
Alg2	-0.0435221	-0.00163609	-0.00101753	-0.000190543	0.00637272	-0.0139867	-0.0036588	-0.0065003
Alg3	-0.0475836	0.0221316	-0.00952605	0.000474287	0.206434	0.00179257	0.00325265	0.0188986
Alg5	-0.0705904	-0.00302691	-0.0578984	-0.0310611	0.00110466	-0.0468893	-0.0243095	-0.0232542
Alg6	-0.0435221	-0.00163609	-0.00101753	-0.000190543	0.00637272	-0.0139867	-0.0036588	-0.0065003
Alg8	-0.047297	0.00422448	-0.0216761	-0.0279248	0.00466651	-0.00445606	-0.00209377	-0.000196459
Alg9	-0.00737027	0.0150065	-0.00843574	0.0144422	0.0168304	0.0128459	0.00326233	0.0068265
Alk	-0.0239352	0.0240571	0.0280778	-0.00181784	0.00847367	0.0162405	0.00129011	0.00304278
Alkbh1	-0.0488154	0.018023	-0.01625	-0.0034687	0.00714925	-0.0170824	-0.0329747	-0.0486224
Alkbh2	0.0154559	0.0182357	0.0247779	-0.010697	0.00766908	0.0419988	0.00945195	-0.0200192
Alkbh3	-0.0415893	-0.000646797	-0.026278	0.0142323	0.0147459	-0.0136639	-0.00385345	0.00565701
Alkbh4	0.0154559	0.0182357	0.0247779	-0.010697	0.00766908	0.0419988	0.00945195	-0.0200192
Alkbh5	0.0185708	0.0187842	0.0539952	0.0364865	0.0217415	0.020613	0.00288144	0.0174402
Alkbh6	-0.047297	0.00422448	-0.034421	-0.0279248	0.00466651	-0.0455097	-0.00209377	-0.0218255
Alkbh7	-0.0239352	0.0240571	0.0280778	-0.00181784	0.00847367	0.0162405	0.00129011	0.00304278
Alkbh8	-0.00737027	0.0150065	-0.00843574	0.0144422	0.0168304	0.0128459	0.00326233	0.0117646
Allc	-0.0488154	0.018023	-0.01625	-0.0034687	0.00714925	-0.0170824	-0.0329747	-0.0306067
Alms1	-0.0369502	0.00777282	-0.0275365	-0.017546	0.0105866	-0.0270101	0.059622	-0.00549437
Alox12	0.0185708	0.0187842	0.0539952	0.0364865	0.0217415	0.0840668	0.00288144	0.0151124
Alox12b	0.0185708	0.0187842	0.0539952	0.0364865	0.0217415	0.020613	0.00288144	0.0174402
Alox12e	0.0185708	0.0187842	0.0539952	0.0364865	0.0217415	0.0840668	0.00288144	0.0151124
Alox15	0.0185708	0.0187842	0.0539952	0.0364865	0.0217415	0.0840668	0.00288144	0.0151124
Alox5	-0.0369502	0.00777282	-0.0275365	-0.017546	0.0105866	-0.0270101	0.059622	-0.00549437
Alox5ap	0.0154559	0.0182357	0.0247779	-0.010697	0.00766908	0.0419988	0.00945195	-0.00327742
Alox8	0.0185708	0.0187842	0.0539952	0.0364865	0.0217415	0.020613	0.00288144	0.0174402
Aloxe3	0.0185708	0.0187842	0.0539952	0.0364865	0.0217415	0.020613	0.00288144	0.0174402
Alpi	0.0152294	-0.00124665	-0.0394354	0.010154	-0.00451652	0.069285	0.110477	0.149142
Alpk1	-0.0705904	-0.00302691	-0.0578984	-0.0310611	0.00110466	-0.0351621	0.00591906	0.00182228
Alpk2	-0.024668	0.0258711	0.00729993	0.00091526	0.011476	0.00956617	0.00250928	-0.0370208
Alpk3	-0.047297	0.00422448	-0.0216761	-0.0279248	0.00466651	-0.00445606	-0.00209377	-0.000196459
Alpl	-0.0435221	-0.00163609	-0.00101753	-0.000190543	0.00637272	-0.0139867	-0.0036588	-0.0323582
Alppl2	0.0152294	-0.00124665	-0.0394354	0.010154	-0.00451652	0.069285	0.110477	0.149142
Als2	-0.0415047	-0.00124665	-0.0394354	-0.0344002	-0.00451652	-0.0424301	0.024285	0.171365
Als2cl	-0.00737027	0.0150065	0.034319	0.0144422	0.0168304	0.0258489	0.00326233	-0.00915551
Als2cr11	-0.0415047	-0.00124665	-0.0394354	-0.0344002	-0.00451652	-0.0424301	0.024285	0.171365
Als2cr12	-0.0415047	-0.00124665	-0.0394354	-0.0344002	-0.00451652	-0.0424301	0.024285	0.171365
Alx1	-0.0516301	0.000149619	-0.0206368	-0.00724295	0.00559317	-0.00674359	-0.00146228	-0.00334318
Alx3	-0.0705904	-0.00302691	-0.0578984	-0.0310611	0.00110466	-0.0351621	0.00591906	-0.0232542
Alx4	-0.0415893	-0.000646797	-0.026278	0.0142323	0.0147459	-0.0136639	-0.00385345	0.00565701
Alyref	0.0185708	0.0187842	0.0539952	0.0364865	0.0217415	0.110499	0.00288144	-0.0143579
Alyref2	-0.052576	-0.00124665	-0.0394354	-0.0275449	-0.00451652	-0.0480426	0.0350349	0.10302
Amacr	0.0126948	0.0173293	0.868352	-0.00949222	0.00936161	0.00172638	0.106667	0.166072
Ambn	-0.0723174	0.0182357	0.0247779	-0.010697	0.00766908	-0.0279126	0.00945195	0.0059944
Ambp	-0.0435221	-0.00163609	-0.00101753	-0.000190543	0.00637272	-0.0139867	-0.0036588	-0.0065003
Ambra1	-0.0415893	-0.000646797	-0.026278	0.0142323	0.0147459	-0.0136639	-0.00385345	0.00565701
Amd1	-0.0516301	0.000149619	-0.0206368	-0.00724295	0.00559317	-0.00674359	-0.00146228	0.0148016
Amd2	-0.0516301	0.000149619	-0.0206368	-0.00724295	0.00559317	-0.00674359	-0.00146228	0.0148016
Amdhd1	-0.0516301	0.000149619	-0.0206368	-0.00724295	0.00559317	-0.00674359	-0.00146228	-0.00334318
Amdhd2	-0.0239352	0.0240571	0.0373471	-0.00181784	0.00847367	0.0162405	0.00129011	0.0180471
Amer2	-0.0779245	0.0323772	-0.0117923	-0.0174661	-0.213618	-0.0277854	-0.0709168	-0.00539885
Amer3	-0.0415047	-0.00124665	-0.0394354	-0.0344002	-0.00451652	-0.0424301	0.024285	0.126054
Amfr	-0.0206675	-0.000400263	-0.0187937	-0.0210494	0.00783545	-0.00476857	-0.016988	-0.00566465
Amh	-0.0516301	0.000149619	-0.0206368	-0.00724295	0.00559317	-0.00674359	-0.00146228	-0.0942379
Amhr2	0.0126948	0.0173293	1.11063	-0.00949222	0.00936161	0.00172638	0.106667	0.100012
Amigo1	-0.0705904	-0.00302691	-0.0578984	-0.0310611	0.00110466	-0.0351621	0.00591906	-0.0232542
Amigo2	0.0126948	0.0173293	1.11063	-0.00949222	0.00936161	0.00172638	0.106667	0.345858
Amigo3	-0.00737027	0.0150065	0.034319	0.0144422	0.0168304	0.0258489	0.00326233	-0.00915551
Ammecr1l	-0.024668	0.0258711	0.00807548	0.00091526	0.011476	0.00956617	0.00250928	0.0181507
Amn	-0.0488154	0.018023	-0.01625	-0.0034687	0.00714925	-0.0170824	-0.0329747	-0.11213
Amn1	-0.0369502	0.00777282	0.216009	-0.017546	0.0105866	-0.0270101	0.059622	0.0112608
Amotl1	-0.00737027	0.0150065	-0.00843574	0.0144422	0.0168304	0.0128459	0.00326233	0.0117646
Amotl2	-0.00737027	0.0150065	0.034319	0.0144422	0.0168304	0.0258489	0.00326233	0.036447
Ampd1	-0.0705904	-0.00302691	-0.0578984	-0.0310611	0.00110466	-0.0351621	0.00591906	-0.0232542
Ampd2	-0.0705904	-0.00302691	-0.0578984	-0.0310611	0.00110466	-0.0351621	0.00591906	-0.0232542
Ampd3	-0.047297	0.00422448	-0.0216761	-0.0279248	0.00466651	-0.00445606	-0.00209377	-0.000196459
Amph	-0.0544544	0.0115868	-0.0198181	-0.00690892	0.0165544	-0.0142427	0.000337974	-0.000422527
Amt	-0.00737027	0.0150065	0.034319	0.0144422	0.0168304	0.0258489	0.00326233	-0.00915551
Amtn	-0.0723174	0.0182357	0.0247779	-0.010697	0.00766908	-0.0279126	0.00945195	0.0059944
Amy1	-0.0705904	-0.00302691	-0.0578984	-0.0310611	0.00110466	-0.0351621	0.00591906	0.00182228
Amy2a2	-0.0705904	-0.00302691	-0.0578984	-0.0310611	0.00110466	-0.0351621	0.00591906	0.00182228
Amy2a3	-0.0705904	-0.00302691	-0.0578984	-0.0310611	0.00110466	-0.0351621	0.00591906	0.00182228
Amy2a4	-0.0705904	-0.00302691	-0.0578984	-0.0310611	0.00110466	-0.0351621	0.00591906	0.00182228
Amy2a5	-0.0705904	-0.00302691	-0.0578984	-0.0310611	0.00110466	-0.0351621	0.00591906	0.00182228
Amy2b	-0.0705904	-0.00302691	-0.0578984	-0.0310611	0.00110466	-0.0351621	0.00591906	0.00182228
Amz1	0.0154559	0.0182357	0.0247779	-0.010697	0.00766908	0.0419988	0.00945195	-0.00327742
Amz2	0.0185708	0.0187842	0.0539952	0.0364865	0.0217415	0.110499	0.00288144	-0.0143052
Anapc1	-0.0415893	-0.000646797	-0.026278	0.0142323	0.0147459	-0.0136639	-0.00385345	0.00565701
Anapc10	-0.0206675	-0.000400263	-0.0187937	-0.0210494	0.00783545	-0.00476857	-0.016988	-0.0309048
Anapc11	0.0185708	0.0187842	0.0539952	0.0364865	0.0217415	0.110499	0.00288144	-0.0143579
Anapc13	-0.00737027	0.0150065	0.034319	0.0144422	0.0168304	0.0258489	0.00326233	0.036447
Anapc15	-0.047297	0.00422448	-0.0216761	-0.0279248	0.00466651	-0.00445606	-0.00209377	-0.000196459
Anapc16	-0.0516301	0.000149619	-0.0206368	-0.00724295	0.00559317	-0.00674359	-0.00146228	-0.440171
Anapc2	-0.0415893	-0.000646797	-0.026278	-0.0122644	0.0147459	-0.0136639	-0.00385345	0.000798336
Anapc4	-0.0723174	0.0182357	0.0247779	-0.010697	0.00766908	-0.0279126	0.00945195	0.0059944
Anapc5	0.0154559	0.0182357	0.0247779	-0.010697	0.00766908	0.0419988	0.00945195	-0.0200192
Anapc7	0.0154559	0.0182357	0.0247779	-0.010697	0.00766908	0.0419988	0.00945195	-0.0200192
Ang	-0.0779245	0.0323772	-0.0117923	-0.0174661	-0.213618	-0.0277854	-0.0709168	-0.0140145
Ang2	-0.0779245	0.0323772	-0.0117923	-0.0174661	-0.213618	-0.0277854	-0.0709168	-0.0140145
Ang3	-0.0779245	0.0323772	-0.0117923	-0.0174661	-0.213618	-0.0277854	-0.0709168	-0.0678632
Ang4	-0.0779245	0.0323772	-0.0117923	-0.0174661	-0.213618	-0.0277854	-0.0709168	-0.0140145
Ang5	-0.0779245	0.0323772	-0.0117923	-0.0174661	-0.213618	-0.0277854	-0.0709168	-0.0678632
Ang6	-0.0779245	0.0323772	-0.0117923	-0.0174661	-0.213618	-0.0277854	-0.0709168	-0.0678632
Angel1	-0.0488154	0.018023	-0.01625	-0.0034687	0.00714925	-0.0170824	-0.0329747	-0.0486224
Angel2	-0.052576	-0.00124665	-0.0394354	-0.0275449	-0.00451652	-0.0480426	0.0350349	0.144649
Angpt1	0.0126948	0.0173293	0.853299	-0.00949222	0.00936161	0.00172638	0.106667	0.185538
Angpt2	-0.0647926	-0.000400263	-0.0187937	-0.0210494	0.00783545	-0.034045	-0.0141144	0.0171566
Angpt4	-0.0415893	-0.000646797	-0.026278	0.0142323	0.0147459	-0.0136639	-0.00385345	0.00565701
Angptl1	-0.052576	-0.00124665	-0.0394354	-0.0275449	-0.00451652	-0.0480426	0.0350349	0.132685
Angptl2	-0.0415893	-0.000646797	-0.026278	0.0142323	0.0147459	-0.0136639	-0.00385345	-0.00348455
Angptl3	-0.0435221	-0.00163609	-0.00101753	-0.000190543	0.00637272	-0.0139867	-0.0036588	-0.0065003
Angptl4	-0.0239352	0.0240571	0.0373471	-0.00181784	0.00847367	0.0162405	0.00129011	0.00457601
Angptl6	-0.00737027	0.0150065	-0.00843574	0.0144422	0.0168304	0.0128459	0.00326233	0.0117646
Angptl7	0.0521646	-0.00163609	-0.00101753	-0.000190543	0.00637272	0.0525839	0.0450749	-0.0715485
Angptl8	-0.00737027	0.0150065	-0.00843574	0.0144422	0.0168304	0.0128459	0.00326233	0.0117646
Ank	0.0126948	0.0173293	0.854758	-0.00949222	0.00936161	0.00172638	0.106667	0.166357
Ank1	-0.0729434	-0.000400263	-0.0187937	-0.0210494	0.00783545	-0.0148738	-0.0216358	-0.0661296
Ank2	-0.0705904	-0.00302691	-0.0578984	-0.0310611	0.00110466	-0.0351621	0.00591906	0.00182228
Ank3	-0.0516301	0.000149619	-0.0206368	-0.00724295	0.00559317	-0.00674359	-0.00146228	-0.0173834
Ankar	-0.0415047	-0.00124665	-0.0394354	-0.0344002	-0.00451652	-0.0424301	0.024285	0.317768
Ankdd1b	-0.0544544	0.0115868	-0.0198181	-0.0394538	0.0087161	-0.0142427	0.000337974	-0.0122317
Ankef1	-0.0415893	-0.000646797	-0.026278	0.0142323	0.0147459	-0.0136639	-0.00385345	0.00565701
Ankfn1	0.0185708	0.0187842	0.0539952	0.0364865	0.0217415	0.0840668	0.00288144	0.0151124
Ankfy1	0.0185708	0.0187842	0.0539952	0.0364865	0.0217415	0.0840668	0.00288144	0.0151124
Ankhd1	-0.024668	0.0258711	0.00807548	0.00091526	0.011476	0.00956617	0.00250928	0.0181507
Ankib1	-0.0881919	0.0182357	-0.0740552	-0.025675	0.00766908	-0.0560086	0.0261852	0.00410212
Ankk1	-0.00737027	0.0150065	-0.00843574	0.0144422	0.0168304	0.0128459	0.00326233	0.0068265
Ankle1	-0.0729434	-0.000400263	-0.0187937	-0.0210494	0.00783545	-0.0420194	-0.016988	-0.440607
Ankle2	0.0154559	0.0182357	0.0247779	-0.010697	0.00766908	0.0419988	0.00945195	-0.0136548
Ankmy1	-0.052576	-0.00124665	-0.0394354	-0.0275449	-0.00451652	-0.0480426	0.0350349	0.117845
Ankmy2	-0.0488154	0.018023	-0.01625	-0.0034687	0.00714925	-0.0170824	-0.0329747	-0.0306067
Ankra2	-0.0544544	0.0115868	-0.0198181	-0.0394538	0.0087161	-0.0142427	0.000337974	-0.0122317
Ankrd1	0.0776788	0.0545233	0.0764414	0.0658074	0.0366108	0.156638	0.100881	0.0516345
Ankrd10	-0.0647926	-0.000400263	-0.0187937	-0.0210494	0.00783545	-0.034045	-0.0141144	0.0187537
Ankrd11	-0.0206675	-0.000400263	-0.0187937	-0.0210494	0.00783545	-0.00476857	-0.016988	-0.0442345
Ankrd12	-0.0239352	0.0240571	0.0280778	-0.00181784	0.00847367	0.0162405	0.00129011	0.00304278
Ankrd13a	0.0154559	0.0182357	0.0247779	-0.010697	0.00766908	0.0419988	0.00945195	-0.0200192
Ankrd13b	0.0185708	0.0187842	0.0539952	0.0364865	0.0217415	0.0840668	0.00288144	0.0151124
Ankrd13c	-0.0705904	-0.00302691	-0.0578984	-0.0310611	0.00110466	-0.0351621	0.00591906	0.00182228
Ankrd13d	0.0776788	0.0545233	0.162725	0.0429887	0.0366108	0.323811	0.100881	-0.0679843
Ankrd16	-0.0415893	-0.000646797	-0.026278	-0.0122644	0.0147459	-0.0136639	-0.00385345	0.000798336
Ankrd17	-0.0723174	0.0182357	0.0247779	-0.010697	0.00766908	-0.0279126	0.00945195	0.0059944
Ankrd2	0.0776788	0.0545233	0.150726	0.0658074	0.0366108	0.174966	0.100881	0.0307742
Ankrd22	0.0776788	0.0545233	0.0764414	0.0658074	0.0366108	0.156638	0.100881	0.0516345
Ankrd23	-0.0415047	-0.00124665	-0.0394354	-0.0344002	-0.00451652	-0.0424301	0.024285	0.139793
Ankrd24	-0.0516301	0.000149619	-0.0206368	-0.00724295	0.00559317	-0.00674359	-0.00146228	-0.00334318
Ankrd26	-0.0369502	0.00777282	-0.0275365	-0.017546	0.0105866	-0.0270101	0.059622	-0.00549437
Ankrd27	-0.047297	0.00422448	-0.034421	-0.0279248	0.00466651	-0.0455097	-0.00209377	-0.0218255
Ankrd28	-0.116841	0.0323772	-0.0117923	-0.0174661	-0.213618	-0.0258141	0.0129423	-0.0263378
Ankrd29	-0.024668	0.0258711	0.00807548	0.00091526	0.011476	0.00956617	0.00250928	0.0181507
Ankrd33	0.0126948	0.0173293	1.11063	-0.00949222	0.00936161	0.00172638	0.106667	0.110874
Ankrd33b	0.0126948	0.0173293	0.854758	-0.00949222	0.00936161	0.00172638	0.106667	0.179299
Ankrd34a	-0.0705904	-0.00302691	-0.0578984	-0.0310611	0.00110466	-0.0351621	0.00591906	-0.0232542
Ankrd34b	-0.0544544	0.0115868	-0.0198181	-0.0394538	0.0087161	-0.0142427	0.000337974	-0.0122317
Ankrd34c	-0.00737027	0.0150065	0.034319	0.0144422	0.0168304	0.0258489	0.00326233	0.036447
Ankrd35	-0.0705904	-0.00302691	-0.0578984	-0.0310611	0.00110466	-0.0351621	0.00591906	-0.0232542
Ankrd36	0.0185708	0.0187842	0.0539952	0.0364865	0.0217415	0.020613	0.00288144	0.000301258
Ankrd37	-0.0729434	-0.000400263	-0.0187937	-0.0210494	0.00783545	-0.0420194	-0.0216358	-0.0140843
Ankrd39	-0.0415047	-0.00124665	-0.0394354	-0.0344002	-0.00451652	-0.0424301	0.024285	0.139793
Ankrd40	0.0185708	0.0187842	0.0539952	0.0364865	0.0217415	0.406519	0.00288144	0.0151124
Ankrd42	-0.047297	0.00422448	-0.0216761	-0.0279248	0.00466651	-0.00445606	-0.00209377	-0.000196459
Ankrd44	-0.0415047	-0.00124665	-0.0394354	-0.0344002	-0.00451652	-0.0424301	0.024285	0.150303
Ankrd45	-0.052576	-0.00124665	-0.0394354	-0.0275449	-0.00451652	-0.0480426	0.0350349	0.120275
Ankrd46	0.0126948	0.0173293	0.962116	-0.00949222	0.00936161	0.00172638	0.106667	0.207201
Ankrd49	-0.00737027	0.0150065	-0.00843574	0.0144422	0.0168304	0.0128459	0.00326233	0.0117646
Ankrd50	-0.0705904	-0.00302691	-0.0690416	-0.0310611	0.00110466	-0.0468893	-0.0243095	-0.0232542
Ankrd52	-0.0516301	0.000149619	-0.0206368	-0.00724295	0.00559317	-0.00674359	-0.00146228	-0.00334318
Ankrd53	-0.0369502	0.00777282	-0.0275365	-0.017546	0.0105866	-0.0270101	0.059622	-0.00549437
Ankrd54	0.0126948	0.0173293	1.11227	-0.00949222	0.00936161	0.00172638	0.106667	0.053885
Ankrd55	-0.0544544	0.0115868	-0.0198181	-0.0394538	0.0087161	-0.0142427	0.000337974	-0.0490027
Ankrd6	-0.0435221	-0.00163609	-0.00101753	-0.0744667	0.00637272	-0.0139867	-0.0036588	-0.0065003
Ankrd60	-0.0415893	-0.000646797	-0.026278	0.0142323	0.0147459	-0.0136639	-0.00385345	-0.00581264
Ankrd61	0.0154559	0.0182357	0.0247779	-0.010697	0.00766908	0.0419988	0.00945195	-0.00327742
Ankrd63	-0.0415893	-0.000646797	-0.026278	0.0142323	0.0147459	-0.0136639	-0.00385345	0.00565701
Ankrd66	-0.0239352	0.0240571	0.0373471	-0.00181784	0.00847367	0.0162405	0.00129011	0.017952
Ankrd7	-0.0502287	0.00777282	-0.0551732	-0.017546	0.0105866	-0.0270101	0.0646769	0.022441
Ankrd9	-0.0488154	0.018023	-0.01625	-0.0034687	0.00714925	-0.0170824	-0.0329747	-0.11213
Anks1	-0.0239352	0.0240571	0.0373471	-0.00181784	0.00847367	0.0162405	0.00129011	0.0180471
Anks1b	-0.0516301	0.000149619	-0.0206368	-0.00724295	0.00559317	-0.00674359	-0.00146228	-0.00334318
Anks3	-0.0475836	0.0221316	-0.00952605	0.000474287	0.206434	0.00179257	0.00325265	0.0188986
Anks4b	-0.047297	0.00422448	-0.0216761	-0.0279248	0.00466651	-0.00445606	-0.00209377	-0.000196459
Anks6	-0.0435221	-0.00163609	-0.00101753	-0.000190543	0.00637272	-0.0139867	-0.0036588	-0.0065003
Ankub1	-0.0705904	-0.00302691	-0.0578984	-0.0310611	0.00110466	-0.0468893	-0.0243095	-0.0232542
Ankzf1	-0.0415047	-0.00124665	-0.0394354	-0.0344002	-0.00451652	-0.0424301	0.024285	0.112325
Anln	-0.00737027	0.0150065	-0.00843574	0.0144422	0.0168304	0.0128459	0.00326233	0.0117646
Ano1	-0.047297	0.00422448	-0.0216761	-0.0279248	0.00466651	-0.00445606	-0.00209377	0.0525342
Ano10	-0.00737027	0.0150065	0.034319	0.0144422	0.0168304	0.0258489	0.00326233	-0.0150991
Ano2	-0.0369502	0.00777282	-0.0275365	-0.017546	0.0105866	-0.0270101	0.059622	-0.00549437
Ano3	-0.0415893	-0.000646797	-0.026278	0.0142323	0.0147459	-0.0136639	-0.00385345	0.00565701
Ano4	-0.0516301	0.000149619	-0.0206368	-0.00724295	0.00559317	-0.00674359	-0.00146228	-0.00334318
Ano5	-0.047297	0.00422448	-0.034421	-0.0279248	0.00466651	-0.0455097	-0.00209377	0.00376481
Ano6	0.0126948	0.0173293	1.11063	-0.00949222	0.00936161	0.00172638	0.106667	0
Ano7	-0.052576	-0.00124665	-0.0394354	-0.0275449	-0.00451652	-0.0480426	0.0350349	0.117845
Ano8	-0.0729434	-0.000400263	-0.0187937	-0.0210494	0.00783545	-0.0420194	-0.016988	-0.440607
Ano9	-0.047297	0.00422448	-0.0216761	-0.0279248	0.00466651	-0.00445606	-0.00209377	0.0525342
Anp32a	-0.00737027	0.0150065	0.034319	0.0144422	0.0168304	0.0128459	0.00326233	0.0068265
Anp32b	-0.0435221	-0.00163609	-0.00101753	-0.000190543	0.00637272	-0.0139867	-0.0036588	-0.0065003
Anp32e	-0.0705904	-0.00302691	-0.0578984	-0.0310611	0.00110466	-0.0351621	0.00591906	-0.0232542
Anpep	-0.047297	0.00422448	-0.0216761	-0.0279248	0.00466651	-0.00445606	-0.00209377	-0.000196459
Antxr1	-0.0369502	0.00777282	-0.0275365	-0.017546	0.0105866	-0.0270101	0.059622	-0.00549437
Antxr2	0.0154559	0.0182357	0.0247779	-0.010697	0.00766908	0.0419988	0.00945195	0.0492813
Antxrl	-0.116841	0.0323772	-0.0117923	-0.0174661	-0.213618	-0.0258141	0.0129423	0.00448771
Anxa1	0.0776788	0.0545233	0.0764414	0.0429887	0.0366108	0.150906	0.100881	0.0516345
Anxa10	-0.0729434	-0.000400263	-0.0187937	-0.0210494	0.00783545	-0.0420194	-0.016988	-0.0140843
Anxa11	-0.116841	0.0323772	-0.0117923	0	-0.213618	-0.0258141	0.0129423	-0.36359
Anxa13	0.0126948	0.0173293	0.853299	-0.00949222	0.00936161	0.00172638	0.106667	0.188772
Anxa2	-0.00737027	0.0150065	0.034319	0.0144422	0.0168304	0.0258489	0.00326233	0.036447
Anxa3	0.0154559	0.0182357	0.0247779	-0.010697	0.00766908	0.0419988	0.00945195	0.0492813
Anxa4	-0.0369502	0.00777282	-0.0275365	-0.017546	0.0105866	-0.0270101	0.059622	-0.00549437
Anxa5	-0.0705904	-0.00302691	-0.0690416	-0.0310611	0.00110466	-0.0468893	-0.0243095	-0.0232542
Anxa6	0.0185708	0.0187842	0.0539952	0.0364865	0.0217415	0.020613	0.00288144	-0.377987
Anxa7	-0.116841	0.0323772	-0.0117923	-0.0255378	-0.213618	-0.0258141	0.0129423	-0.0786648
Anxa8	-0.116841	0.0323772	-0.0117923	-0.0174661	-0.213618	-0.0258141	0.0129423	0.00448771
Anxa9	-0.0705904	-0.00302691	-0.0578984	-0.0310611	0.00110466	-0.0351621	0.00591906	-0.0232542
Aoah	-0.0544544	0.0115868	-0.0198181	-0.00690892	0.0165544	-0.0142427	0.000337974	-0.000422527
Aoc1	-0.0369502	0.00777282	-0.0275365	-0.017546	0.0105866	-0.0270101	0.059622	0.0369227
Aoc2	0.0185708	0.0187842	0.0539952	0.0364865	0.0217415	0.110499	0.00288144	-0.0143052
Aoc3	0.0185708	0.0187842	0.0539952	0.0364865	0.0217415	0.110499	0.00288144	-0.0143052
Aox1	-0.0415047	-0.00124665	-0.0394354	-0.0344002	-0.00451652	-0.0424301	0.024285	0.171365
Aox2	-0.0415047	-0.00124665	-0.0394354	-0.0344002	-0.00451652	-0.0424301	0.024285	0.171365
Aox3	-0.0415047	-0.00124665	-0.0394354	-0.0344002	-0.00451652	-0.0424301	0.024285	0.171365
Aox4	-0.0415047	-0.00124665	-0.0394354	-0.0344002	-0.00451652	-0.0424301	0.024285	0.171365
Ap1ar	-0.0705904	-0.00302691	-0.0578984	-0.0310611	0.00110466	-0.0351621	0.00591906	0.00182228
Ap1b1	0.0185708	0.0187842	0.0539952	0.0364865	0.0217415	0.020613	0.00288144	0.000301258
Ap1g1	-0.0206675	-0.000400263	-0.0187937	-0.0210494	0.00783545	-0.00476857	-0.016988	-0.00773379
Ap1g2	-0.0779245	0.0323772	-0.0117923	-0.0174661	-0.213618	-0.0277854	-0.0709168	-0.0415107
Ap1m1	-0.0206675	-0.000400263	-0.0187937	-0.0210494	0.00783545	-0.00476857	-0.016988	0.00582019
Ap1m2	-0.00737027	0.0150065	-0.00843574	0.0144422	0.0168304	0.0128459	0.00326233	0.0117646
Ap1s1	0.0154559	0.0182357	0.0247779	-0.010697	0.00766908	0.0419988	0.00945195	-0.0200192
Ap1s3	-0.0415047	-0.00124665	-0.0394354	-0.0344002	-0.00451652	-0.0424301	0.024285	0.112325
Ap2a1	-0.047297	0.00422448	-0.034421	-0.0279248	0.00466651	-0.0455097	-0.00209377	-0.0218255
Ap2a2	-0.047297	0.00422448	-0.0216761	-0.0279248	0.00466651	-0.00445606	-0.00209377	0.0525342
Ap2b1	0.0185708	0.0187842	0.0539952	0.0364865	0.0217415	0.0840668	0.00288144	0.0151124
Ap2m1	-0.0475836	0.0221316	-0.00952605	0.000474287	0.206434	0.00179257	0.00325265	0.0188986
Ap2s1	-0.047297	0.00422448	-0.034421	-0.0279248	0.00466651	-0.0455097	-0.00209377	-0.397408
Ap3b1	-0.0544544	0.0115868	-0.0198181	-0.0394538	0.0087161	-0.0142427	0.000337974	-0.0122317
Ap3b2	-0.047297	0.00422448	-0.0216761	-0.0279248	0.00466651	-0.00445606	-0.00209377	-0.000196459
Ap3d1	-0.0516301	0.000149619	-0.0206368	-0.00724295	0.00559317	-0.00674359	-0.00146228	-0.0942379
Ap3m1	-0.116841	0.0323772	-0.0117923	-0.0255378	-0.213618	-0.0258141	0.0129423	-0.0786648
Ap3m2	-0.0729434	-0.000400263	-0.0187937	-0.0210494	0.00783545	-0.0148738	-0.0216358	-0.0661296
Ap3s1	-0.024668	0.0258711	0.00729993	0.00091526	0.011476	0.00956617	0.00250928	0.0181507
Ap3s2	-0.047297	0.00422448	-0.0216761	-0.0279248	0.00466651	-0.00445606	-0.00209377	-0.000196459
Ap4b1	-0.0705904	-0.00302691	-0.0578984	-0.0310611	0.00110466	-0.0351621	0.00591906	-0.0232542
Ap4e1	-0.0415893	-0.000646797	-0.026278	0.0142323	0.0147459	-0.0136639	-0.00385345	0.00565701
Ap4m1	0.0154559	0.0182357	0.0247779	-0.010697	0.00766908	0.0419988	0.00945195	-0.00327742
Ap4s1	-0.0488154	0.018023	-0.01625	-0.0034687	0.00714925	-0.0170824	-0.0329747	-0.0306067
Ap5b1	0.0776788	0.0545233	0.162725	0.0429887	0.0366108	0.358414	0.100881	-0.0679843
Ap5m1	-0.0779245	0.0323772	-0.0117923	-0.0174661	-0.213618	-0.0277854	-0.0709168	-0.0210528
Ap5s1	-0.0415893	-0.000646797	-0.026278	0.0142323	0.0147459	-0.0136639	-0.00385345	0.00565701
Ap5z1	0.0154559	0.0182357	0.0247779	-0.010697	0.00766908	0.0419988	0.00945195	-0.00327742
Apaf1	-0.0516301	0.000149619	-0.0206368	-0.00724295	0.00559317	-0.00674359	-0.00146228	-0.00334318
Apba1	0.0776788	0.0545233	0.0764414	0.0429887	0.0366108	0.150906	0.100881	0.0516345
Apba2	-0.047297	0.00422448	-0.0216761	-0.0279248	0.00466651	-0.00445606	-0.00209377	0.00376481
Apba3	-0.0516301	0.000149619	-0.0206368	-0.00724295	0.00559317	-0.00674359	-0.00146228	-0.430489
Apbb1	-0.047297	0.00422448	-0.0216761	-0.0279248	0.00466651	-0.00445606	-0.00209377	-0.000196459
Apbb1ip	-0.0415893	-0.000646797	-0.026278	-0.0122644	0.0147459	-0.0136639	-0.00385345	0.000798336
Apbb2	-0.0723174	0.0182357	0.0247779	-0.010697	0.00766908	-0.0279126	0.00945195	0.0059944
Apbb3	-0.024668	0.0258711	0.00807548	0.00091526	0.011476	0.00956617	0.00250928	0.0181507
Apc	-0.024668	0.0258711	0.00807548	0.00091526	0.011476	0.00956617	0.00250928	0.0181507
Apc2	-0.0516301	0.000149619	-0.0206368	-0.00724295	0.00559317	-0.00674359	-0.00146228	-0.0942379
Apcdd1	-0.024668	0.0258711	0.00729993	0.00091526	0.011476	0.00956617	0.00250928	0.029119
Apcs	-0.052576	-0.00124665	-0.0394354	-0.0275449	-0.00451652	-0.0480426	0.0350349	0.38269
Apeh	-0.00737027	0.0150065	0.034319	0.0144422	0.0168304	0.0258489	0.00326233	-0.00915551
Apela	-0.0729434	-0.000400263	-0.0187937	-0.0210494	0.00783545	-0.0420194	-0.016988	-0.0140843
Apex1	-0.0779245	0.0323772	-0.0117923	-0.0174661	-0.213618	-0.0277854	-0.0709168	-0.436283
Aph1a	-0.0705904	-0.00302691	-0.0578984	-0.0310611	0.00110466	-0.0351621	0.00591906	-0.0232542
Aph1b	-0.00737027	0.0150065	0.034319	0.0144422	0.0168304	0.0128459	0.00326233	0.036447
Aph1c	-0.00737027	0.0150065	0.034319	0.0144422	0.0168304	0.0128459	0.00326233	0.036447
Api5	-0.0415893	-0.000646797	-0.026278	0.0142323	0.0147459	-0.0136639	-0.00385345	0.00565701
Apip	-0.0415893	-0.000646797	-0.026278	0.0142323	0.0147459	-0.0136639	-0.00385345	0.00565701
Apitd1	0.0521646	-0.00163609	-0.00101753	-0.000190543	0.00637272	0.0525839	0.0450749	-0.0715485
Aplf	-0.0369502	0.00777282	-0.0275365	-0.017546	0.0105866	-0.0270101	0.059622	-0.00549437
Aplnr	-0.0415893	-0.000646797	-0.026278	0.0142323	0.0147459	-0.0136639	-0.00385345	0.00565701
Aplp1	-0.047297	0.00422448	-0.034421	-0.0279248	0.00466651	-0.0455097	-0.00209377	-0.0218255
Aplp2	-0.00737027	0.0150065	-0.00843574	0.0144422	0.0168304	0.0128459	0.00326233	0.0117646
Apmap	-0.0415893	-0.000646797	-0.026278	0.0142323	0.0147459	-0.0136639	-0.00385345	0.00565701
Apoa1	-0.00737027	0.0150065	-0.00843574	0.0144422	0.0168304	0.0128459	0.00326233	0.0068265
Apoa1bp	-0.0705904	-0.00302691	-0.0578984	-0.0310611	0.00110466	-0.0468893	-0.0243095	-0.0232542
Apoa2	-0.052576	-0.00124665	-0.0394354	-0.0275449	-0.00451652	-0.0480426	0.0350349	0.10302
Apoa4	-0.00737027	0.0150065	-0.00843574	0.0144422	0.0168304	0.0128459	0.00326233	0.0068265
Apoa5	-0.00737027	0.0150065	-0.00843574	0.0144422	0.0168304	0.0128459	0.00326233	0.0068265
Apob	-0.0488154	0.018023	-0.01625	-0.0034687	0.00714925	0.0233857	-0.0329747	-0.0306067
Apobec1	-0.0369502	0.00777282	-0.0275365	-0.017546	0.0105866	-0.0270101	0.059622	-0.00549437
Apobec2	-0.0239352	0.0240571	0.0280778	-0.00181784	0.00847367	0.0162405	0.00129011	0.00304278
Apobec3	0.0126948	0.0173293	1.11227	-0.00949222	0.00936161	0.00172638	0.106667	0.053885
Apobec4	-0.052576	-0.00124665	-0.0394354	-0.0275449	-0.00451652	-0.0480426	0.0350349	0.132685
Apobr	-0.047297	0.00422448	-0.0216761	-0.0279248	0.00466651	-0.00445606	-0.00209377	-0.000196459
Apoc1	-0.047297	0.00422448	-0.034421	-0.0279248	0.00466651	-0.0455097	-0.00209377	0.0367673
Apoc2	-0.047297	0.00422448	-0.034421	-0.0279248	0.00466651	-0.0455097	-0.00209377	0.0367673
Apoc3	-0.00737027	0.0150065	-0.00843574	0.0144422	0.0168304	0.0128459	0.00326233	0.0068265
Apoc4	-0.047297	0.00422448	-0.034421	-0.0279248	0.00466651	-0.0455097	-0.00209377	0.0367673
Apod	-0.0475836	0.0221316	-0.00952605	0.000474287	0.206434	0.00179257	0.00325265	-0.0298256
Apoe	-0.047297	0.00422448	-0.034421	-0.0279248	0.00466651	-0.0455097	-0.00209377	0.0367673
Apof	-0.0516301	0.000149619	-0.0206368	-0.00724295	0.00559317	-0.00674359	-0.00146228	-0.00334318
Apoh	0.0185708	0.0187842	0.0539952	0.0364865	0.0217415	0.110499	0.00288144	-0.0143052
Apol10a	0.0126948	0.0173293	1.11227	-0.00949222	0.00936161	0.00172638	0.106667	0.502057
Apol10b	0.0126948	0.0173293	1.11227	-0.00949222	0.00936161	0.00172638	0.106667	0.502057
Apol11a	0.0126948	0.0173293	1.11227	-0.00949222	0.00936161	0.00172638	0.106667	0.502057
Apol11b	0.0126948	0.0173293	1.11227	-0.00949222	0.00936161	0.00172638	0.106667	0.502057
Apol6	0.0126948	0.0173293	1.11227	-0.00949222	0.00936161	0.00172638	0.106667	0.161029
Apol7a	0.0126948	0.0173293	1.11227	-0.00949222	0.00936161	0.00172638	0.106667	0.161029
Apol7b	0.0126948	0.0173293	1.11227	-0.00949222	0.00936161	0.00172638	0.106667	0.502057
Apol7c	0.0126948	0.0173293	1.11227	-0.00949222	0.00936161	0.00172638	0.106667	0.502057
Apol7e	0.0126948	0.0173293	1.11227	-0.00949222	0.00936161	0.00172638	0.106667	0.0423375
Apol8	0.0126948	0.0173293	1.11227	-0.00949222	0.00936161	0.00172638	0.106667	0.0423375
Apol9a	0.0126948	0.0173293	1.11227	-0.00949222	0.00936161	0.00172638	0.106667	0
Apol9b	0.0126948	0.0173293	1.11227	-0.00949222	0.00936161	0.00172638	0.106667	0.0423375
Apold1	-0.0369502	0.00777282	-0.0275365	-0.017546	0.0105866	-0.0270101	0.059622	-0.00549437
Apom	-0.0239352	0.0240571	0.0373471	-0.00181784	0.00847367	0.0162405	0.00129011	-0.12823
Apon	-0.0516301	0.000149619	-0.0206368	-0.00724295	0.00559317	-0.00674359	-0.00146228	-0.00334318
Apopt1	-0.0488154	0.018023	-0.01625	-0.0034687	0.00714925	-0.0170824	-0.0329747	-0.377574
App	-0.0475836	0.0221316	-0.00952605	0.000474287	0.17312	0.00179257	0.00325265	-0.00934473
Appbp2	0.0185708	0.0187842	0.0539952	0.0364865	0.0217415	0.0840668	0.00288144	0.0151124
Appl1	-0.116841	0.0323772	-0.0117923	-0.0174661	-0.213618	-0.0258141	0.0129423	-0.0263378
Appl2	-0.0516301	0.000149619	-0.0206368	-0.00724295	0.00559317	-0.00674359	-0.00146228	-0.00334318
Aprt	-0.0206675	-0.000400263	-0.0187937	-0.0210494	0.00783545	-0.00476857	-0.016988	-0.0442345
Aptx	-0.0435221	-0.00163609	-0.00101753	-0.0744667	0.00637272	-0.0139867	-0.0036588	-0.0065003
Aqp1	-0.0369502	0.00777282	-0.0275365	-0.017546	0.0105866	-0.0270101	0.059622	-0.00549437
Aqp11	-0.047297	0.00422448	-0.0216761	-0.0279248	0.00466651	-0.00445606	-0.00209377	-0.000196459
Aqp12	-0.052576	-0.00124665	-0.0394354	-0.0275449	-0.00451652	-0.0480426	0.0350349	0.117845
Aqp2	0.0126948	0.0173293	1.11063	-0.00949222	0.00936161	0.00172638	0.106667	0.145651
Aqp3	-0.0435221	-0.00163609	-0.00101753	-0.0744667	0.00637272	-0.0139867	-0.0036588	-0.0065003
Aqp4	-0.024668	0.0258711	0.00807548	0.00091526	0.011476	0.00956617	0.00250928	0.0181507
Aqp5	0.0126948	0.0173293	1.11063	-0.00949222	0.00936161	0.00172638	0.106667	0.145651
Aqp6	0.0126948	0.0173293	1.11063	-0.00949222	0.00936161	0.00172638	0.106667	0.145651
Aqp7	-0.0435221	-0.00163609	-0.00101753	-0.0744667	0.00637272	-0.0139867	-0.0036588	-0.0065003
Aqp8	-0.047297	0.00422448	-0.0216761	-0.0279248	0.00466651	-0.00445606	-0.00209377	-0.000196459
Aqp9	-0.00737027	0.0150065	0.034319	0.0144422	0.0168304	0.0258489	0.00326233	0.036447
Aqr	-0.0415893	-0.000646797	-0.026278	0.0142323	0.0147459	-0.0136639	-0.00385345	0.00565701
Arap1	-0.047297	0.00422448	-0.0216761	-0.0279248	0.00466651	-0.00445606	-0.00209377	-0.000196459
Arap2	-0.0723174	0.0182357	0.0247779	-0.010697	0.00766908	-0.0279126	0.00945195	0.0059944
Arap3	-0.024668	0.0258711	0.00729993	0.00091526	0.011476	0.00956617	0.00250928	0.0181507
Arc	0.0126948	0.0173293	0.900466	-0.00949222	0.00936161	0.00172638	0.106667	0.357589
Arcn1	-0.00737027	0.0150065	-0.00843574	0.0144422	0.0168304	0.0128459	0.00326233	0.0068265
Areg	-0.0723174	0.0182357	0.0247779	-0.010697	0.00766908	-0.0279126	0.00945195	0.0059944
Arel1	-0.0488154	0.018023	-0.01625	-0.0034687	0.00714925	-0.0170824	-0.0329747	-0.0486224
Arf1	0.0185708	0.0187842	0.0539952	0.0364865	0.0217415	0.020613	0.00288144	0.0174402
Arf2	0.0185708	0.0187842	0.0539952	0.0364865	0.0217415	0.110499	0.00288144	-0.0143052
Arf3	0.0126948	0.0173293	1.11063	-0.00949222	0.00936161	0.00172638	0.106667	0.0625857
Arf4	-0.116841	0.0323772	-0.0117923	-0.0174661	-0.213618	-0.0258141	0.0129423	-0.0263378
Arf5	-0.0502287	0.00777282	-0.0551732	-0.017546	0.0105866	-0.0270101	0.0646769	0.0369227
Arf6	-0.0488154	0.018023	-0.01625	-0.0034687	0.00714925	-0.0170824	-0.0329747	-0.0306067
Arfgap1	-0.0415893	0.0372853	-0.026278	-0.0164677	0.0147459	-0.0136639	-0.00385345	-0.00581264
Arfgap2	-0.0415893	-0.000646797	-0.026278	0.0142323	0.0147459	-0.0136639	-0.00385345	0.00565701
Arfgap3	0.0126948	0.0173293	1.11132	-0.00949222	0.00936161	0.00172638	0.106667	0.150544
Arfgef1	-0.0415047	-0.00124665	-0.0394354	-0.0344002	-0.00451652	-0.0424301	0.024285	0.152716
Arfgef2	-0.0415893	-0.000646797	-0.026278	0.0142323	0.0147459	-0.0136639	-0.00385345	-0.0796543
Arfgef3	-0.0516301	0.000149619	-0.031906	-0.00724295	0.00559317	-0.00674359	-0.00146228	-0.0228373
Arfip1	-0.0705904	-0.00302691	-0.0578984	-0.0310611	0.00110466	-0.0468893	-0.0243095	-0.0232542
Arfip2	-0.047297	0.00422448	-0.0216761	-0.0279248	0.00466651	-0.00445606	-0.00209377	-0.000196459
Arfrp1	-0.0415893	0.0372853	-0.026278	-0.0164677	0.0147459	-0.0136639	-0.00385345	-0.00581264
Arg1	-0.0516301	0.000149619	-0.031906	-0.00724295	0.00559317	-0.00674359	-0.00146228	-0.0228373
Arg2	-0.0488154	0.018023	-0.01625	-0.0034687	0.00714925	-0.0170824	-0.0329747	0.0588364
Arglu1	-0.0647926	-0.000400263	-0.0187937	-0.0210494	0.00783545	-0.034045	-0.0141144	0.0187537
Arhgap1	-0.0415893	-0.000646797	-0.026278	0.0142323	0.0147459	-0.0136639	-0.00385345	0.00565701
Arhgap10	-0.0206675	-0.000400263	-0.0187937	-0.0210494	0.00783545	-0.00476857	-0.016988	0
Arhgap11a	-0.0415893	-0.000646797	-0.026278	0.0142323	0.0147459	-0.0136639	-0.00385345	0.00565701
Arhgap12	-0.024668	0.0258711	0.00807548	0.00091526	0.011476	0.00956617	0.00250928	0.0181507
Arhgap15	-0.0415893	-0.000646797	-0.026278	0.0142323	0.0147459	-0.0136639	-0.00385345	-0.00348455
Arhgap17	-0.047297	0.00422448	-0.0216761	-0.0279248	0.00466651	-0.00445606	-0.00209377	-0.000196459
Arhgap18	-0.0516301	0.000149619	-0.031906	-0.00724295	0.00559317	-0.00674359	-0.00146228	-0.0228373
Arhgap19	0.0776788	0.0545233	0.150726	0.0658074	0.0366108	0.174966	0.100881	0.0307742
Arhgap20	-0.00737027	0.0150065	-0.00843574	0.0144422	0.0168304	0.0128459	0.00326233	0.0068265
Arhgap21	-0.0415893	-0.000646797	-0.026278	-0.0122644	0.0147459	-0.0136639	-0.00385345	0.000798336
Arhgap22	-0.116841	0.0323772	-0.0117923	-0.0174661	-0.213618	-0.0258141	0.0129423	0.00448771
Arhgap23	0.0185708	0.0187842	0.0539952	0.0364865	0.0217415	0.110499	0.00288144	-0.0550111
Arhgap24	0.0154559	0.0182357	0.0247779	-0.010697	0.00766908	0.0419988	0.00945195	0.0492813
Arhgap25	-0.0369502	0.00777282	-0.0275365	-0.017546	0.0105866	-0.0270101	0.059622	-0.00549437
Arhgap26	-0.024668	0.0258711	0.00729993	0.00091526	0.011476	0.00956617	0.00250928	0.0181507
Arhgap27	0.0185708	0.0187842	0.0539952	0.0364865	0.0217415	0.110499	0.00288144	-0.0143052
Arhgap28	-0.0239352	0.0240571	0.0280778	-0.00181784	0.00847367	0.0162405	0.00129011	0.00304278
Arhgap29	-0.0705904	-0.00302691	-0.0578984	-0.0310611	0.00110466	-0.0351621	0.00591906	0.00182228
Arhgap30	-0.052576	-0.00124665	-0.0394354	-0.0275449	-0.00451652	-0.0480426	0.0350349	0.10302
Arhgap31	-0.0475836	0.0221316	-0.00952605	0.000474287	0.206434	0.00179257	0.00325265	-0.00235709
Arhgap32	-0.00737027	0.0150065	-0.00843574	0.0144422	0.0168304	0.0128459	0.00326233	0.0117646
Arhgap33	-0.047297	0.00422448	-0.034421	-0.0279248	0.00466651	-0.0455097	-0.00209377	-0.0218255
Arhgap35	-0.047297	0.00422448	-0.034421	-0.0279248	0.00466651	-0.0455097	-0.00209377	-0.0659912
Arhgap39	0.0126948	0.0173293	1.11227	-0.00949222	0.00936161	0.00172638	0.106667	0.161029
Arhgap40	-0.0415893	-0.000646797	-0.026278	0.0142323	0.0147459	-0.0136639	-0.00385345	0.00565701
Arhgap42	-0.00737027	0.0150065	-0.00843574	0.0144422	0.0168304	0.0128459	0.00326233	0.0117646
Arhgap44	0.0185708	0.0187842	0.0539952	0.0364865	0.0217415	0.020613	0.00288144	0.0174402
Arhgap45	-0.0516301	0.000149619	-0.0206368	-0.00724295	0.00559317	-0.00674359	-0.00146228	-0.0942379
Arhgap5	-0.0488154	0.018023	-0.01625	-0.0034687	0.00714925	-0.0170824	-0.0329747	-0.0306067
Arhgap8	0.0126948	0.0173293	1.11132	-0.00949222	0.00936161	0.00172638	0.106667	0.346191
Arhgap9	-0.0516301	0.000149619	-0.0206368	-0.00724295	0.00559317	-0.00674359	-0.00146228	-0.00334318
Arhgdia	0.0185708	0.0187842	0.0539952	0.0364865	0.0217415	0.110499	0.00288144	-0.0143579
Arhgdib	-0.0369502	0.00777282	-0.0275365	-0.017546	0.0105866	-0.0270101	0.059622	-0.00549437
Arhgdig	-0.0239352	0.0240571	0.0373471	-0.00181784	0.00847367	0.0162405	0.00129011	0.0180471
Arhgef1	-0.047297	0.00422448	-0.034421	-0.0279248	0.00466651	-0.0455097	-0.00209377	0.0367673
Arhgef10	-0.0647926	-0.000400263	-0.0187937	-0.0210494	0.00783545	-0.034045	-0.0141144	0.0171566
Arhgef10l	-0.0435221	-0.00163609	-0.00101753	-0.000190543	0.00637272	-0.0139867	-0.0036588	-0.0323582
Arhgef11	-0.0705904	-0.00302691	-0.0578984	-0.0310611	0.00110466	-0.0468893	-0.0243095	-0.0232542
Arhgef12	-0.00737027	0.0150065	-0.00843574	0.0144422	0.0168304	0.0128459	0.00326233	0.0212737
Arhgef15	0.0185708	0.0187842	0.0539952	0.0364865	0.0217415	0.020613	0.00288144	0.0174402
Arhgef16	0.0521646	-0.00163609	-0.00101753	-0.000190543	0.00637272	0.0525839	0.0450749	0.0216387
Arhgef17	-0.047297	0.00422448	-0.0216761	-0.0279248	0.00466651	-0.00445606	-0.00209377	-0.000196459
Arhgef18	-0.0647926	-0.000400263	-0.0187937	-0.0210494	0.00783545	-0.034045	-0.0141144	0.0187537
Arhgef19	-0.0435221	-0.00163609	-0.00101753	-0.000190543	0.00637272	-0.0139867	-0.0036588	-0.0323582
Arhgef2	-0.0705904	-0.00302691	-0.0578984	-0.0310611	0.00110466	-0.0468893	-0.0243095	-0.0232542
Arhgef25	-0.0516301	0.000149619	-0.0206368	-0.00724295	0.00559317	-0.00674359	-0.00146228	-0.00334318
Arhgef26	-0.0705904	-0.00302691	-0.0578984	-0.0310611	0.00110466	-0.0468893	-0.0243095	-0.0232542
Arhgef28	-0.0544544	0.0115868	-0.0198181	-0.0394538	0.0087161	-0.0142427	0.000337974	-0.0122317
Arhgef3	-0.116841	0.0323772	-0.0117923	-0.0174661	-0.213618	-0.0258141	0.0129423	-0.0263378
Arhgef33	-0.0239352	0.0240571	0.0280778	-0.00181784	0.00847367	0.0162405	0.00129011	0.00304278
Arhgef37	-0.024668	0.0258711	0.00729993	0.00091526	0.011476	0.00956617	0.00250928	0.0181507
Arhgef38	-0.0705904	-0.00302691	-0.0578984	-0.0310611	0.00110466	-0.0351621	0.00591906	0.00182228
Arhgef39	-0.0435221	-0.00163609	-0.00101753	-0.000190543	0.00637272	-0.0139867	-0.0036588	-0.0065003
Arhgef4	-0.0415047	-0.00124665	-0.0394354	-0.0344002	-0.00451652	-0.0424301	0.024285	0.126054
Arhgef40	-0.0779245	0.0323772	-0.0117923	-0.0174661	-0.213618	-0.0277854	-0.0709168	-0.498668
Arhgef5	-0.0502287	0.00777282	-0.0551732	-0.017546	0.0105866	-0.0270101	0.0646769	0.0369227
Arhgef7	-0.0647926	-0.000400263	-0.0187937	-0.0210494	0.00783545	-0.034045	-0.0141144	0.0187537
Arid1a	-0.0435221	-0.00163609	-0.00101753	-0.000190543	0.00637272	-0.0139867	-0.0036588	-0.0697251
Arid1b	-0.0239352	0.0240571	0.0373471	-0.00181784	0.00847367	0.0459191	0.00129011	0.0325471
Arid2	0.0126948	0.0173293	1.11063	-0.00949222	0.00936161	0.00172638	0.106667	0.370444
Arid3a	-0.0516301	0.000149619	-0.0206368	-0.00724295	0.00559317	-0.00674359	-0.00146228	-0.0942379
Arid3b	-0.00737027	0.0150065	-0.00843574	0.0144422	0.0168304	0.0128459	0.00326233	0.0068265
Arid3c	-0.0435221	-0.00163609	-0.00101753	-0.0744667	0.00637272	-0.0139867	-0.0036588	-0.0065003
Arid4a	-0.0488154	0.018023	-0.01625	-0.0034687	0.00714925	-0.0170824	-0.0329747	-0.0306067
Arid4b	-0.0544544	0.0115868	-0.0198181	-0.00690892	0.0165544	-0.0142427	0.000337974	-0.000422527
Arid5a	-0.0415047	-0.00124665	-0.0394354	-0.0344002	-0.00451652	-0.0424301	0.024285	0.139793
Arid5b	-0.0516301	0.000149619	-0.0206368	-0.00724295	0.00559317	-0.00674359	-0.00146228	-0.0173834
Arih1	-0.00737027	0.0150065	0.034319	0.0144422	0.0168304	0.0128459	0.00326233	0.0068265
Arih2	-0.00737027	0.0150065	0.034319	0.0144422	0.0168304	0.0258489	0.00326233	-0.00915551
Arl1	-0.0516301	0.000149619	-0.0206368	-0.00724295	0.00559317	-0.00674359	-0.00146228	-0.00334318
Arl10	-0.0544544	0.0115868	-0.0198181	-0.00690892	0.0165544	-0.0142427	0.000337974	-0.00179743
Arl11	-0.0779245	0.0323772	-0.0117923	-0.0174661	-0.213618	-0.0277854	-0.0709168	-0.00539885
Arl13b	-0.0475836	0.0221316	-0.00952605	0.000474287	0.17312	0.00179257	0.00325265	-0.00934473
Arl14	-0.0705904	-0.00302691	-0.0578984	-0.0310611	0.00110466	-0.0468893	-0.0243095	-0.0232542
Arl14ep	-0.0415893	-0.000646797	-0.026278	0.0142323	0.0147459	-0.0136639	-0.00385345	0.00565701
Arl14epl	-0.024668	0.0258711	0.00729993	0.00091526	0.011476	0.00956617	0.00250928	0.0181507
Arl15	-0.0544544	0.0115868	-0.0198181	-0.0394538	0.0087161	-0.0142427	0.000337974	-0.0490027
Arl16	0.0185708	0.0187842	0.0539952	0.0364865	0.0217415	0.110499	0.00288144	-0.0143579
Arl2	0.0776788	0.0545233	0.162725	0.0429887	0.0366108	0.22921	0.100881	0.0516345
Arl2bp	-0.0206675	-0.000400263	-0.0187937	-0.0210494	0.00783545	-0.00476857	-0.016988	-0.00566465
Arl3	0.0776788	0.0545233	0.150726	0.0658074	0.0366108	0.132993	0.100881	0.0759221
Arl4a	-0.0488154	0.018023	-0.01625	-0.0034687	0.00714925	-0.0170824	-0.0329747	-0.0306067
Arl4c	-0.052576	-0.00124665	-0.0394354	0.41629	-0.00451652	-0.0480426	0.0350349	0.117845
Arl4d	0.0185708	0.0187842	0.0539952	0.0364865	0.0217415	0.110499	0.00288144	-0.0143052
Arl5a	-0.0415893	-0.000646797	-0.026278	0.0142323	0.0147459	-0.0136639	-0.00385345	-0.00348455
Arl5b	-0.0415893	-0.000646797	-0.026278	-0.0122644	0.0147459	-0.0136639	-0.00385345	0.000798336
Arl5c	0.0185708	0.0187842	0.0539952	0.0364865	0.0217415	0.110499	0.00288144	-0.0550111
Arl6	-0.0475836	0.0221316	-0.00952605	0.000474287	0.17312	0.00179257	0.00325265	-0.00934473
Arl6ip1	-0.047297	0.00422448	-0.0216761	-0.0279248	0.00466651	-0.00445606	-0.00209377	-0.000196459
Arl6ip4	0.0154559	0.0182357	0.0247779	-0.010697	0.00766908	0.0419988	0.00945195	-0.0200192
Arl6ip5	-0.0369502	0.00777282	-0.0275365	-0.017546	0.0105866	-0.0270101	0.059622	-0.00549437
Arl6ip6	-0.0415893	-0.000646797	-0.026278	0.0142323	0.0147459	-0.0136639	-0.00385345	-0.00348455
Arl8a	-0.052576	-0.00124665	-0.0394354	-0.0275449	-0.00451652	-0.0480426	0.0350349	0.0778411
Arl8b	-0.0369502	0.00777282	-0.0275365	-0.017546	0.0105866	-0.0270101	0.059622	-0.00549437
Arl9	-0.0723174	0.0182357	0.0247779	-0.010697	0.00766908	-0.0279126	0.00945195	0.0059944
Armc1	-0.0705904	-0.00302691	-0.0690416	-0.0310611	0.00110466	-0.0468893	-0.0243095	-0.0232542
Armc10	-0.0723174	0.0182357	-0.0740552	-0.010697	0.00766908	-0.0279126	0.00945195	0.00897657
Armc12	-0.0239352	0.0240571	0.0373471	-0.00181784	0.00847367	0.0162405	0.00129011	0
Armc2	-0.0516301	0.000149619	-0.0206368	-0.00724295	0.00559317	-0.00674359	-0.00146228	0.0148016
Armc3	-0.0415893	-0.000646797	-0.026278	-0.0122644	0.0147459	-0.0136639	-0.00385345	0.000798336
Armc4	-0.024668	0.0258711	0.00807548	0.00091526	0.011476	0.00956617	0.00250928	0.0181507
Armc5	-0.047297	0.00422448	-0.0216761	-0.0279248	0.00466651	-0.00445606	-0.00209377	-0.000196459
Armc6	-0.0729434	-0.000400263	-0.0187937	-0.0210494	0.00783545	-0.0420194	-0.016988	-0.0140843
Armc7	0.0185708	0.0187842	0.0539952	0.0364865	0.0217415	0.110499	0.00288144	-0.0143052
Armc8	-0.00737027	0.0150065	0.034319	0.0144422	0.0168304	0.0258489	0.00326233	0.036447
Armc9	0.0152294	-0.00124665	-0.0394354	0.010154	-0.00451652	0.069285	0.110477	0.149142
Armt1	-0.0516301	0.000149619	-0.031906	-0.00724295	0.00559317	-0.00674359	-0.00146228	-0.0228373
Arnt	-0.0705904	-0.00302691	-0.0578984	-0.0310611	0.00110466	-0.0351621	0.00591906	-0.0232542
Arnt2	-0.047297	0.00422448	-0.0216761	-0.0279248	0.00466651	-0.00445606	-0.00209377	-0.000196459
Arntl	-0.047297	0.00422448	-0.0216761	-0.0279248	0.00466651	-0.00445606	-0.00209377	-0.000196459
Arntl2	-0.0369502	0.00777282	-0.0275365	-0.017546	0.0105866	-0.0270101	0.059622	0.0112608
Arpc1a	0.0154559	0.0182357	0.0247779	-0.010697	0.00766908	0.0419988	0.00945195	-0.00327742
Arpc1b	0.0154559	0.0182357	0.0247779	-0.010697	0.00766908	0.0419988	0.00945195	-0.00327742
Arpc2	-0.0415047	-0.00124665	-0.0394354	-0.0344002	-0.00451652	-0.0424301	0.024285	0.112325
Arpc3	0.0154559	0.0182357	0.0247779	-0.010697	0.00766908	0.0419988	0.00945195	-0.0200192
Arpc4	-0.0369502	0.00777282	-0.0275365	-0.017546	0.0105866	-0.0270101	0.059622	-0.00549437
Arpc5	-0.052576	-0.00124665	-0.0394354	-0.0275449	-0.00451652	-0.0480426	0.0350349	0.132685
Arpc5l	-0.0415893	-0.000646797	-0.026278	0.0142323	0.0147459	-0.0136639	-0.00385345	-0.00348455
Arpin	-0.047297	0.00422448	-0.0216761	-0.0279248	0.00466651	-0.00445606	-0.00209377	-0.000196459
Arpp19	-0.00737027	0.0150065	0.034319	0.0144422	0.0168304	0.0258489	0.00326233	0.036447
Arpp21	-0.00737027	0.0150065	0.034319	0.0144422	0.0168304	0.0258489	0.00326233	-0.00915551
Arrb1	-0.047297	0.00422448	-0.0216761	-0.0279248	0.00466651	-0.00445606	-0.00209377	-0.000196459
Arrb2	0.0185708	0.0187842	0.0539952	0.0364865	0.0217415	0.0840668	0.00288144	0.0151124
Arrdc1	-0.0415893	-0.000646797	-0.026278	-0.0122644	0.0147459	-0.0136639	-0.00385345	0.000798336
Arrdc2	-0.0729434	-0.000400263	-0.0187937	-0.0210494	0.00783545	-0.0420194	-0.016988	-0.365013
Arrdc3	-0.0544544	0.0115868	-0.0198181	-0.0394538	0.0087161	-0.0142427	0.000337974	-0.0122317
Arrdc4	-0.047297	0.00422448	-0.0216761	-0.0279248	0.00466651	-0.00445606	-0.00209377	0.00376481
Arrdc5	-0.0239352	0.0240571	0.0280778	-0.00181784	0.00847367	0.0162405	0.00129011	0.00304278
Arsa	0.0126948	0.0173293	0.897838	-0.00949222	0.00936161	0.00172638	0.106667	0.192044
Arsb	-0.0544544	0.0115868	-0.0198181	-0.0394538	0.0087161	-0.0142427	0.000337974	-0.0122317
Arsg	0.0185708	0.0187842	0.0539952	0.0364865	0.0217415	0.110499	0.00288144	-0.0143052
Arsi	-0.024668	0.0258711	0.00729993	0.00091526	0.011476	0.00956617	0.00250928	0.0181507
Arsj	-0.0705904	-0.00302691	-0.0578984	-0.0310611	0.00110466	-0.0351621	0.00591906	0.00182228
Arsk	-0.0544544	0.0115868	-0.0198181	-0.0394538	0.0087161	-0.0142427	0.000337974	-0.0122317
Art1	-0.047297	0.00422448	-0.0216761	-0.0279248	0.00466651	-0.00445606	-0.00209377	-0.000196459
Art2a-ps	-0.047297	0.00422448	-0.0216761	-0.0279248	0.00466651	-0.00445606	-0.00209377	-0.000196459
Art2b	-0.047297	0.00422448	-0.0216761	-0.0279248	0.00466651	-0.00445606	-0.00209377	-0.000196459
Art3	-0.0723174	0.0182357	0.0247779	-0.010697	0.00766908	-0.0279126	0.00945195	0.0059944
Art4	-0.0369502	0.00777282	-0.0275365	-0.017546	0.0105866	-0.0270101	0.059622	-0.00549437
Art5	-0.047297	0.00422448	-0.0216761	-0.0279248	0.00466651	-0.00445606	-0.00209377	-0.000196459
Artn	-0.0435221	-0.00163609	-0.00101753	-0.000190543	0.00637272	-0.0139867	-0.0036588	-0.0065003
Arv1	-0.0206675	-0.000400263	0.115384	-0.0210494	0.00783545	-0.00476857	0.0326283	-0.0442345
Arvcf	-0.0475836	0.0221316	-0.00952605	0.000474287	0.206434	0.00179257	0.00325265	0.0188986
As3mt	0.0776788	0.0545233	0.150726	0.0658074	0.0366108	0.132993	0.100881	0.0759221
Asah1	-0.0729434	-0.000400263	-0.0187937	-0.0210494	0.00783545	-0.0420194	-0.0216358	-0.0140843
Asah2	0.0776788	0.0545233	0.0764414	0.0658074	0.0366108	0.158375	0.100881	0.0516345
Asap1	0.0126948	0.0173293	0.84132	-0.00949222	0.00936161	0.00172638	0.106667	0.13434
Asap2	-0.0488154	0.018023	-0.01625	-0.0034687	0.00714925	-0.0170824	-0.0329747	-0.0306067
Asap3	-0.0435221	-0.00163609	-0.00101753	-0.000190543	0.00637272	-0.0139867	-0.0036588	-0.0697251
Asb1	-0.052576	-0.00124665	-0.0394354	-0.0275449	-0.00451652	-0.0480426	0.0350349	0.117845
Asb10	-0.0723174	0.0182357	-0.0740552	-0.010697	0.00766908	-0.0279126	0.00945195	0.00897657
Asb13	-0.0905793	0.0115868	-0.0198181	-0.00690892	0.0165544	-0.0718696	0.000337974	-0.0466484
Asb14	-0.116841	0.0323772	-0.0117923	-0.0174661	-0.213618	-0.0258141	0.0129423	-0.0263378
Asb15	-0.0502287	0.00777282	-0.0551732	-0.017546	0.0105866	-0.0270101	0.0646769	0.0369227
Asb16	0.0185708	0.0187842	0.0539952	0.0364865	0.0217415	0.110499	0.00288144	-0.0143052
Asb17	-0.0705904	-0.00302691	-0.0578984	-0.0310611	0.00110466	-0.0351621	0.00591906	0.00182228
Asb18	-0.052576	-0.00124665	-0.0394354	-0.0275449	-0.00451652	-0.0480426	0.0350349	0.117845
Asb2	-0.0488154	0.018023	-0.01625	-0.0034687	0.00714925	-0.0170824	-0.0329747	0
Asb3	0.0185708	0.0187842	0.0539952	0.0364865	0.0217415	0.020613	0.00288144	0.000301258
Asb4	-0.0502287	0.00777282	-0.0551732	-0.017546	0.0105866	-0.0270101	0.0646769	0.022441
Asb5	-0.0729434	-0.000400263	-0.0187937	-0.0210494	0.00783545	-0.0420194	-0.0216358	-0.0140843
Asb6	-0.0415893	-0.000646797	-0.026278	0.0142323	0.0147459	-0.0136639	-0.00385345	-0.32807
Asb7	-0.047297	0.00422448	-0.0216761	-0.0279248	0.00466651	-0.00445606	-0.00209377	0.00376481
Asb8	0.0126948	0.0173293	1.11063	-0.00949222	0.00936161	0.00172638	0.106667	0.345858
Ascc1	-0.0516301	0.000149619	-0.0206368	-0.00724295	0.00559317	-0.00674359	-0.00146228	0
Ascc2	0.0185708	0.0187842	0.0539952	0.0364865	0.0217415	0.020613	0.00288144	0.000301258
Ascc3	-0.0516301	0.000149619	-0.0206368	-0.00724295	0.00559317	-0.00674359	-0.00146228	0.0148016
Ascl1	-0.0516301	0.000149619	-0.0206368	-0.00724295	0.00559317	-0.00674359	-0.00146228	-0.00334318
Ascl2	-0.047297	0.00422448	-0.0216761	-0.0279248	0.00466651	-0.00445606	-0.00209377	0.0525342
Ascl3	-0.047297	0.00422448	-0.0216761	-0.0279248	0.00466651	-0.00445606	-0.00209377	-0.000196459
Ascl4	-0.0516301	0.000149619	-0.0206368	-0.00724295	0.00559317	-0.00674359	-0.00146228	-0.00334318
Ascl5	-0.052576	-0.00124665	-0.0394354	-0.0275449	-0.00451652	-0.0480426	0.0350349	0.0778411
Asf1a	-0.0516301	0.000149619	-0.0206368	-0.00724295	0.00559317	-0.00674359	-0.00146228	0.0148016
Asf1b	-0.0206675	-0.000400263	-0.0187937	-0.0210494	0.00783545	-0.00476857	-0.016988	-0.0309048
Asgr1	0.0185708	0.0187842	0.0539952	0.0364865	0.0217415	0.0840668	0.00288144	0.0151124
Asgr2	0.0185708	0.0187842	0.0539952	0.0364865	0.0217415	0.0840668	0.00288144	0.0151124
Ash1l	-0.0705904	-0.00302691	-0.0578984	-0.0310611	0.00110466	-0.0468893	-0.0243095	-0.0232542
Ash2l	-0.0729434	-0.000400263	-0.0187937	-0.0210494	0.00783545	-0.0148738	-0.0216358	-0.0661296
Asic1	0.0126948	0.0173293	1.11063	-0.00949222	0.00936161	0.00172638	0.106667	0.145651
Asic2	0.0185708	0.0187842	0.0539952	0.0364865	0.0217415	0.0840668	0.00288144	0.0151124
Asic3	-0.0723174	0.0182357	-0.0740552	-0.010697	0.00766908	-0.0279126	0.00945195	0.00897657
Asic4	-0.0415047	-0.00124665	-0.0394354	-0.0344002	-0.00451652	-0.0424301	0.024285	0.112325
Asic5	-0.0705904	-0.00302691	-0.0578984	-0.0310611	0.00110466	-0.0468893	-0.0243095	-0.0232542
Asl	0.0154559	0.0182357	0.0247779	-0.010697	0.00766908	0.0419988	0.00945195	-0.0200192
Asna1	-0.0206675	-0.000400263	-0.0187937	-0.0210494	0.00783545	-0.00476857	-0.016988	-0.00566465
Asns	-0.0502287	0.00777282	-0.0551732	-0.017546	0.0105866	-0.0270101	0.0646769	0.022441
Asnsd1	-0.0415047	-0.00124665	-0.0394354	-0.0344002	-0.00451652	-0.0424301	0.024285	0.150303
Aspa	0.0185708	0.0187842	0.0539952	0.0364865	0.0217415	0.0840668	0.00288144	0.0151124
Aspdh	-0.047297	0.00422448	-0.034421	-0.0279248	0.00466651	-0.0455097	-0.00209377	-0.0218255
Aspg	-0.0488154	0.018023	-0.01625	-0.0034687	0.00714925	-0.0170824	-0.0329747	0.00277587
Asph	-0.0435221	-0.00163609	-0.00101753	-0.0744667	0.00637272	-0.0139867	-0.0036588	-0.0065003
Asphd1	-0.047297	0.00422448	-0.0216761	-0.0279248	0.00466651	-0.00445606	-0.00209377	-0.000196459
Asphd2	0.0154559	0.0182357	0.0247779	-0.010697	0.00766908	0.0419988	0.00945195	-0.0136548
Aspm	-0.052576	-0.00124665	-0.0394354	-0.0275449	-0.00451652	-0.0480426	0.0350349	0.132685
Aspn	-0.0544544	0.0115868	-0.0198181	-0.00690892	0.0165544	-0.0142427	0.000337974	-0.000422527
Asprv1	-0.0369502	0.00777282	-0.0275365	-0.017546	0.0105866	-0.0270101	0.059622	-0.00549437
Aspscr1	0.0185708	0.0187842	0.0539952	0.0364865	0.0217415	0.110499	0.00288144	-0.0143579
Asrgl1	0.0776788	0.0545233	0.0764414	0.0429887	0.0366108	0.361313	0.100881	0.0516345
Ass1	-0.0415893	-0.000646797	-0.026278	0.0142323	0.0147459	-0.0136639	-0.00385345	-0.00348455
Aste1	-0.00737027	0.0150065	0.034319	0.0144422	0.0168304	0.0258489	0.00326233	0.036447
Astl	-0.0415893	-0.000646797	-0.026278	0.0142323	0.0147459	-0.0136639	-0.00385345	0.00565701
Astn1	-0.052576	-0.00124665	-0.0394354	-0.0275449	-0.00451652	-0.0480426	0.0350349	0.321923
Astn2	-0.0435221	-0.00163609	-0.00101753	-0.000190543	0.00637272	-0.0139867	-0.0036588	-0.0065003
Asxl1	-0.0415893	-0.000646797	-0.026278	0.0142323	0.0147459	-0.0136639	-0.00385345	0.00565701
Asxl2	-0.0488154	0.018023	-0.01625	-0.0034687	0.00714925	0.0233857	-0.0329747	-0.0306067
Asxl3	-0.024668	0.0258711	0.00807548	0.00091526	0.011476	0.00956617	0.00250928	0.0181507
Asz1	-0.0502287	0.00777282	-0.0551732	-0.017546	0.0105866	-0.0270101	0.0646769	0.022441
Atad1	0.0776788	0.0545233	0.0764414	0.0658074	0.0366108	0.156638	0.100881	0.0516345
Atad2	0.0126948	0.0173293	0.853299	-0.00949222	0.00936161	0.00172638	0.106667	0.188772
Atad2b	-0.0488154	0.018023	-0.01625	-0.0034687	0.00714925	0.0233857	-0.0329747	-0.0306067
Atad3a	0.0521646	-0.00163609	-0.00101753	-0.000190543	0.00637272	0.0525839	0.0450749	0.0216387
Atad5	0.0185708	0.0187842	0.0539952	0.0364865	0.0217415	0.0840668	0.00288144	0.0151124
Atat1	-0.0239352	0.0240571	0.0373471	-0.00181784	0.00847367	0.0162405	0.00129011	-0.509242
Atcay	-0.0516301	0.000149619	-0.0206368	-0.00724295	0.00559317	-0.00674359	-0.00146228	-0.430489
Ate1	-0.047297	0.00422448	-0.0216761	-0.0279248	0.00466651	-0.00445606	-0.00209377	-0.000196459
Atf1	0.0126948	0.0173293	1.11063	-0.00949222	0.00936161	0.00172638	0.106667	0.145651
Atf2	-0.0415893	-0.000646797	-0.026278	0.0142323	0.0147459	-0.0136639	-0.00385345	-0.00348455
Atf3	-0.052576	-0.00124665	-0.0394354	-0.0275449	-0.00451652	-0.0480426	0.0350349	0.144649
Atf4	0.0126948	0.0173293	1.11227	-0.00949222	0.00936161	0.00172638	0.106667	0.322619
Atf5	-0.047297	0.00422448	-0.034421	-0.0279248	0.00466651	-0.0455097	-0.00209377	-0.0218255
Atf6	-0.052576	-0.00124665	-0.0394354	-0.0275449	-0.00451652	-0.0480426	0.0350349	0
Atf6b	-0.0239352	0.0240571	0.0373471	-0.00181784	0.00847367	0.0162405	0.00129011	-0.463102
Atf7	0.0126948	0.0173293	1.11063	-0.00949222	0.00936161	0.00172638	0.106667	0.100012
Atf7ip	-0.0369502	0.00777282	-0.0275365	-0.017546	0.0105866	-0.0270101	0.059622	-0.00549437
Atf7ip2	-0.0475836	0.0221316	-0.00952605	0.000474287	0.206434	0.00179257	0.00325265	0.0188986
Atg10	-0.0544544	0.0115868	-0.0198181	-0.0394538	0.0087161	-0.0142427	0.000337974	-0.0122317
Atg101	0.0126948	0.0173293	1.11063	-0.00949222	0.00936161	0.00172638	0.106667	0.110874
Atg12	-0.024668	0.0258711	0.00729993	0.00091526	0.011476	0.00956617	0.00250928	0.0181507
Atg13	-0.0415893	-0.000646797	-0.026278	0.0142323	0.0147459	-0.0136639	-0.00385345	0.00565701
Atg14	-0.0779245	0.0323772	-0.0117923	-0.0174661	-0.213618	-0.0277854	-0.0709168	-0.0678632
Atg16l1	0.0152294	-0.00124665	-0.0394354	0.010154	-0.00451652	0.069285	0.110477	0.149142
Atg16l2	-0.047297	0.00422448	-0.0216761	-0.0279248	0.00466651	-0.00445606	-0.00209377	-0.000196459
Atg2a	0.0776788	0.0545233	0.162725	0.0429887	0.0366108	0.22921	0.100881	0.0516345
Atg2b	-0.0488154	0.018023	-0.01625	-0.0034687	0.00714925	-0.0170824	-0.0329747	-0.0331651
Atg3	-0.0475836	0.0221316	-0.00952605	0.000474287	0.184628	0.00179257	0.00325265	-0.00934473
Atg4a	-0.0705904	-0.00302691	-0.0578984	-0.0310611	0.00110466	-0.0351621	0.00591906	-0.0232542
Atg4b	-0.052576	-0.00124665	-0.0394354	-0.0275449	-0.00451652	-0.0480426	0.0350349	0.117845
Atg4c	-0.0435221	-0.00163609	-0.00101753	-0.000190543	0.00637272	-0.0139867	-0.0036588	-0.0065003
Atg4d	-0.00737027	0.0150065	-0.00843574	0.0144422	0.0168304	0.0128459	0.00326233	0.0117646
Atg5	-0.0516301	0.000149619	-0.0206368	-0.00724295	0.00559317	-0.00674359	-0.00146228	0.0148016
Atg7	-0.0369502	0.00777282	-0.0275365	-0.017546	0.0105866	-0.0270101	0.059622	-0.00549437
Atg9a	-0.0415047	-0.00124665	-0.0394354	-0.0344002	-0.00451652	-0.0424301	0.024285	0.112325
Atg9b	-0.0723174	0.0182357	-0.0740552	-0.010697	0.00766908	-0.0279126	0.00945195	0.00897657
Atic	-0.0415047	-0.00124665	-0.0394354	-0.0344002	-0.00451652	-0.0424301	0.024285	0.0780107
Atl1	-0.0488154	0.018023	-0.01625	-0.0034687	0.00714925	-0.0170824	-0.0329747	-0.0306067
Atl2	-0.0239352	0.0240571	0.0280778	-0.00181784	0.00847367	0.0162405	0.00129011	0.00304278
Atl3	0.0776788	0.0545233	0.162725	0.0429887	0.0366108	0.128036	0.100881	0.0516345
Atm	-0.00737027	0.0150065	-0.00843574	0.0144422	0.0168304	0.0128459	0.00326233	0.0068265
Atmin	-0.0206675	-0.000400263	-0.0187937	-0.0210494	0.00783545	-0.00476857	-0.016988	-0.00773379
Atn1	-0.0369502	0.00777282	-0.0275365	-0.017546	0.0105866	-0.0270101	0.059622	-0.00549437
Atoh1	-0.0369502	0.00777282	-0.0275365	-0.017546	0.0105866	-0.0270101	0.059622	-0.00549437
Atoh7	-0.0516301	0.000149619	-0.0206368	-0.00724295	0.00559317	-0.00674359	-0.00146228	-0.0173834
Atoh8	-0.0369502	0.00777282	-0.0275365	-0.017546	0.0105866	-0.0270101	0.059622	-0.00549437
Atox1	0.0185708	0.0187842	0.0539952	0.0364865	0.0217415	0.020613	0.00288144	0.0174402
Atp10a	-0.047297	0.00422448	-0.034421	-0.0279248	0.00466651	-0.0455097	-0.00209377	0.00376481
Atp10b	0.0185708	0.0187842	0.0539952	0.0364865	0.0217415	0.020613	0.00288144	0.000301258
Atp10d	-0.0723174	0.0182357	0.0247779	-0.010697	0.00766908	-0.0279126	0.00945195	0.0059944
Atp11a	-0.0647926	-0.000400263	-0.0187937	-0.0210494	0.00783545	-0.034045	-0.0141144	0.0187537
Atp11b	-0.0705904	-0.00302691	-0.0690416	-0.0310611	0.00110466	-0.0468893	-0.0243095	-0.0232542
Atp12a	-0.0779245	0.0323772	-0.0117923	-0.0174661	-0.213618	-0.0277854	-0.0709168	-0.00539885
Atp13a1	-0.0729434	-0.000400263	-0.0187937	-0.0210494	0.00783545	-0.0420194	-0.016988	-0.0140843
Atp13a2	-0.0435221	-0.00163609	-0.00101753	-0.000190543	0.00637272	-0.0139867	-0.0036588	-0.0323582
Atp13a3	-0.0475836	0.0221316	-0.00952605	0.000474287	0.206434	0.00179257	0.00325265	-0.0298256
Atp13a4	-0.0475836	0.0221316	-0.00952605	0.000474287	0.206434	0.00179257	0.00325265	-0.0298256
Atp13a5	-0.0475836	0.0221316	-0.00952605	0.000474287	0.206434	0.00179257	0.00325265	-0.0298256
Atp1a1	-0.0705904	-0.00302691	-0.0578984	-0.0310611	0.00110466	-0.0351621	0.00591906	-0.0232542
Atp1a2	-0.052576	-0.00124665	-0.0394354	-0.0275449	-0.00451652	-0.0480426	0.0350349	0.10302
Atp1a3	-0.047297	0.00422448	-0.034421	-0.0279248	0.00466651	-0.0455097	-0.00209377	0.0367673
Atp1a4	-0.052576	-0.00124665	-0.0394354	-0.0275449	-0.00451652	-0.0480426	0.0350349	0.10302
Atp1b1	-0.052576	-0.00124665	-0.0394354	-0.0275449	-0.00451652	-0.0480426	0.0350349	0.120275
Atp1b2	0.0185708	0.0187842	0.0539952	0.0364865	0.0217415	0.414762	0.00288144	-0.339141
Atp1b3	-0.00737027	0.0150065	0.034319	0.0144422	0.0168304	0.0258489	0.00326233	0.036447
Atp23	-0.0516301	0.000149619	-0.0206368	-0.00724295	0.00559317	-0.00674359	-0.00146228	-0.00334318
Atp2a1	-0.047297	0.00422448	-0.0216761	-0.0279248	0.00466651	-0.00445606	-0.00209377	-0.000196459
Atp2a2	0.0154559	0.0182357	0.0247779	-0.010697	0.00766908	0.0419988	0.00945195	-0.0200192
Atp2a3	0.0185708	0.0187842	0.0539952	0.0364865	0.0217415	0.0840668	0.00288144	0.0151124
Atp2b1	-0.0516301	0.000149619	-0.0206368	-0.00724295	0.00559317	-0.00674359	-0.00146228	-0.00334318
Atp2b2	-0.0369502	0.00777282	-0.0275365	-0.017546	0.0105866	-0.0270101	0.059622	-0.00549437
Atp2b4	-0.052576	-0.00124665	-0.0394354	-0.0275449	-0.00451652	-0.0480426	0.0350349	0.0778411
Atp2c1	-0.00737027	0.0150065	0.034319	0.0144422	0.0168304	0.0258489	0.00326233	0.036447
Atp2c2	-0.0206675	-0.000400263	-0.0187937	-0.0210494	0.00783545	-0.00476857	-0.016988	-0.00773379
Atp4a	-0.047297	0.00422448	-0.034421	-0.0279248	0.00466651	-0.0455097	-0.00209377	-0.0218255
Atp4b	-0.0647926	-0.000400263	-0.0187937	-0.0210494	0.00783545	-0.034045	-0.0141144	0.0187537
Atp5a1	-0.024668	0.0258711	0.00729993	0.00091526	0.011476	0.00956617	0.00250928	0.0080348
Atp5b	-0.0516301	0.000149619	-0.0206368	-0.00724295	0.00559317	-0.00674359	-0.00146228	-0.00334318
Atp5c1	-0.0415893	-0.000646797	-0.026278	-0.0122644	0.0147459	-0.0136639	-0.02189	0.000798336
Atp5d	-0.0516301	0.000149619	-0.0206368	-0.00724295	0.00559317	-0.00674359	-0.00146228	-0.0942379
Atp5e	-0.0415893	-0.000646797	-0.026278	0.0142323	0.0147459	-0.0136639	-0.00385345	-0.00581264
Atp5f1	-0.0705904	-0.00302691	-0.0578984	-0.0310611	0.00110466	-0.0351621	0.00591906	-0.0232542
Atp5g1	0.0185708	0.0187842	0.0539952	0.0364865	0.0217415	0.110499	0.00288144	-0.0550111
Atp5g2	0.0126948	0.0173293	1.11063	-0.00949222	0.00936161	0.00172638	0.106667	0.100012
Atp5g3	-0.0415893	-0.000646797	-0.026278	0.0142323	0.0147459	-0.0136639	-0.00385345	-0.00348455
Atp5h	0.0185708	0.0187842	0.0539952	0.0364865	0.0217415	0.110499	0.00288144	-0.0143052
Atp5j	-0.0475836	0.0221316	-0.00952605	0.000474287	0.17312	0.00179257	0.00325265	-0.00934473
Atp5j2	0.0154559	0.0182357	0.0247779	-0.010697	0.00766908	0.0419988	0.00945195	-0.00327742
Atp5k	0.0154559	0.0182357	0.0247779	-0.010697	0.00766908	0.0419988	0.00945195	-0.0136548
Atp5l	-0.00737027	0.0150065	-0.00843574	0.0144422	0.0168304	0.0128459	0.00326233	0.0068265
Atp5o	-0.0475836	0.0221316	-0.00952605	0.0545059	0.17312	0.00179257	0.00325265	-0.00934473
Atp5s	-0.0488154	0.018023	-0.01625	-0.0034687	0.00714925	-0.0170824	-0.0329747	-0.0306067
Atp5sl	-0.047297	0.00422448	-0.034421	-0.0279248	0.00466651	-0.0455097	-0.00209377	0.0367673
Atp6ap1l	-0.0544544	0.0115868	-0.0198181	-0.0394538	0.0087161	-0.0142427	0.000337974	-0.0122317
Atp6v0a1	0.0185708	0.0187842	0.0539952	0.0364865	0.0217415	0.110499	0.00288144	-0.363114
Atp6v0a2	0.0154559	0.0182357	0.0247779	-0.010697	0.00766908	0.0419988	0.00945195	-0.0200192
Atp6v0a4	-0.0502287	0.00777282	-0.0551732	-0.017546	0.0105866	-0.0270101	0.0646769	0.0369227
Atp6v0b	-0.0435221	-0.00163609	-0.00101753	-0.000190543	0.00637272	-0.0139867	-0.0036588	-0.0065003
Atp6v0c	-0.0239352	0.0240571	0.0373471	-0.00181784	0.00847367	0.0162405	0.00129011	0.0180471
Atp6v0d1	-0.0206675	-0.000400263	-0.0187937	-0.0210494	0.00783545	-0.00476857	-0.016988	-0.511743
Atp6v0d2	-0.0435221	-0.00163609	-0.00101753	-0.0744667	0.00637272	-0.0139867	-0.0036588	-0.0065003
Atp6v0e	-0.0239352	0.0240571	0.0373471	-0.00181784	0.00847367	0.0162405	0.00129011	0.0180471
Atp6v0e2	-0.0369502	0.00777282	-0.0275365	-0.017546	0.0105866	-0.0270101	0.059622	0.0369227
Atp6v1a	-0.0475836	0.0221316	-0.00952605	0.000474287	0.184628	0.00179257	0.00325265	-0.00934473
Atp6v1b1	-0.0369502	0.00777282	-0.0275365	-0.017546	0.0105866	-0.0270101	0.059622	-0.00549437
Atp6v1b2	-0.0729434	-0.000400263	-0.0187937	-0.0210494	0.00783545	-0.0420194	-0.016988	-0.0140843
Atp6v1c1	0.0126948	0.0173293	1.06894	-0.00949222	0.00936161	0.00172638	0.106667	0.364497
Atp6v1c2	-0.0488154	0.018023	-0.01625	-0.0034687	0.00714925	-0.0170824	-0.0329747	-0.0306067
Atp6v1d	-0.0488154	0.018023	-0.01625	-0.0034687	0.00714925	-0.0170824	-0.0329747	0.0588364
Atp6v1e1	-0.0369502	0.00777282	-0.0275365	-0.017546	0.0105866	-0.0270101	0.059622	-0.00549437
Atp6v1e2	-0.0239352	0.0240571	0.0280778	-0.00181784	0.00847367	0.0162405	0.00129011	0.00304278
Atp6v1f	-0.0502287	0.00777282	-0.0551732	-0.017546	0.0105866	-0.0270101	0.0646769	0.0369227
Atp6v1g1	-0.0435221	-0.00163609	-0.00101753	-0.000190543	0.00637272	-0.0139867	-0.0036588	-0.0065003
Atp6v1g2	-0.0239352	0.0240571	0.0373471	-0.00181784	0.00847367	0.0162405	0.00129011	-0.12823
Atp6v1g3	-0.052576	-0.00124665	-0.0394354	-0.0275449	-0.00451652	-0.0480426	0.0350349	0.407469
Atp6v1h	-0.0415047	-0.00124665	-0.0394354	-0.0344002	-0.00451652	-0.0424301	0.024285	0.187529
Atp7b	-0.0729434	-0.000400263	-0.0187937	-0.0210494	0.00783545	-0.0148738	-0.0216358	-0.0661296
Atp8a1	-0.0723174	0.0182357	0.0247779	-0.010697	0.00766908	-0.0279126	0.00945195	0.0059944
Atp8a2	-0.0779245	0.0323772	-0.0117923	-0.0174661	-0.213618	-0.0277854	-0.0709168	-0.00539885
Atp8b1	-0.024668	0.0258711	0.00729993	0.00091526	0.011476	0.00956617	0.00250928	0
Atp8b2	-0.0705904	-0.00302691	-0.0578984	-0.0310611	0.00110466	-0.0468893	-0.0243095	-0.0232542
Atp8b3	-0.0516301	0.000149619	-0.0206368	-0.00724295	0.00559317	-0.00674359	-0.00146228	-0.0942379
Atp8b4	-0.0415893	-0.000646797	-0.026278	0.0142323	0.0147459	-0.0136639	-0.00385345	0.00565701
Atp8b5	-0.0435221	-0.00163609	-0.00101753	-0.000190543	0.00637272	-0.0139867	-0.0036588	-0.0065003
Atp9a	-0.0415893	-0.000646797	-0.026278	0.0142323	0.0147459	-0.0136639	-0.00385345	-0.0705081
Atp9b	-0.024668	0.0258711	0.00729993	0.00091526	0.011476	0.00956617	0.00250928	0.0080348
Atpaf1	-0.0435221	-0.00163609	-0.00101753	-0.000190543	0.00637272	-0.0139867	-0.0036588	-0.0065003
Atpaf2	0.0185708	0.0187842	0.0539952	0.0364865	0.0217415	0.020613	0.00288144	0.0174402
Atpif1	-0.0435221	-0.00163609	-0.00101753	-0.000190543	0.00637272	-0.0139867	-0.0036588	-0.0065003
Atr	-0.00737027	0.0150065	0.034319	0.0144422	0.0168304	0.0258489	0.00326233	0.036447
Atraid	-0.0723174	0.0182357	0.0247779	-0.010697	0.00766908	-0.0279126	0.00945195	0.0059944
Atrip	-0.00737027	0.0150065	0.034319	0.0144422	0.0168304	0.0258489	0.00326233	-0.00915551
Atrn	-0.0415893	-0.000646797	-0.026278	0.0142323	0.0147459	-0.0136639	-0.00385345	0.00565701
Atrnl1	0.0776788	0.0545233	0.150726	0.0658074	0.0366108	0.193717	0.100881	0.0759221
Atxn1	-0.0544544	0.0115868	-0.0198181	-0.00690892	0.0165544	-0.0142427	0.000337974	-0.000422527
Atxn10	0.0126948	0.0173293	1.11132	-0.00949222	0.00936161	0.00172638	0.106667	0.44915
Atxn1l	-0.0206675	-0.000400263	-0.0187937	-0.0210494	0.00783545	-0.00476857	-0.016988	-0.00773379
Atxn2	0.0154559	0.0182357	0.0247779	-0.010697	0.00766908	0.0419988	0.00945195	-0.0200192
Atxn2l	-0.047297	0.00422448	-0.0216761	-0.0279248	0.00466651	-0.00445606	-0.00209377	-0.000196459
Atxn3	-0.0488154	0.018023	-0.01625	-0.0034687	0.00714925	-0.0170824	-0.0329747	-0.0486224
Atxn7	-0.116841	0.0323772	-0.0117923	-0.0255378	-0.213618	-0.0258141	0.0129423	0
Atxn7l1	-0.0488154	0.018023	-0.01625	-0.0034687	0.00714925	-0.0170824	-0.0329747	-0.0306067
Atxn7l2	-0.0705904	-0.00302691	-0.0578984	-0.0310611	0.00110466	-0.0351621	0.00591906	-0.0232542
Atxn7l3	0.0185708	0.0187842	0.0539952	0.0364865	0.0217415	0.110499	0.00288144	-0.0143052
Atxn7l3b	-0.0516301	0.000149619	-0.0206368	-0.00724295	0.00559317	-0.00674359	-0.00146228	-0.00334318
AU015228	-0.0415893	-0.000646797	-0.026278	0.0142323	0.0147459	-0.0136639	-0.00385345	0.00565701
AU018091	-0.047297	0.00422448	-0.034421	-0.0279248	0.00466651	-0.0817207	0.000538529	0.000976288
AU019823	-0.00737027	0.0150065	-0.00843574	0.0144422	0.0168304	0.0128459	0.00326233	0.0068265
AU021092	-0.0475836	0.0221316	-0.00952605	0.000474287	0.206434	0.00179257	0.00325265	0.0188986
AU022252	-0.0435221	-0.00163609	-0.00101753	-0.000190543	0.00637272	-0.0139867	-0.0036588	-0.0065003
AU040320	-0.0435221	-0.00163609	-0.00101753	-0.000190543	0.00637272	-0.0139867	-0.0036588	-0.0065003
AU041133	-0.0516301	0.000149619	-0.0206368	-0.00724295	0.00559317	-0.00674359	-0.00146228	-0.00334318
Auh	-0.0544544	0.0115868	-0.0198181	-0.00690892	0.0165544	-0.0142427	0.000337974	-0.0883965
Aunip	-0.0435221	-0.00163609	-0.00101753	-0.000190543	0.00637272	-0.0139867	-0.0036588	-0.0697251
Aup1	-0.0369502	0.00777282	-0.0275365	-0.017546	0.0105866	-0.0270101	0.059622	-0.00549437
Aurka	-0.0415893	-0.000646797	-0.026278	0.0142323	0.0147459	-0.0136639	-0.00385345	-0.0377733
Aurkaip1	0.0521646	-0.00163609	-0.00101753	-0.000190543	0.00637272	0.0525839	0.0450749	0.0216387
Aurkb	0.0185708	0.0187842	0.0539952	0.0364865	0.0217415	0.020613	0.00288144	0.0174402
Aurkc	-0.047297	0.00422448	-0.034421	-0.0279248	0.00466651	-0.0817207	0.000538529	0.000976288
Auts2	0.0154559	0.0182357	0.0247779	-0.010697	0.00766908	0.0419988	0.00945195	-0.0200192
Aven	-0.0415893	-0.000646797	-0.026278	0.0142323	0.0147459	-0.0136639	-0.00385345	0.00565701
Avil	-0.0516301	0.000149619	-0.0206368	-0.00724295	0.00559317	-0.00674359	-0.00146228	-0.00334318
Avl9	-0.0369502	0.00777282	-0.0275365	-0.017546	0.0105866	-0.0270101	0.059622	-0.00549437
Avp	-0.0415893	-0.000646797	-0.026278	0.0142323	0.0147459	-0.0136639	-0.00385345	0.00565701
Avpi1	0.0776788	0.0545233	0.150726	0.0658074	0.0366108	0.174966	0.100881	0.0307742
Avpr1a	-0.0516301	0.000149619	-0.0206368	-0.00724295	0.00559317	-0.00674359	-0.00146228	-0.00334318
Avpr1b	-0.052576	-0.00124665	-0.0394354	-0.0275449	-0.00451652	-0.0480426	0.0350349	0.0778411
AW146154	-0.047297	0.00422448	-0.034421	-0.0279248	0.00466651	-0.0455097	-0.00209377	-0.0218255
AW209491	-0.0544544	0.0115868	-0.0198181	-0.00690892	0.0165544	-0.0142427	0.000337974	-0.000422527
AW549877	0.0126948	0.0173293	0.860166	-0.00949222	0.00936161	0.00172638	0.106667	0.188522
AW551984	-0.00737027	0.0150065	-0.00843574	0.0144422	0.0168304	0.0128459	0.00326233	0.0117646
AW554918	-0.024668	0.0258711	0.00807548	0.00091526	0.011476	0.00956617	0.00250928	0.0181507
Axdnd1	-0.052576	-0.00124665	-0.0394354	-0.0275449	-0.00451652	-0.0480426	0.0350349	0.132685
Axin1	-0.0239352	0.0240571	0.0373471	-0.00181784	0.00847367	0.0162405	0.00129011	0.0180471
Axin2	0.0185708	0.0187842	0.0539952	0.0364865	0.0217415	0.110499	0.00288144	-0.0143052
Axl	-0.047297	0.00422448	-0.034421	-0.0279248	0.00466651	-0.0455097	-0.00209377	-0.390957
AY074887	-0.00737027	0.0150065	-0.00843574	0.0144422	0.0168304	0.0128459	0.00326233	0.0068265
AY358078	-0.0779245	0.0323772	-0.0117923	-0.0174661	-0.213618	-0.0277854	-0.0709168	-0.0140145
AY761184	-0.0729434	-0.000400263	-0.0187937	-0.0210494	0.00783545	-0.0148738	-0.0216358	-0.0661296
AY761185	-0.0729434	-0.000400263	-0.0187937	-0.0210494	0.00783545	-0.0148738	-0.0216358	-0.0661296
Aym1	0.0154559	0.0182357	0.0247779	-0.010697	0.00766908	0.0419988	0.00945195	-0.0136548
Azgp1	0.0154559	0.0182357	0.0247779	-0.010697	0.00766908	0.0419988	0.00945195	-0.00327742
Azi2	-0.00737027	0.0150065	0.034319	0.0144422	0.0168304	0.0258489	0.00326233	-0.00915551
Azin1	0.0126948	0.0173293	1.06894	-0.00949222	0.00936161	0.00172638	0.106667	0.364497
Azin2	-0.0435221	-0.00163609	-0.00101753	-0.000190543	0.00637272	-0.0139867	-0.0036588	-0.0065003
B020004C17Rik	-0.0779245	0.0323772	-0.0117923	-0.0174661	-0.213618	-0.0277854	-0.0709168	-0.00539885
B020004J07Rik	-0.0435221	-0.00163609	-0.00101753	-0.000190543	0.00637272	-0.0139867	-0.0036588	-0.0065003
B020031M17Rik	-0.0544544	0.0115868	-0.0198181	-0.0394538	0.0087161	-0.0142427	0.000337974	0.0486963
B230118H07Rik	-0.0415893	-0.000646797	-0.026278	0.0142323	0.0147459	-0.0136639	-0.00385345	0.00565701
B230217C12Rik	0.0185708	0.0187842	0.0539952	0.0364865	0.0217415	0.110499	0.00288144	-0.0550111
B230219D22Rik	-0.0544544	0.0115868	-0.0198181	-0.00690892	0.0165544	-0.0142427	0.000337974	-0.00179743
B230311B06Rik	-0.047297	0.00422448	-0.0216761	-0.0279248	0.00466651	-0.00445606	-0.00209377	-0.000196459
B2m	-0.0415893	-0.000646797	-0.026278	0.0142323	0.0147459	-0.0136639	-0.00385345	0.00565701
B3galnt1	-0.0705904	-0.00302691	-0.0578984	-0.0310611	0.00110466	-0.0468893	-0.0243095	-0.0232542
B3galnt2	-0.0544544	0.0115868	-0.0198181	-0.00690892	0.0165544	-0.0142427	0.000337974	-0.000422527
B3galt1	-0.0415893	-0.000646797	-0.026278	0.0142323	0.0147459	-0.0136639	-0.00385345	-0.00348455
B3galt2	-0.052576	-0.00124665	-0.0394354	-0.0275449	-0.00451652	-0.0480426	0.0350349	0.132685
B3galt4	-0.0239352	0.0240571	0.0373471	-0.00181784	0.00847367	0.0162405	0.00129011	0.00457601
B3galt5	-0.0475836	0.0221316	-0.00952605	0.0545059	0.17312	0.00179257	0.00325265	-0.00934473
B3galt6	0.0521646	-0.00163609	-0.00101753	-0.000190543	0.00637272	0.0525839	0.0450749	0.0216387
B3gat1	-0.00737027	0.0150065	-0.00843574	0.0144422	0.0168304	0.0128459	0.00326233	0.0117646
B3gat2	-0.0415047	-0.00124665	-0.0394354	-0.0344002	-0.00451652	-0.0424301	0.024285	0.126054
B3gat3	0.0776788	0.0545233	0.0764414	0.0429887	0.0366108	0.361313	0.100881	0.0516345
B3glct	0.0154559	0.0182357	0.0247779	-0.010697	0.00766908	0.0419988	0.00945195	-0.00327742
B3gnt2	0.0185708	0.0187842	0.0539952	0.0364865	0.0217415	0.020613	0.00288144	0.000301258
B3gnt3	-0.0729434	-0.000400263	-0.0187937	-0.0210494	0.00783545	-0.0420194	-0.016988	0.00582019
B3gnt4	0.0154559	0.0182357	0.0247779	-0.010697	0.00766908	0.0419988	0.00945195	-0.0200192
B3gnt5	-0.0475836	0.0221316	-0.00952605	0.000474287	0.206434	0.00179257	0.00325265	0.0188986
B3gnt6	-0.047297	0.00422448	-0.0216761	-0.0279248	0.00466651	-0.00445606	-0.00209377	-0.000196459
B3gnt7	0.0152294	-0.00124665	-0.0394354	0.010154	-0.00451652	0.069285	0.110477	0.149142
B3gnt8	-0.047297	0.00422448	-0.034421	-0.0279248	0.00466651	-0.0455097	-0.00209377	0.0367673
B3gnt9	-0.0206675	-0.000400263	-0.0187937	-0.0210494	0.00783545	-0.00476857	-0.016988	-0.00566465
B3gntl1	0.0185708	0.0187842	0.0539952	0.0364865	0.0217415	0.110499	0.00288144	-0.0143579
B430306N03Rik	-0.0239352	0.0240571	0.0280778	-0.00181784	0.00847367	0.0162405	0.00129011	0.00304278
B4galnt1	-0.0516301	0.000149619	-0.0206368	-0.00724295	0.00559317	-0.00674359	-0.00146228	-0.00334318
B4galnt2	0.0185708	0.0187842	0.0539952	0.0364865	0.0217415	0.110499	0.00288144	-0.0550111
B4galnt3	-0.0369502	0.00777282	-0.0275365	-0.017546	0.0105866	-0.0270101	0.059622	-0.00549437
B4galnt4	-0.047297	0.00422448	-0.0216761	-0.0279248	0.00466651	-0.00445606	-0.00209377	0
B4galt1	-0.0435221	-0.00163609	-0.00101753	-0.0744667	0.00637272	-0.0139867	-0.0036588	-0.0065003
B4galt2	-0.0435221	-0.00163609	-0.00101753	-0.000190543	0.00637272	-0.0139867	-0.0036588	-0.0065003
B4galt3	-0.052576	-0.00124665	-0.0394354	-0.0275449	-0.00451652	-0.0480426	0.0350349	0.10302
B4galt4	-0.0475836	0.0221316	-0.00952605	0.000474287	0.206434	0.00179257	0.00325265	-0.00235709
B4galt5	-0.0415893	-0.000646797	-0.026278	0.0142323	0.0147459	-0.0136639	-0.00385345	-0.0587055
B4galt6	-0.024668	0.0258711	0.00807548	0.00091526	0.011476	0.00956617	0.00250928	0.0181507
B4galt7	-0.0544544	0.0115868	-0.0198181	-0.00690892	0.0165544	-0.0142427	0.000337974	-0.00179743
B4gat1	0.0776788	0.0545233	0.162725	0.0429887	0.0366108	0.155205	0.100881	-0.0679843
B9d1	0.0185708	0.0187842	0.0539952	0.0364865	0.0217415	0.020613	0.00288144	0.0174402
B9d2	-0.047297	0.00422448	-0.034421	-0.0279248	0.00466651	-0.0455097	-0.00209377	-0.390957
Baat	-0.0435221	-0.00163609	-0.00101753	-0.000190543	0.00637272	-0.0139867	-0.0036588	-0.0065003
Babam1	-0.0729434	-0.000400263	-0.0187937	-0.0210494	0.00783545	-0.0420194	-0.016988	-0.440607
Bace1	-0.00737027	0.0150065	-0.00843574	0.0144422	0.0168304	0.0128459	0.00326233	0.0068265
Bace2	-0.0475836	0.0221316	-0.00952605	0.0545059	0.17312	0.00179257	0.00325265	-0.00934473
Bach1	-0.0475836	0.0221316	-0.00952605	0.000474287	0.17312	0.00179257	0.00325265	-0.00934473
Bach2	-0.0435221	-0.00163609	-0.00101753	-0.0744667	0.00637272	-0.0139867	-0.0036588	-0.0065003
Bad	0.0776788	0.0545233	0.162725	0.0429887	0.0366108	0.22921	0.100881	0.0516345
Bag1	-0.0435221	-0.00163609	-0.00101753	-0.0744667	0.00637272	-0.0139867	-0.0036588	-0.0065003
Bag2	-0.0415047	-0.00124665	-0.0394354	-0.0344002	-0.00451652	-0.0424301	0.024285	0.126054
Bag3	-0.047297	0.00422448	-0.0216761	-0.0279248	0.00466651	-0.00445606	-0.00209377	-0.000196459
Bag4	-0.0729434	-0.000400263	-0.0187937	-0.0210494	0.00783545	-0.0148738	-0.0216358	-0.0661296
Bag5	-0.0488154	0.018023	-0.01625	-0.0034687	0.00714925	-0.0170824	-0.0329747	-0.377574
Bag6	-0.0239352	0.0240571	0.0373471	-0.00181784	0.00847367	0.0162405	0.00129011	-0.12823
Bahcc1	0.0185708	0.0187842	0.0539952	0.0364865	0.0217415	0.110499	0.00288144	-0.0143579
Bahd1	-0.0415893	-0.000646797	-0.026278	0.0142323	0.0147459	-0.0136639	-0.00385345	0.00565701
Baiap2	0.0185708	0.0187842	0.0539952	0.0364865	0.0217415	0.110499	0.00288144	-0.0143579
Baiap2l1	0.0154559	0.0182357	0.0247779	-0.010697	0.00766908	0.0419988	0.00945195	-0.00327742
Baiap2l2	0.0126948	0.0173293	1.11227	-0.00949222	0.00936161	0.00172638	0.106667	0.053885
Baiap3	-0.0239352	0.0240571	0.0373471	-0.00181784	0.00847367	0.0162405	0.00129011	0.0180471
Bak1	-0.0239352	0.0240571	0.0373471	-0.00181784	0.00847367	0.0162405	0.00129011	0.0180471
Bambi	-0.024668	0.0258711	0.00807548	0.00091526	0.011476	0.00956617	0.00250928	0.0475403
Banf1	0.0776788	0.0545233	0.162725	0.0429887	0.0366108	0.155205	0.100881	-0.0679843
Banf2	-0.0415893	-0.000646797	-0.026278	0.0142323	0.0147459	-0.0136639	-0.00385345	0.00565701
Bank1	-0.0705904	-0.00302691	-0.0578984	-0.0310611	0.00110466	-0.0351621	0.00591906	0.00182228
Banp	-0.0206675	-0.000400263	-0.0187937	-0.0210494	0.00783545	-0.00476857	-0.016988	-0.360156
Bap1	-0.116841	0.0323772	-0.0117923	-0.0174661	-0.213618	-0.0258141	0.0129423	-0.0263378
Bard1	-0.0415047	-0.00124665	-0.0394354	-0.0344002	-0.00451652	-0.0424301	0.024285	0.351097
Barhl1	-0.0415893	-0.000646797	-0.026278	-0.0122644	0.0147459	-0.0136639	-0.00385345	-0.0388152
Barhl2	0.0154559	0.0182357	0.0247779	-0.010697	0.00766908	0.0419988	0.00945195	0.0492813
Barx1	-0.0544544	0.0115868	-0.0198181	-0.00690892	0.0165544	-0.0142427	0.000337974	-0.000422527
Barx2	-0.00737027	0.0150065	-0.00843574	0.0144422	0.0168304	0.0128459	0.00326233	0.0117646
Basp1	0.0126948	0.0173293	1.14861	-0.00949222	0.00936161	0.00172638	0.106667	0.178018
Batf	-0.0488154	0.018023	-0.01625	-0.0034687	0.00714925	-0.0170824	-0.0329747	-0.0486224
Batf2	0.0776788	0.0545233	0.162725	0.0429887	0.0366108	0.22921	0.100881	0.0516345
Batf3	-0.052576	-0.00124665	-0.0394354	-0.0275449	-0.00451652	-0.0480426	0.0350349	0.144649
Bax	-0.047297	0.00422448	-0.034421	-0.0279248	0.00466651	-0.0455097	-0.00209377	-0.345863
Baz1a	-0.0488154	0.018023	-0.01625	-0.0034687	0.00714925	-0.0170824	-0.0329747	-0.0306067
Baz1b	0.0154559	0.0182357	0.0247779	-0.010697	0.00766908	0.0419988	0.00945195	-0.0200192
Baz2a	-0.0516301	0.000149619	-0.0206368	-0.00724295	0.00559317	-0.00674359	-0.00146228	-0.00334318
Baz2b	-0.0415893	-0.000646797	-0.026278	0.0142323	0.0147459	-0.0136639	-0.00385345	-0.00348455
BB287469	-0.0488154	0.018023	-0.01625	-0.0034687	0.00714925	-0.0170824	-0.0329747	-0.0486224
Bbc3	-0.047297	0.00422448	-0.034421	-0.0279248	0.00466651	-0.0455097	-0.00209377	-0.0659912
Bbip1	0.0776788	0.0545233	0.150726	0.0658074	0.0366108	0.389673	0.100881	0.0759221
Bbof1	-0.0488154	0.018023	-0.01625	-0.0034687	0.00714925	-0.0170824	-0.0329747	-0.0486224
Bbox1	-0.0415893	-0.000646797	-0.026278	0.0142323	0.0147459	-0.0136639	-0.00385345	0.00565701
Bbs1	0.0776788	0.0545233	0.162725	0.0429887	0.0366108	0.155205	0.100881	-0.0679843
Bbs10	-0.0516301	0.000149619	-0.0206368	-0.00724295	0.00559317	-0.00674359	-0.00146228	-0.00334318
Bbs12	-0.0705904	-0.00302691	-0.0690416	-0.0310611	0.00110466	-0.0468893	-0.0243095	-0.0232542
Bbs2	-0.0206675	-0.000400263	-0.0187937	-0.0210494	0.00783545	-0.00476857	-0.016988	-0.00566465
Bbs4	-0.00737027	0.0150065	0.034319	0.0144422	0.0168304	0.0128459	0.00326233	0.0068265
Bbs5	-0.0415893	-0.000646797	-0.026278	0.0142323	0.0147459	-0.0136639	-0.00385345	-0.00348455
Bbs7	-0.0705904	-0.00302691	-0.0690416	-0.0310611	0.00110466	-0.0468893	-0.0243095	-0.0232542
Bbs9	-0.00737027	0.0150065	-0.00843574	0.0144422	0.0168304	0.0128459	0.00326233	0.0117646
Bbx	-0.0475836	0.0221316	-0.00952605	0.000474287	0.184628	0.00179257	0.00325265	-0.00934473
BC003331	-0.052576	-0.00124665	-0.0394354	-0.0275449	-0.00451652	-0.0480426	0.0350349	0.132685
BC003965	-0.0239352	0.0240571	0.0373471	-0.00181784	0.00847367	0.0162405	0.00129011	0.0180471
BC004004	-0.0239352	0.0240571	0.0373471	-0.00181784	0.00847367	0.0162405	0.00129011	0.00457601
BC005537	-0.0544544	0.0115868	-0.0198181	-0.00690892	0.0165544	-0.0142427	0.000337974	-0.000422527
BC005561	0.0154559	0.0182357	0.0247779	-0.010697	0.00766908	0.0419988	0.00945195	0.0492813
BC005624	-0.0415893	-0.000646797	-0.026278	0.0142323	0.0147459	-0.0136639	-0.00385345	-0.32807
BC016579	-0.0475836	0.0221316	-0.00952605	0.000474287	0.184628	0.00179257	0.00325265	-0.00934473
BC017158	-0.047297	0.00422448	-0.0216761	-0.0279248	0.00466651	-0.00445606	-0.00209377	-0.000196459
BC017643	0.0185708	0.0187842	0.0539952	0.0364865	0.0217415	0.110499	0.00288144	-0.0143579
BC022687	-0.0488154	0.018023	-0.01625	-0.0034687	0.00714925	-0.0170824	-0.0329747	-0.358028
BC024139	0.0126948	0.0173293	1.11227	-0.00949222	0.00936161	0.00172638	0.106667	0.161029
BC024978	-0.047297	0.00422448	-0.034421	-0.0279248	0.00466651	-0.0455097	-0.00209377	0.00311538
BC026585	-0.052576	-0.00124665	-0.0394354	-0.0275449	-0.00451652	-0.0480426	0.0350349	0.132685
BC027072	-0.0239352	0.0240571	0.0280778	-0.00181784	0.00847367	0.0162405	0.00129011	0.00304278
BC028528	-0.0705904	-0.00302691	-0.0578984	-0.0310611	0.00110466	-0.0351621	0.00591906	-0.0232542
BC029214	-0.0415893	-0.000646797	-0.026278	-0.0122644	0.0147459	-0.0136639	-0.00385345	0.000798336
BC030336	-0.047297	0.00422448	-0.0216761	-0.0279248	0.00466651	-0.00445606	-0.00209377	-0.000196459
BC030499	0.0185708	0.0187842	0.0539952	0.0364865	0.0217415	0.0840668	0.00288144	0.0151124
BC030500	-0.0729434	-0.000400263	-0.0187937	-0.0210494	0.00783545	-0.0420194	-0.016988	-0.0140843
BC030867	0.0185708	0.0187842	0.0539952	0.0364865	0.0217415	0.110499	0.00288144	-0.0143052
BC031181	-0.024668	0.0258711	0.00729993	0.00091526	0.011476	0.00956617	0.00250928	0.0080348
BC035044	-0.0369502	0.00777282	-0.0275365	-0.017546	0.0105866	-0.0270101	0.059622	-0.00549437
BC037034	0.0154559	0.0182357	0.0247779	-0.010697	0.00766908	0.0419988	0.00945195	-0.00327742
BC037156	-0.0723174	0.0182357	0.0247779	-0.010697	0.00766908	-0.0279126	0.00945195	0.0059944
BC048403	-0.0516301	0.000149619	-0.0206368	-0.00724295	0.00559317	-0.00674359	-0.00146228	-0.00334318
BC048502	0.0126948	0.0173293	1.11063	-0.00949222	0.00936161	0.00172638	0.106667	0.100012
BC048507	-0.0544544	0.0115868	-0.0198181	-0.0394538	0.0087161	-0.0142427	0.000337974	-0.0122317
BC048562	-0.00737027	0.0150065	0.034319	0.0144422	0.0168304	0.0258489	0.00326233	-0.00915551
BC048644	-0.0206675	-0.000400263	-0.0187937	-0.0210494	0.00783545	-0.00476857	-0.016988	-0.360156
BC048671	-0.0369502	0.00777282	-0.0275365	-0.017546	0.0105866	-0.0270101	0.059622	-0.00549437
BC048679	-0.047297	0.00422448	-0.0216761	-0.0279248	0.00466651	-0.00445606	-0.00209377	-0.000196459
BC049352	-0.00737027	0.0150065	-0.00843574	0.0144422	0.0168304	0.0128459	0.00326233	0.0068265
BC049715	-0.0369502	0.00777282	-0.0275365	-0.017546	0.0105866	-0.0270101	0.059622	-0.00549437
BC049730	-0.047297	0.00422448	-0.034421	-0.0279248	0.00466651	-0.0455097	-0.00209377	0.0367673
BC049762	0.0185708	0.0187842	0.0539952	0.0364865	0.0217415	0.020613	0.00288144	0.0207597
BC051019	-0.047297	0.00422448	-0.0216761	-0.0279248	0.00466651	-0.00445606	-0.00209377	-0.000196459
BC051142	-0.0239352	0.0240571	0.0373471	-0.00181784	0.00847367	0.0162405	0.00129011	0.00457601
BC051665	-0.0544544	0.0115868	-0.0198181	-0.00690892	0.0165544	-0.0142427	0.000337974	-0.0122317
BC052040	-0.0415893	-0.000646797	-0.026278	0.0142323	0.0147459	-0.0136639	-0.00385345	0.00565701
BC053393	0.0185708	0.0187842	0.0539952	0.0364865	0.0217415	0.020613	0.00288144	0.0128959
BC055324	-0.052576	-0.00124665	-0.0394354	-0.0275449	-0.00451652	-0.0480426	0.0350349	0.120275
BC061212	0.0154559	0.0182357	0.0247779	-0.010697	0.00766908	0.0419988	0.00945195	0.0492813
BC061237	-0.0779245	0.0323772	-0.0117923	-0.0174661	-0.213618	-0.0277854	-0.0709168	-0.0678632
BC080695	-0.0435221	-0.00163609	-0.00101753	-0.000190543	0.00637272	-0.0139867	-0.0036588	-0.0323582
BC100530	-0.0475836	0.0221316	-0.00952605	0.000474287	0.206434	0.00179257	0.00325265	-0.00235709
BC107364	-0.0705904	-0.00302691	-0.0578984	-0.0310611	0.00110466	-0.0351621	0.00591906	-0.0232542
BC117090	-0.0475836	0.0221316	-0.00952605	0.000474287	0.206434	0.00179257	0.00325265	-0.00235709
BC147527	-0.0544544	0.0115868	-0.0198181	-0.0394538	0.0087161	-0.0142427	0.000337974	0.0486963
Bcam	-0.047297	0.00422448	-0.034421	-0.0279248	0.00466651	-0.0455097	-0.00209377	0.0367673
Bcan	-0.0705904	-0.00302691	-0.0578984	-0.0310611	0.00110466	-0.0468893	-0.0243095	-0.0232542
Bcap29	-0.0488154	0.018023	-0.01625	-0.0034687	0.00714925	-0.0170824	-0.0329747	-0.0306067
Bcar1	-0.0206675	-0.000400263	-0.0187937	-0.0210494	0.00783545	-0.00476857	-0.016988	-0.00773379
Bcar3	-0.0705904	-0.00302691	-0.0578984	-0.0310611	0.00110466	-0.0351621	0.00591906	0.00182228
Bcas1	-0.0415893	-0.000646797	-0.026278	0.0142323	0.0147459	-0.0136639	-0.00385345	0
Bcas2	-0.0705904	-0.00302691	-0.0578984	-0.0310611	0.00110466	-0.0351621	0.00591906	-0.0232542
Bcas3	0.0185708	0.0187842	0.0539952	0.0364865	0.0217415	0.0840668	0.00288144	0.0151124
Bcat1	-0.0369502	0.00777282	-0.0275365	-0.017546	0.0105866	-0.0270101	0.059622	0.0112608
Bcat2	-0.047297	0.00422448	-0.034421	-0.0279248	0.00466651	-0.0455097	-0.00209377	-0.345863
Bccip	-0.047297	0.00422448	-0.0216761	-0.0279248	0.00466651	-0.00445606	-0.00209377	-0.000196459
Bcdin3d	0.0126948	0.0173293	1.11063	-0.00949222	0.00936161	0.00172638	0.106667	0.333668
Bche	-0.0705904	-0.00302691	-0.0578984	-0.0310611	0.00110466	-0.0468893	-0.0243095	-0.0232542
Bckdha	-0.047297	0.00422448	-0.034421	-0.0279248	0.00466651	-0.0455097	-0.00209377	0
Bckdhb	-0.00737027	0.0150065	0.034319	0.0144422	0.0168304	0.0258489	0.00326233	0.036447
Bckdk	-0.047297	0.00422448	-0.0216761	-0.0279248	0.00466651	-0.00445606	-0.00209377	-0.000196459
Bcl10	-0.0705904	-0.00302691	-0.0578984	-0.0310611	0.00110466	-0.0351621	0.00591906	0.00182228
Bcl11a	0.0185708	0.0187842	0.0539952	0.0364865	0.0217415	0.020613	0.00288144	0.000301258
Bcl11b	-0.0488154	0.018023	-0.01625	-0.0034687	0.00714925	-0.0170824	-0.0329747	-0.0331651
Bcl2	-0.052576	-0.00124665	-0.0394354	-0.0275449	-0.00451652	-0.0480426	0.0350349	0.108657
Bcl2a1a	-0.00737027	0.0150065	0.034319	0.0144422	0.0168304	0.0258489	0.00326233	0.036447
Bcl2a1b	-0.00737027	0.0150065	0.034319	0.0144422	0.0168304	0.0258489	0.00326233	0.036447
Bcl2a1c	-0.00737027	0.0150065	0.034319	0.0144422	0.0168304	0.0258489	0.00326233	-0.00915551
Bcl2a1d	-0.00737027	0.0150065	0.034319	0.0144422	0.0168304	0.0258489	0.00326233	0.036447
Bcl2l1	-0.0415893	-0.000646797	-0.026278	0.0142323	0.0147459	-0.0136639	-0.00385345	0.00565701
Bcl2l10	-0.00737027	0.0150065	0.034319	0.0144422	0.0168304	0.0258489	0.00326233	0.036447
Bcl2l11	-0.0415893	-0.000646797	-0.026278	0.0142323	0.0147459	-0.0136639	-0.00385345	0.00565701
Bcl2l12	-0.047297	0.00422448	-0.034421	-0.0279248	0.00466651	-0.0455097	-0.00209377	-0.0218255
Bcl2l13	-0.0369502	0.00777282	-0.0275365	-0.017546	0.0105866	-0.0270101	0.059622	-0.00549437
Bcl2l14	-0.0369502	0.00777282	-0.0275365	-0.017546	0.0105866	-0.0270101	0.059622	-0.00549437
Bcl2l15	-0.0705904	-0.00302691	-0.0578984	-0.0310611	0.00110466	-0.0351621	0.00591906	-0.0232542
Bcl2l2	-0.0779245	0.0323772	-0.0117923	-0.0174661	-0.213618	-0.0277854	-0.0709168	-0.0415107
Bcl3	-0.047297	0.00422448	-0.034421	-0.0279248	0.00466651	-0.0455097	-0.00209377	0.0367673
Bcl6	-0.0475836	0.0221316	-0.00952605	0.000474287	0.206434	0.00179257	0.00325265	0.0188986
Bcl6b	0.0185708	0.0187842	0.0539952	0.0364865	0.0217415	0.0840668	0.00288144	0.0151124
Bcl7a	0.0154559	0.0182357	0.0247779	-0.010697	0.00766908	0.0419988	0.00945195	-0.0200192
Bcl7b	0.0154559	0.0182357	0.0247779	-0.010697	0.00766908	0.0419988	0.00945195	-0.0200192
Bcl7c	-0.047297	0.00422448	-0.0216761	-0.0279248	0.00466651	-0.00445606	-0.00209377	-0.000196459
Bcl9	-0.0705904	-0.00302691	-0.0578984	-0.0310611	0.00110466	-0.0351621	0.00591906	-0.0232542
Bcl9l	-0.00737027	0.0150065	-0.00843574	0.0144422	0.0168304	0.0128459	0.00326233	0.0068265
Bclaf1	-0.0516301	0.000149619	-0.031906	-0.00724295	0.00559317	-0.00674359	-0.00146228	-0.0228373
Bco1	-0.0206675	-0.000400263	-0.0187937	-0.0210494	0.00783545	-0.00476857	-0.016988	-0.00773379
Bco2	-0.00737027	0.0150065	-0.00843574	0.0144422	0.0168304	0.0128459	0.00326233	0.0068265
Bcr	-0.0516301	0.000149619	-0.0206368	-0.00724295	0.00559317	-0.00674359	-0.00146228	-0.0173834
Bcs1l	-0.0415047	-0.00124665	-0.0394354	-0.0344002	-0.00451652	-0.0424301	0.024285	0.112325
Bdh1	-0.0475836	0.0221316	-0.00952605	0.000474287	0.206434	0.00179257	0.00325265	-0.0298256
Bdh2	-0.0705904	-0.00302691	-0.0578984	-0.0310611	0.00110466	-0.0351621	0.00591906	0.00182228
Bdkrb1	-0.0488154	0.018023	-0.01625	-0.0034687	0.00714925	-0.0170824	-0.0329747	-0.0331651
Bdkrb2	-0.0488154	0.018023	-0.01625	-0.0034687	0.00714925	-0.0170824	-0.0329747	-0.0331651
Bdnf	-0.0415893	-0.000646797	-0.026278	0.0142323	0.0147459	-0.0136639	-0.00385345	0.00565701
Bdp1	-0.0544544	0.0115868	-0.0198181	-0.0394538	0.0087161	-0.0142427	0.000337974	-0.0122317
Bean1	-0.0206675	-0.000400263	-0.0187937	-0.0210494	0.00783545	-0.00476857	-0.016988	-0.00566465
Becn1	0.0185708	0.0187842	0.0539952	0.0364865	0.0217415	0.110499	0.00288144	-0.0143052
Becn2	-0.052576	-0.00124665	-0.0394354	-0.0275449	-0.00451652	-0.0480426	0.0350349	0.144649
Begain	-0.0488154	0.018023	-0.01625	-0.0034687	0.00714925	-0.0170824	-0.0329747	-0.11213
Bend3	-0.0516301	0.000149619	-0.0206368	-0.00724295	0.00559317	-0.00674359	-0.00146228	0.0148016
Bend4	-0.0723174	0.0182357	0.0247779	-0.010697	0.00766908	-0.0279126	0.00945195	0.0059944
Bend5	-0.0435221	-0.00163609	-0.00101753	-0.000190543	0.00637272	-0.0139867	-0.0036588	-0.0065003
Bend6	-0.0415047	-0.00124665	-0.0394354	-0.0344002	-0.00451652	-0.0424301	0.024285	0.126054
Bend7	-0.0415893	-0.000646797	-0.026278	-0.0122644	0.0147459	-0.0136639	-0.02189	0.000798336
Best1	0.0776788	0.0545233	0.0764414	0.0429887	0.0366108	0.322311	0.100881	0.0516345
Best2	-0.0206675	-0.000400263	-0.0187937	-0.0210494	0.00783545	-0.00476857	-0.016988	-0.00566465
Best3	-0.0516301	0.000149619	-0.0206368	-0.00724295	0.00559317	-0.00674359	-0.00146228	-0.00334318
Bet1	-0.0502287	0.00777282	-0.0551732	-0.017546	0.0105866	-0.0270101	0.0646769	0.022441
Bet1l	-0.047297	0.00422448	-0.0216761	-0.0279248	0.00466651	-0.00445606	-0.00209377	-0.000196459
Bex6	-0.0475836	0.0221316	-0.00952605	0.000474287	0.206434	0.00179257	0.00325265	-0.0298256
Bfar	-0.0475836	0.0221316	-0.00952605	0.000474287	0.206434	0.00179257	0.00325265	0.0188986
Bfsp1	-0.0415893	-0.000646797	-0.026278	0.0142323	0.0147459	-0.0136639	-0.00385345	0.00565701
Bfsp2	-0.00737027	0.0150065	0.034319	0.0144422	0.0168304	0.0258489	0.00326233	0.036447
Bglap	-0.0705904	-0.00302691	-0.0578984	-0.0310611	0.00110466	-0.0468893	-0.0243095	-0.0232542
Bglap2	-0.0705904	-0.00302691	-0.0578984	-0.0310611	0.00110466	-0.0468893	-0.0243095	-0.0232542
Bglap3	-0.0705904	-0.00302691	-0.0578984	-0.0310611	0.00110466	-0.0468893	-0.0243095	-0.0232542
Bhlha15	0.0154559	0.0182357	0.0247779	-0.010697	0.00766908	0.0419988	0.00945195	-0.00327742
Bhlha9	0.0185708	0.0187842	0.0539952	0.0364865	0.0217415	0.0840668	0.00288144	0.0151124
Bhlhe22	-0.0705904	-0.00302691	-0.0690416	-0.0310611	0.00110466	-0.0468893	-0.0243095	-0.0232542
Bhlhe23	-0.0415893	0.0372853	-0.026278	-0.0164677	0.0147459	-0.0136639	-0.00385345	-0.00581264
Bhlhe40	-0.0369502	0.00777282	-0.0275365	-0.017546	0.0105866	-0.0270101	0.059622	-0.00549437
Bhlhe41	-0.0369502	0.00777282	-0.0275365	-0.017546	0.0105866	-0.0270101	0.059622	0.0112608
Bhmt	-0.0544544	0.0115868	-0.0198181	-0.0394538	0.0087161	-0.0142427	0.000337974	-0.0122317
Bhmt2	-0.0544544	0.0115868	-0.0198181	-0.0394538	0.0087161	-0.0142427	0.000337974	-0.0122317
Bicc1	-0.0516301	0.000149619	-0.0206368	-0.00724295	0.00559317	-0.00674359	-0.00146228	-0.0173834
Bicd1	-0.0369502	0.00777282	0.216009	-0.017546	0.0105866	-0.0270101	0.059622	0.0112608
Bicd2	-0.0544544	0.0115868	-0.0198181	-0.00690892	0.0165544	-0.0142427	0.000337974	-0.000422527
Bicdl1	0.0154559	0.0182357	0.0247779	-0.010697	0.00766908	0.0419988	0.00945195	-0.0200192
Bicdl2	-0.0239352	0.0240571	0.0373471	-0.00181784	0.00847367	0.0162405	0.00129011	0.0180471
Bid	-0.0369502	0.00777282	-0.0275365	-0.017546	0.0105866	-0.0270101	0.059622	-0.00549437
Bik	0.0126948	0.0173293	1.11132	-0.00949222	0.00936161	0.00172638	0.106667	0.150544
Bin1	-0.024668	0.0258711	0.00807548	0.00091526	0.011476	0.00956617	0.00250928	0.0181507
Bin2	0.0126948	0.0173293	1.11063	-0.00949222	0.00936161	0.00172638	0.106667	0.145651
Bin3	-0.0779245	-0.00134983	-0.0117923	-0.0174661	-0.213618	-0.0277854	-0.0709168	-0.112506
Birc2	-0.00737027	0.0150065	-0.00843574	0.0144422	0.0168304	0.0128459	0.00326233	0.0117646
Birc3	-0.00737027	0.0150065	-0.00843574	0.0144422	0.0168304	0.0128459	0.00326233	0.0117646
Birc5	0.0185708	0.0187842	0.0539952	0.0364865	0.0217415	0.110499	0.00288144	-0.0548492
Birc6	-0.0239352	0.0240571	0.0280778	-0.00181784	0.00847367	0.0162405	0.00129011	0.00304278
Birc7	-0.0415893	0.0372853	-0.026278	-0.0164677	0.0147459	-0.0136639	-0.00385345	-0.00581264
Bivm	-0.0415047	-0.00124665	-0.0394354	-0.0344002	-0.00451652	-0.0424301	0.024285	0.139793
Blcap	-0.0415893	-0.000646797	-0.026278	0.0142323	0.0147459	-0.0136639	-0.00385345	0.00565701
Blk	-0.0779245	0.0323772	-0.0117923	-0.0174661	-0.213618	-0.0277854	-0.0709168	-0.00539885
Blm	-0.047297	0.00422448	-0.0216761	-0.0279248	0.00466651	-0.00445606	-0.00209377	-0.000196459
Blmh	0.0185708	0.0187842	0.0539952	0.0364865	0.0217415	0.0840668	0.00288144	0.0151124
Blnk	0.0776788	0.0545233	0.150726	0.0658074	0.0366108	0.322335	0.100881	0.0307742
Bloc1s1	-0.0516301	0.000149619	-0.0206368	-0.00724295	0.00559317	-0.00674359	-0.00146228	-0.00334318
Bloc1s2	0.0776788	0.0545233	0.150726	0.0658074	0.0366108	0.174966	0.100881	0.0307742
Bloc1s3	-0.047297	0.00422448	-0.034421	-0.0279248	0.00466651	-0.0455097	-0.00209377	0.0367673
Bloc1s4	-0.0723174	0.0182357	0.0247779	-0.010697	0.00766908	-0.0279126	0.00945195	0.0059944
Bloc1s5	-0.0544544	0.0115868	-0.0198181	-0.00690892	0.0165544	-0.0142427	0.000337974	-0.000422527
Bloc1s6	-0.0415893	-0.000646797	-0.026278	0.0142323	0.0147459	-0.0136639	-0.00385345	0.00565701
Blvra	-0.0415893	-0.000646797	-0.026278	0.0142323	0.0147459	-0.0136639	-0.00385345	0.00565701
Blvrb	-0.047297	0.00422448	-0.034421	-0.0279248	0.00466651	-0.0455097	-0.00209377	-0.411246
Blzf1	-0.052576	-0.00124665	-0.0394354	-0.0275449	-0.00451652	-0.0480426	0.0350349	0.120275
Bmf	-0.0415893	-0.000646797	-0.026278	0.0142323	0.0147459	-0.0136639	-0.00385345	0.00565701
Bmi1	-0.0415893	-0.000646797	-0.026278	-0.0122644	0.0147459	-0.0136639	-0.00385345	0.000798336
Bmp1	-0.0779245	-0.00134983	-0.0117923	-0.0174661	-0.213618	-0.0277854	-0.0709168	-0.112506
Bmp10	-0.0369502	0.00777282	-0.0275365	-0.017546	0.0105866	-0.0270101	0.059622	-0.00549437
Bmp2	-0.0415893	-0.000646797	-0.026278	0.0142323	0.0147459	-0.0136639	-0.00385345	0.00565701
Bmp2k	0.0154559	0.0182357	0.0247779	-0.010697	0.00766908	0.0419988	0.00945195	0.0492813
Bmp3	0.0154559	0.0182357	0.0247779	-0.010697	0.00766908	0.0419988	0.00945195	0.0492813
Bmp4	-0.0779245	0.0323772	-0.0117923	-0.0174661	-0.213618	-0.0277854	-0.0709168	-0.0678632
Bmp5	-0.00737027	0.0150065	0.034319	0.0144422	0.0168304	0.0258489	0.00326233	0.036447
Bmp6	-0.0544544	0.0115868	-0.0198181	-0.00690892	0.0165544	-0.0142427	0.000337974	-0.000422527
Bmp7	-0.0415893	-0.000646797	-0.026278	0.0142323	0.0147459	-0.0136639	-0.00385345	-0.0377733
Bmp8a	-0.0435221	-0.00163609	-0.00101753	-0.000190543	0.00637272	-0.0139867	-0.0036588	-0.0065003
Bmp8b	-0.0435221	-0.00163609	-0.00101753	-0.000190543	0.00637272	-0.0139867	-0.0036588	-0.0065003
Bmper	-0.00737027	0.0150065	-0.00843574	0.0144422	0.0168304	0.0128459	0.00326233	0.0117646
Bmpr1a	-0.116841	0.0323772	-0.0117923	-0.0174661	-0.213618	-0.0258141	0.0129423	0.00448771
Bmpr1b	-0.0705904	-0.00302691	-0.0578984	-0.0310611	0.00110466	-0.0351621	0.00591906	0.00182228
Bmpr2	-0.0415047	-0.00124665	-0.0394354	-0.0344002	-0.00451652	-0.0424301	0.024285	0.171365
Bms1	-0.0369502	0.00777282	-0.0275365	-0.017546	0.0105866	-0.0270101	0.059622	-0.00549437
Bmt2	-0.0502287	0.00777282	-0.0551732	-0.017546	0.0105866	-0.0270101	0.0646769	0.022441
Bmyc	-0.0415893	-0.000646797	-0.026278	-0.0122644	0.0147459	-0.0136639	-0.00385345	0.000798336
Bnc1	-0.047297	0.00422448	-0.0216761	-0.0279248	0.00466651	-0.00445606	-0.00209377	-0.000196459
Bnc2	-0.0435221	-0.00163609	-0.00101753	-0.000190543	0.00637272	-0.0139867	-0.0036588	-0.0065003
Bnip1	-0.0239352	0.0240571	0.0373471	-0.00181784	0.00847367	0.0162405	0.00129011	0.0180471
Bnip2	-0.00737027	0.0150065	0.034319	0.0144422	0.0168304	0.0258489	0.00326233	0.036447
Bnip3	-0.047297	0.00422448	-0.0216761	-0.0279248	0.00466651	-0.00445606	-0.00209377	-0.000196459
Bnip3l	-0.0779245	0.0323772	-0.0117923	-0.0174661	-0.213618	-0.0277854	-0.0709168	-0.00539885
Bnipl	-0.0705904	-0.00302691	-0.0578984	-0.0310611	0.00110466	-0.0351621	0.00591906	-0.0232542
Boc	-0.0475836	0.0221316	-0.00952605	0.000474287	0.184628	0.00179257	0.00325265	-0.00934473
Bod1	0.0185708	0.0187842	0.0539952	0.0364865	0.0217415	0.020613	0.00288144	0.000301258
Bod1l	-0.0723174	0.0182357	0.0247779	-0.010697	0.00766908	-0.0279126	0.00945195	0.0059944
Bok	-0.052576	-0.00124665	-0.0394354	-0.0275449	-0.00451652	-0.0480426	0.0350349	0.117845
Bola1	-0.0705904	-0.00302691	-0.0578984	-0.0310611	0.00110466	-0.0351621	0.00591906	-0.0232542
Bola2	-0.047297	0.00422448	-0.0216761	-0.0279248	0.00466651	-0.00445606	-0.00209377	-0.000196459
Bola3	-0.0369502	0.00777282	-0.0275365	-0.017546	0.0105866	-0.0270101	0.059622	-0.00549437
Boll	-0.0415047	-0.00124665	-0.0394354	-0.0344002	-0.00451652	-0.0424301	0.024285	0.150303
Bop1	0.0126948	0.0173293	1.11227	-0.00949222	0.00936161	0.00172638	0.106667	0.161029
Bora	-0.0779245	-0.00134983	-0.0117923	-0.0174661	-0.213618	-0.0277854	-0.0709168	-0.0591114
Borcs5	-0.0369502	0.00777282	-0.0275365	-0.017546	0.0105866	-0.0270101	0.059622	-0.00549437
Borcs6	0.0185708	0.0187842	0.0539952	0.0364865	0.0217415	0.020613	0.00288144	0.0174402
Borcs7	0.0776788	0.0545233	0.150726	0.0658074	0.0366108	0.132993	0.100881	0.0759221
Borcs8	-0.0729434	-0.000400263	-0.0187937	-0.0210494	0.00783545	-0.0420194	-0.016988	-0.0140843
Bpgm	-0.0502287	0.00777282	-0.0551732	-0.017546	0.0105866	-0.0270101	0.0646769	0.0369227
Bphl	-0.0544544	0.0115868	-0.0198181	-0.00690892	0.0165544	-0.0142427	0.000337974	-0.000422527
Bpi	-0.0415893	-0.000646797	-0.026278	0.0142323	0.0147459	-0.0136639	-0.00385345	0.00565701
Bpifa1	-0.0415893	-0.000646797	-0.026278	0.0142323	0.0147459	-0.0136639	-0.00385345	0.00565701
Bpifa2	-0.0415893	-0.000646797	-0.026278	0.0142323	0.0147459	-0.0136639	-0.00385345	0.00565701
Bpifa3	-0.0415893	-0.000646797	-0.026278	0.0142323	0.0147459	-0.0136639	-0.00385345	0.00565701
Bpifa5	-0.0415893	-0.000646797	-0.026278	0.0142323	0.0147459	-0.0136639	-0.00385345	0.00565701
Bpifa6	-0.0415893	-0.000646797	-0.026278	0.0142323	0.0147459	-0.0136639	-0.00385345	0.00565701
Bpifb1	-0.0415893	-0.000646797	-0.026278	0.0142323	0.0147459	-0.0136639	-0.00385345	0.00565701
Bpifb2	-0.0415893	-0.000646797	-0.026278	0.0142323	0.0147459	-0.0136639	-0.00385345	0.00565701
Bpifb3	-0.0415893	-0.000646797	-0.026278	0.0142323	0.0147459	-0.0136639	-0.00385345	0.00565701
Bpifb4	-0.0415893	-0.000646797	-0.026278	0.0142323	0.0147459	-0.0136639	-0.00385345	0.00565701
Bpifb5	-0.0415893	-0.000646797	-0.026278	0.0142323	0.0147459	-0.0136639	-0.00385345	0.00565701
Bpifb6	-0.0415893	-0.000646797	-0.026278	0.0142323	0.0147459	-0.0136639	-0.00385345	0.00565701
Bpifb9a	-0.0415893	-0.000646797	-0.026278	0.0142323	0.0147459	-0.0136639	-0.00385345	0.00565701
Bpifb9b	-0.0415893	-0.000646797	-0.026278	0.0142323	0.0147459	-0.0136639	-0.00385345	0.00565701
Bpifc	-0.0516301	0.000149619	-0.0206368	-0.00724295	0.00559317	-0.00674359	-0.00146228	-0.00334318
Bpnt1	-0.052576	-0.00124665	-0.0394354	-0.0275449	-0.00451652	-0.0480426	0.0350349	0.144649
Bptf	0.0185708	0.0187842	0.0539952	0.0364865	0.0217415	0.110499	0.00288144	-0.0143052
Braf	-0.0502287	0.00777282	-0.0551732	-0.017546	0.0105866	-0.0270101	0.0646769	0.0369227
Brap	0.0154559	0.0182357	0.0247779	-0.010697	0.00766908	0.0419988	0.00945195	-0.0200192
Brat1	0.0154559	0.0182357	0.0247779	-0.010697	0.00766908	0.0419988	0.00945195	-0.00327742
Brca1	0.0185708	0.0187842	0.0539952	0.0364865	0.0217415	0.110499	0.00288144	-0.0143052
Brca2	0.0154559	0.0182357	0.0247779	-0.010697	0.00766908	0.0419988	0.00945195	-0.00327742
Brd1	0.0126948	0.0173293	1.04129	-0.00949222	0.00936161	0.00172638	0.106667	0.192044
Brd2	-0.0239352	0.0240571	0.0373471	-0.00181784	0.00847367	0.0162405	0.00129011	0.00457601
Brd3	-0.0415893	-0.000646797	-0.026278	-0.0122644	0.0147459	-0.0136639	-0.00385345	0.000798336
Brd4	-0.0239352	0.0240571	0.0373471	-0.00181784	0.00847367	0.0162405	0.00129011	0.00457601
Brd7	-0.0206675	-0.000400263	-0.0187937	-0.0210494	0.00783545	-0.00476857	-0.016988	-0.00566465
Brd8	-0.024668	0.0258711	0.00807548	0.00091526	0.011476	0.00956617	0.00250928	0.0181507
Brd9	-0.0544544	0.0115868	-0.0198181	-0.0394538	0.0087161	-0.0142427	0.000337974	-0.0122317
Brdt	0.0154559	0.0182357	0.0247779	-0.010697	0.00766908	0.0419988	0.00945195	-0.0136548
Bre	-0.0723174	0.0182357	0.0247779	-0.010697	0.00766908	-0.0279126	0.00945195	0.0059944
Brf1	-0.0488154	0.018023	-0.01625	-0.0034687	0.00714925	-0.0170824	-0.0329747	-0.0550142
Brf2	-0.0729434	-0.000400263	-0.0187937	-0.0210494	0.00783545	-0.0148738	-0.0216358	-0.382509
Bri3	0.0154559	0.0182357	0.0247779	-0.010697	0.00766908	0.0419988	0.00945195	-0.00327742
Bri3bp	0.0154559	0.0182357	0.0247779	-0.010697	0.00766908	0.0419988	0.00945195	-0.0200192
Bricd5	-0.0239352	0.0240571	0.0373471	-0.00181784	0.00847367	0.0162405	0.00129011	0.0180471
Brinp1	-0.0435221	-0.00163609	-0.00101753	-0.000190543	0.00637272	-0.0139867	-0.0036588	-0.0065003
Brinp2	-0.052576	-0.00124665	-0.0394354	-0.0275449	-0.00451652	-0.0480426	0.0350349	0.321923
Brinp3	-0.052576	-0.00124665	-0.0394354	-0.0275449	-0.00451652	-0.0480426	0.0350349	0.132685
Brip1	0.0185708	0.0187842	0.0539952	0.0364865	0.0217415	0.0840668	0.00288144	0.0151124
Brix1	0.0126948	0.0173293	1.10099	-0.00949222	0.00936161	0.00172638	0.106667	0.166072
Brk1	-0.0369502	0.00777282	-0.0275365	-0.017546	0.0105866	-0.0270101	0.059622	-0.00549437
Brms1	0.0776788	0.0545233	0.162725	0.0429887	0.0366108	0.155205	0.100881	-0.0679843
Brms1l	-0.0488154	0.018023	-0.01625	-0.0034687	0.00714925	-0.0170824	-0.0329747	-0.0306067
Brox	-0.052576	-0.00124665	-0.0394354	-0.0275449	-0.00451652	-0.0480426	0.0350349	0.144649
Brpf1	-0.0369502	0.00777282	-0.0275365	-0.017546	0.0105866	-0.0270101	0.059622	-0.00549437
Brpf3	-0.0239352	0.0240571	0.0373471	-0.00181784	0.00847367	0.0162405	0.00129011	0.00457601
Brsk1	-0.047297	0.00422448	-0.034421	-0.0279248	0.00466651	-0.0817207	0.000538529	0.000976288
Brsk2	-0.047297	0.00422448	-0.0216761	-0.0279248	0.00466651	-0.00445606	-0.00209377	0.0525342
Brwd1	-0.0475836	0.0221316	-0.00952605	0.0545059	0.17312	0.00179257	0.00325265	-0.00934473
Bscl2	0.0776788	0.0545233	0.0764414	0.0429887	0.0366108	0.361313	0.100881	0.0516345
Bsdc1	-0.0435221	-0.00163609	-0.00101753	-0.000190543	0.00637272	-0.0139867	-0.0036588	-0.0065003
Bsg	-0.0516301	0.000149619	-0.0206368	-0.00724295	0.00559317	-0.00674359	-0.00146228	-0.0942379
Bsn	-0.00737027	0.0150065	0.034319	0.0144422	0.0168304	0.0258489	0.00326233	-0.00915551
Bsnd	-0.0435221	-0.00163609	-0.00101753	-0.000190543	0.00637272	-0.0139867	-0.0036588	-0.0065003
Bsph1	-0.047297	0.00422448	-0.034421	-0.0279248	0.00466651	-0.0817207	0.000538529	0.000976288
Bsph2	-0.047297	0.00422448	-0.034421	-0.0279248	0.00466651	-0.0817207	0.000538529	0.000976288
Bspry	-0.0435221	-0.00163609	-0.00101753	-0.000190543	0.00637272	-0.0139867	-0.0036588	-0.0065003
Bst1	-0.0723174	0.0182357	0.0247779	-0.010697	0.00766908	-0.0279126	0.00945195	0.0059944
Bst2	-0.0729434	-0.000400263	-0.0187937	-0.0210494	0.00783545	-0.0420194	-0.016988	-0.440607
Bsx	-0.00737027	0.0150065	-0.00843574	0.0144422	0.0168304	0.0128459	0.00326233	0.0212737
Btaf1	0.0776788	0.0545233	0.0764414	0.0658074	0.0366108	0.156638	0.100881	0.0516345
Btbd1	-0.047297	0.00422448	-0.0216761	-0.0279248	0.00466651	-0.00445606	-0.00209377	-0.000196459
Btbd10	-0.047297	0.00422448	-0.0216761	-0.0279248	0.00466651	-0.00445606	-0.00209377	-0.000196459
Btbd11	-0.0516301	0.000149619	-0.0206368	-0.00724295	0.00559317	-0.00674359	-0.00146228	-0.00334318
Btbd16	-0.047297	0.00422448	-0.0216761	-0.0279248	0.00466651	-0.00445606	-0.00209377	-0.000196459
Btbd17	0.0185708	0.0187842	0.0539952	0.0364865	0.0217415	0.110499	0.00288144	-0.0143052
Btbd18	-0.0415893	-0.000646797	-0.026278	0.0142323	0.0147459	-0.0136639	-0.00385345	0.00565701
Btbd2	-0.0516301	0.000149619	-0.0206368	-0.00724295	0.00559317	-0.00674359	-0.00146228	-0.0942379
Btbd3	-0.0415893	-0.000646797	-0.026278	0.0142323	0.0147459	-0.0136639	-0.00385345	0.00565701
Btbd6	-0.0488154	0.018023	-0.01625	-0.0034687	0.00714925	-0.0170824	-0.0329747	-0.0550142
Btbd7	-0.0488154	0.018023	-0.01625	-0.0034687	0.00714925	-0.0170824	-0.0329747	-0.0486224
Btbd8	0.0154559	0.0182357	0.0247779	-0.010697	0.00766908	0.0419988	0.00945195	-0.0136548
Btbd9	-0.0239352	0.0240571	0.0373471	-0.00181784	0.00847367	0.0162405	0.00129011	0.00457601
Btc	-0.0723174	0.0182357	0.0247779	-0.010697	0.00766908	-0.0279126	0.00945195	0.0059944
Btd	-0.116841	0.0323772	-0.0117923	-0.0174661	-0.213618	-0.0258141	0.0129423	-0.0263378
Btf3	-0.0544544	0.0115868	-0.0198181	-0.0394538	0.0087161	-0.0142427	0.000337974	-0.0122317
Btf3l4	-0.0435221	-0.00163609	-0.00101753	-0.000190543	0.00637272	-0.0139867	-0.0036588	-0.0065003
Btg1	-0.0516301	0.000149619	-0.0206368	-0.00724295	0.00559317	-0.00674359	-0.00146228	-0.00334318
Btg2	-0.052576	-0.00124665	-0.0394354	-0.0275449	-0.00451652	-0.0480426	0.0350349	0.0778411
Btg4	-0.00737027	0.0150065	-0.00843574	0.0144422	0.0168304	0.0128459	0.00326233	0.0068265
Btla	-0.0475836	0.0221316	-0.00952605	0.000474287	0.184628	0.00179257	0.00325265	-0.00934473
Btn1a1	-0.0544544	0.0115868	-0.0198181	-0.00690892	0.0165544	-0.0142427	0.000337974	-0.000422527
Btn2a2	-0.0544544	0.0115868	-0.0198181	-0.00690892	0.0165544	-0.0142427	0.000337974	-0.000422527
Btnl1	-0.0239352	0.0240571	0.0373471	-0.00181784	0.00847367	0.0162405	0.00129011	0.00457601
Btnl10	0.0185708	0.0187842	0.0539952	0.0364865	0.0217415	0.020613	0.00288144	0.0174402
Btnl2	-0.0239352	0.0240571	0.0373471	-0.00181784	0.00847367	0.0162405	0.00129011	0.00457601
Btnl4	-0.0239352	0.0240571	0.0373471	-0.00181784	0.00847367	0.0162405	0.00129011	0.00457601
Btnl6	-0.0239352	0.0240571	0.0373471	-0.00181784	0.00847367	0.0162405	0.00129011	0.00457601
Btnl9	0.0185708	0.0187842	0.0539952	0.0364865	0.0217415	0.020613	0.00288144	0.0128959
Btrc	0.0776788	0.0545233	0.150726	0.0658074	0.0366108	0.176167	0.100881	0.0307742
Bub1	-0.0415893	-0.000646797	-0.026278	0.0142323	0.0147459	-0.0136639	-0.00385345	0.00565701
Bub1b	-0.0415893	-0.000646797	-0.026278	0.0142323	0.0147459	-0.0136639	-0.00385345	0.00565701
Bub3	-0.047297	0.00422448	-0.0216761	-0.0279248	0.00466651	-0.00445606	-0.00209377	-0.000196459
Bud13	-0.00737027	0.0150065	-0.00843574	0.0144422	0.0168304	0.0128459	0.00326233	0.0068265
Bud31	0.0154559	0.0182357	0.0247779	-0.010697	0.00766908	0.0419988	0.00945195	-0.00327742
Bves	-0.0516301	0.000149619	-0.0206368	-0.00724295	0.00559317	-0.00674359	-0.00146228	0.0148016
Bysl	-0.0239352	0.0240571	0.0280778	-0.00181784	0.00847367	0.0162405	0.00129011	0.00304278
Bzw1	-0.0415047	-0.00124665	-0.0394354	-0.0344002	-0.00451652	-0.0424301	0.024285	0.171365
Bzw2	-0.0488154	0.018023	-0.01625	-0.0034687	0.00714925	-0.0170824	-0.0329747	-0.0306067
C030006K11Rik	0.0126948	0.0173293	1.11227	-0.00949222	0.00936161	0.00172638	0.106667	0.161029
C130026I21Rik	-1.84649	-0.00124665	-0.0394354	-0.82809	-0.00451652	-1.01117	0.538302	0.594387
C130050O18Rik	0.0154559	0.0182357	0.0247779	-0.010697	0.00766908	0.0419988	0.00945195	-0.00327742
C130060K24Rik	-0.0369502	0.00777282	-0.0275365	-0.017546	0.0105866	-0.0270101	0.059622	-0.00549437
C130073F10Rik	-0.0435221	-0.00163609	-0.00101753	-0.000190543	0.00637272	-0.0139867	-0.0036588	-0.0065003
C130074G19Rik	-0.052576	-0.00124665	-0.0394354	-0.0275449	-0.00451652	-0.0480426	0.0350349	0.144649
C130079G13Rik	-0.0705904	-0.00302691	-0.0578984	-0.0310611	0.00110466	-0.0468893	-0.0243095	-0.0232542
C1d	0.0185708	0.0187842	0.0539952	0.0364865	0.0217415	0.020613	0.00288144	0.000301258
C1galt1	-0.0502287	0.00777282	-0.0551732	-0.017546	0.0105866	-0.0270101	0.0646769	0.022441
C1qa	-0.0435221	-0.00163609	-0.00101753	-0.000190543	0.00637272	-0.0139867	-0.0036588	-0.0697251
C1qb	-0.0435221	-0.00163609	-0.00101753	-0.000190543	0.00637272	-0.0139867	-0.0036588	-0.0697251
C1qbp	0.0185708	0.0187842	0.0539952	0.0364865	0.0217415	0.0840668	0.00288144	0.0151124
C1qc	-0.0435221	-0.00163609	-0.00101753	-0.000190543	0.00637272	-0.0139867	-0.0036588	-0.0697251
C1ql1	0.0185708	0.0187842	0.0539952	0.0364865	0.0217415	0.110499	0.00288144	-0.0143052
C1ql2	-0.052576	-0.00124665	-0.0394354	-0.0275449	-0.00451652	-0.0480426	0.0350349	0.146164
C1ql3	-0.0415893	-0.000646797	-0.026278	-0.0122644	0.0147459	-0.0136639	-0.00385345	0.000798336
C1ql4	0.0126948	0.0173293	1.11063	-0.00949222	0.00936161	0.00172638	0.106667	0.0625857
C1qtnf1	0.0185708	0.0187842	0.0539952	0.0364865	0.0217415	0.110499	0.00288144	-0.0548492
C1qtnf2	0.0185708	0.0187842	0.0539952	0.0364865	0.0217415	0.020613	0.00288144	0.000301258
C1qtnf3	0.0126948	0.0173293	0.868352	-0.00949222	0.00936161	0.00172638	0.106667	0.166072
C1qtnf4	-0.0415893	-0.000646797	-0.026278	0.0142323	0.0147459	-0.0136639	-0.00385345	0.00565701
C1qtnf5	-0.00737027	0.0150065	-0.00843574	0.0144422	0.0168304	0.0128459	0.00326233	0.0068265
C1qtnf6	0.0126948	0.0173293	1.11227	-0.00949222	0.00936161	0.00172638	0.106667	0.320725
C1qtnf7	-0.0723174	0.0182357	0.0247779	-0.010697	0.00766908	-0.0279126	0.00945195	0.0059944
C1qtnf9	-0.0779245	0.0323772	-0.0117923	-0.0174661	-0.213618	-0.0277854	-0.0709168	-0.00539885
C1ra	-0.0369502	0.00777282	-0.0275365	-0.017546	0.0105866	-0.0270101	0.059622	-0.00549437
C1rb	-0.0369502	0.00777282	-0.0275365	-0.017546	0.0105866	-0.0270101	0.059622	-0.00549437
C1rl	-0.0369502	0.00777282	-0.0275365	-0.017546	0.0105866	-0.0270101	0.059622	-0.00549437
C1s1	-0.0369502	0.00777282	-0.0275365	-0.017546	0.0105866	-0.0270101	0.059622	-0.00549437
C1s2	-0.0369502	0.00777282	-0.0275365	-0.017546	0.0105866	-0.0270101	0.059622	-0.00549437
C2	-0.0239352	0.0240571	0.0373471	-0.00181784	0.00847367	0.0162405	0.00129011	-0.12823
C2cd2	-0.0475836	0.0221316	-0.00952605	0.0545059	0.17312	0.00179257	0.00325265	-0.00934473
C2cd2l	-0.00737027	0.0150065	-0.00843574	0.0144422	0.0168304	0.0128459	0.00326233	0.0068265
C2cd3	-0.047297	0.00422448	-0.0216761	-0.0279248	0.00466651	-0.00445606	-0.00209377	-0.000196459
C2cd4a	-0.00737027	0.0150065	0.034319	0.0144422	0.0168304	0.0258489	0.00326233	0.036447
C2cd4b	-0.00737027	0.0150065	0.034319	0.0144422	0.0168304	0.0258489	0.00326233	0.036447
C2cd4c	-0.0516301	0.000149619	-0.0206368	-0.00724295	0.00559317	-0.00674359	-0.00146228	-0.0942379
C2cd4d	-0.0705904	-0.00302691	-0.0578984	-0.0310611	0.00110466	-0.0351621	0.00591906	-0.0232542
C2cd5	-0.0369502	0.00777282	-0.0275365	-0.017546	0.0105866	-0.0270101	0.059622	0.0112608
C3	-0.0239352	0.0240571	0.0280778	-0.00181784	0.00847367	0.0162405	0.00129011	0.00304278
C330006A16Rik	-0.0415893	-0.000646797	-0.026278	-0.0122644	0.0147459	-0.0136639	-0.00385345	0.000798336
C330018D20Rik	-0.024668	0.0258711	0.00729993	0.00091526	0.011476	0.00956617	0.00250928	0.0181507
C330021F23Rik	-0.0647926	-0.000400263	-0.0187937	-0.0210494	0.00783545	-0.034045	-0.0141144	0.0187537
C330027C09Rik	-0.0475836	0.0221316	-0.00952605	0.000474287	0.184628	0.00179257	0.00325265	-0.00934473
C3ar1	-0.0369502	0.00777282	-0.0275365	-0.017546	0.0105866	-0.0270101	0.059622	-0.00549437
C4a	-0.0239352	0.0240571	0.0373471	-0.00181784	0.00847367	0.0162405	0.00129011	-0.12823
C4b	-0.0239352	0.0240571	0.0373471	-0.00181784	0.00847367	0.0162405	0.00129011	-0.12823
C4bp	-0.052576	-0.00124665	-0.0394354	-0.0275449	-0.00451652	-0.0480426	0.0350349	0.0778411
C530008M17Rik	-0.0723174	0.0182357	0.0247779	-0.010697	0.00766908	-0.0279126	0.00945195	0.0059944
C5ar1	-0.047297	0.00422448	-0.034421	-0.0279248	0.00466651	-0.0455097	-0.00209377	-0.0659912
C5ar2	-0.047297	0.00422448	-0.034421	-0.0279248	0.00466651	-0.0455097	-0.00209377	-0.0659912
C6	0.0126948	0.0173293	0.860166	-0.00949222	0.00936161	0.00172638	0.106667	0.121344
C7	0.0126948	0.0173293	0.860166	-0.00949222	0.00936161	0.00172638	0.106667	0.121344
C77080	-0.0435221	-0.00163609	-0.00101753	-0.000190543	0.00637272	-0.0139867	-0.0036588	-0.0065003
C87414	-0.0723174	0.0182357	0.0247779	-0.010697	0.00766908	-0.0279126	0.00945195	0.0059944
C87436	-0.0369502	0.00777282	-0.0275365	-0.017546	0.0105866	-0.0270101	0.059622	-0.00549437
C87499	-0.0435221	-0.00163609	-0.00101753	-0.000190543	0.00637272	-0.0139867	-0.0036588	-0.0065003
C87977	-0.0435221	-0.00163609	-0.00101753	-0.000190543	0.00637272	-0.0139867	-0.0036588	-0.0323582
C8a	-0.0435221	-0.00163609	-0.00101753	-0.000190543	0.00637272	-0.0139867	-0.0036588	-0.0065003
C8b	-0.0435221	-0.00163609	-0.00101753	-0.000190543	0.00637272	-0.0139867	-0.0036588	-0.0065003
C8g	-0.0415893	-0.000646797	-0.026278	-0.0122644	0.0147459	-0.0136639	-0.00385345	0.000798336
C9	0.0126948	0.0173293	0.860166	-0.00949222	0.00936161	0.00172638	0.106667	0.330987
Caap1	-0.0435221	-0.00163609	-0.00101753	-0.000190543	0.00637272	-0.0139867	-0.0036588	-0.0065003
Cab39	0.0152294	-0.00124665	-0.0394354	0.010154	-0.00451652	0.069285	0.110477	0.149142
Cab39l	-0.0779245	0.0323772	-0.0117923	-0.0174661	-0.213618	-0.0277854	-0.0709168	-0.00539885
Cabin1	-0.0516301	0.000149619	-0.0206368	-0.00724295	0.00559317	-0.00674359	-0.00146228	-0.0173834
Cables1	-0.024668	0.0258711	0.00807548	0.00091526	0.011476	0.00956617	0.00250928	0.0181507
Cables2	-0.0415893	0.0372853	-0.026278	-0.0164677	0.0147459	-0.0136639	-0.00385345	-0.00581264
Cabp1	0.0154559	0.0182357	0.0247779	-0.010697	0.00766908	0.0419988	0.00945195	-0.0200192
Cabp2	0.0776788	0.0545233	0.162725	0.0429887	0.0366108	0.323811	0.100881	-0.0679843
Cabp4	0.0776788	0.0545233	0.162725	0.0429887	0.0366108	0.323811	0.100881	-0.0679843
Cabp5	-0.047297	0.00422448	-0.034421	-0.0279248	0.00466651	-0.0817207	0.000538529	0.000976288
Cabp7	0.0185708	0.0187842	0.0539952	0.0364865	0.0217415	0.020613	0.00288144	0.000301258
Cabs1	-0.0723174	0.0182357	0.0247779	-0.010697	0.00766908	-0.0279126	0.00945195	0.0059944
Cabyr	-0.024668	0.0258711	0.00807548	0.00091526	0.011476	0.00956617	0.00250928	0.0181507
Cacfd1	-0.0415893	-0.000646797	-0.026278	-0.0122644	0.0147459	-0.0136639	-0.00385345	0.000798336
Cachd1	-0.0435221	-0.00163609	-0.00101753	-0.000190543	0.00637272	-0.0139867	-0.0036588	-0.0065003
Cacna1a	-0.0206675	-0.000400263	-0.0187937	-0.0210494	0.00783545	-0.00476857	-0.016988	0
Cacna1b	-0.0415893	-0.000646797	-0.026278	-0.0122644	0.0147459	-0.0136639	-0.00385345	0.000798336
Cacna1c	-0.0369502	0.00777282	-0.0275365	-0.017546	0.0105866	-0.0270101	0.059622	-0.00549437
Cacna1d	-0.116841	0.0323772	-0.0117923	-0.0174661	-0.213618	-0.0258141	0.0129423	-0.0263378
Cacna1e	-0.052576	-0.00124665	-0.0394354	-0.0275449	-0.00451652	-0.0480426	0.0350349	0.132685
Cacna1g	0.0185708	0.0187842	0.0539952	0.0364865	0.0217415	0.406519	0.00288144	0.0151124
Cacna1h	-0.0239352	0.0240571	0.0373471	-0.00181784	0.00847367	0.0162405	0.00129011	0.0180471
Cacna1i	0.0126948	0.0173293	1.11227	-0.00949222	0.00936161	0.00172638	0.106667	0.322619
Cacna1s	-0.052576	-0.00124665	-0.0394354	-0.0275449	-0.00451652	-0.0480426	0.0350349	0.0778411
Cacna2d1	-0.0723174	0.0182357	-0.0740552	-0.010697	0.00766908	-0.0279126	0.00945195	0.00838068
Cacna2d2	-0.00737027	0.0150065	0.034319	0.0144422	0.0168304	0.0258489	0.00326233	0
Cacna2d3	-0.116841	0.0323772	-0.0117923	-0.0174661	-0.213618	-0.0258141	0.0129423	-0.0263378
Cacna2d4	-0.0369502	0.00777282	-0.0275365	-0.017546	0.0105866	-0.0270101	0.059622	-0.00549437
Cacnb1	0.0185708	0.0187842	0.0539952	0.0364865	0.0217415	0.110499	0.00288144	-0.0550111
Cacnb2	-0.0415893	-0.000646797	-0.026278	-0.0122644	0.0147459	-0.0136639	-0.00385345	0.000798336
Cacnb3	0.0126948	0.0173293	1.11063	-0.00949222	0.00936161	0.00172638	0.106667	0.0625857
Cacnb4	-0.0415893	-0.000646797	-0.026278	0.0142323	0.0147459	-0.0136639	-0.00385345	-0.00348455
Cacng1	0.0185708	0.0187842	0.0539952	0.0364865	0.0217415	0.110499	0.00288144	-0.0143052
Cacng2	0.0126948	0.0173293	1.11227	-0.00949222	0.00936161	0.00172638	0.106667	0
Cacng3	-0.047297	0.00422448	-0.0216761	-0.0279248	0.00466651	-0.00445606	-0.00209377	-0.000196459
Cacng4	0.0185708	0.0187842	0.0539952	0.0364865	0.0217415	0.110499	0.00288144	-0.0143052
Cacng5	0.0185708	0.0187842	0.0539952	0.0364865	0.0217415	0.110499	0.00288144	-0.0143052
Cacng6	-0.047297	0.00422448	-0.034421	-0.0279248	0.00466651	-0.0817207	0.000538529	0.000976288
Cacng7	-0.047297	0.00422448	-0.034421	-0.0279248	0.00466651	-0.0817207	0.000538529	0.000976288
Cacng8	-0.047297	0.00422448	-0.034421	-0.0279248	0.00466651	-0.0817207	0.000538529	0.000976288
Cactin	-0.0516301	0.000149619	-0.0206368	-0.00724295	0.00559317	-0.00674359	-0.00146228	-0.430489
Cacul1	0.0776788	0.0545233	0.104674	0.0658074	0.0366108	0.193717	0.100881	0.0759221
Cacybp	-0.052576	-0.00124665	-0.0394354	-0.0275449	-0.00451652	-0.0480426	0.0350349	0.120275
Cad	-0.0723174	0.0182357	0.0247779	-0.010697	0.00766908	-0.0279126	0.00945195	0.0059944
Cadm1	-0.00737027	0.0150065	-0.00843574	0.0144422	0.0168304	0.0128459	0.00326233	0.0068265
Cadm2	-0.0475836	0.0221316	-0.00952605	0.000474287	0.17312	0.00179257	0.00325265	-0.00934473
Cadm3	-0.052576	-0.00124665	-0.0394354	-0.0275449	-0.00451652	-0.0480426	0.0350349	0.144649
Cadm4	-0.047297	0.00422448	-0.034421	-0.0279248	0.00466651	-0.0455097	-0.00209377	0.0367673
Cadps	-0.116841	0.0323772	-0.0117923	-0.0255378	-0.213618	-0.0258141	0.0129423	0.0188203
Cadps2	-0.0502287	0.00777282	-0.0551732	-0.017546	0.0105866	-0.0270101	0.0646769	0.0369227
Cage1	-0.0544544	0.0115868	-0.0198181	-0.00690892	0.0165544	-0.0142427	0.000337974	-0.000422527
Calb1	-0.0435221	-0.00163609	-0.00101753	-0.0744667	0.00637272	-0.0139867	-0.0036588	-0.0065003
Calb2	-0.0206675	-0.000400263	-0.0187937	-0.0210494	0.00783545	-0.00476857	-0.016988	-0.00773379
Calca	-0.047297	0.00422448	-0.0216761	-0.0279248	0.00466651	-0.00445606	-0.00209377	-0.000196459
Calcb	-0.047297	0.00422448	-0.0216761	-0.0279248	0.00466651	-0.00445606	-0.00209377	-0.000196459
Calcoco1	0.0126948	0.0173293	1.11063	-0.00949222	0.00936161	0.00172638	0.106667	0.100012
Calcoco2	0.0185708	0.0187842	0.0539952	0.0364865	0.0217415	0.110499	0.00288144	-0.0550111
Calcr	-0.0502287	0.00777282	-0.0551732	-0.017546	0.0105866	-0.0270101	0.0646769	0.022441
Calcrl	-0.0415893	-0.000646797	-0.026278	0.0142323	0.0147459	-0.0136639	-0.00385345	0.00565701
Cald1	-0.0502287	0.00777282	-0.0551732	-0.017546	0.0105866	-0.0270101	0.0646769	0.0369227
Calhm1	0.0776788	0.0545233	0.150726	0.0658074	0.0366108	0.358591	0.100881	0.0759221
Calhm2	0.0776788	0.0545233	0.150726	0.0658074	0.0366108	0.358591	0.100881	0.0759221
Calm1	-0.0488154	0.018023	-0.01625	-0.0034687	0.00714925	-0.0170824	-0.0329747	-0.0486224
Calm2	-0.0239352	0.0240571	0.0280778	-0.00181784	0.00847367	0.0162405	0.00129011	0.00304278
Calm3	-0.047297	0.00422448	-0.034421	-0.0279248	0.00466651	-0.0455097	-0.00209377	-0.397408
Calm4	-0.0905793	0.0115868	-0.0198181	-0.00690892	0.0165544	-0.0718696	0.000337974	-0.0466484
Calm5	-0.0905793	0.0115868	-0.0198181	-0.00690892	0.0165544	-0.0718696	0.000337974	-0.0466484
Calml3	-0.0905793	0.0115868	-0.0198181	-0.00690892	0.0165544	-0.0718696	0.000337974	-0.0466484
Calml4	-0.00737027	0.0150065	0.034319	0.0144422	0.0168304	0.0128459	0.00326233	0.0068265
Caln1	0.0154559	0.0182357	0.0247779	-0.010697	0.00766908	0.0419988	0.00945195	-0.0200192
Calr	-0.0206675	-0.000400263	-0.0187937	-0.0210494	0.00783545	-0.00476857	-0.016988	-0.430906
Calr3	-0.0206675	-0.000400263	-0.0187937	-0.0210494	0.00783545	-0.00476857	-0.016988	0.00582019
Calr4	-0.0435221	-0.00163609	-0.00101753	-0.000190543	0.00637272	-0.0139867	-0.0036588	-0.0065003
Calu	-0.0502287	0.00777282	-0.0551732	-0.017546	0.0105866	-0.0270101	0.0646769	0.0369227
Caly	-0.047297	0.00422448	-0.0216761	-0.0279248	0.00466651	-0.00445606	-0.00209377	-0.000196459
Camk1	-0.0369502	0.00777282	-0.0275365	-0.017546	0.0105866	-0.0270101	0.059622	-0.00549437
Camk1d	-0.0415893	-0.000646797	-0.026278	-0.0122644	0.0147459	-0.0136639	-0.02189	0.000798336
Camk1g	-0.052576	-0.00124665	-0.0394354	-0.0275449	-0.00451652	-0.0480426	0.0350349	0.0897488
Camk2a	-0.024668	0.0258711	0.00729993	0.00091526	0.011476	0.00956617	0.00250928	0.0181507
Camk2b	0.0185708	0.0187842	0.0539952	0.0364865	0.0217415	0.020613	0.00288144	0.000301258
Camk2d	-0.0705904	-0.00302691	-0.0578984	-0.0310611	0.00110466	-0.0351621	0.00591906	0.00182228
Camk2g	-0.116841	0.0323772	-0.0117923	-0.0255378	-0.213618	-0.0258141	0.0129423	-0.0786648
Camk2n1	-0.0435221	-0.00163609	-0.00101753	-0.000190543	0.00637272	-0.0139867	-0.0036588	-0.0323582
Camk2n2	-0.0475836	0.0221316	-0.00952605	0.000474287	0.206434	0.00179257	0.00325265	0.0188986
Camk4	-0.024668	0.0258711	0.00807548	0.00091526	0.011476	0.00956617	0.00250928	0.0181507
Camkk1	0.0185708	0.0187842	0.0539952	0.0364865	0.0217415	0.0840668	0.00288144	0.0151124
Camkk2	0.0154559	0.0182357	0.0247779	-0.010697	0.00766908	0.0419988	0.00945195	-0.0200192
Camkmt	-0.0239352	0.0240571	0.0280778	-0.00181784	0.00847367	0.0162405	0.00129011	0.00304278
Camkv	-0.00737027	0.0150065	0.034319	0.0144422	0.0168304	0.0258489	0.00326233	-0.00915551
Caml	-0.0544544	0.0115868	-0.0198181	-0.00690892	0.0165544	-0.0142427	0.000337974	-0.00179743
Camp	-0.00737027	0.0150065	0.034319	0.0144422	0.0168304	0.0258489	0.00326233	-0.00915551
Camsap1	-0.0415893	-0.000646797	-0.026278	-0.0122644	0.0147459	-0.0136639	-0.00385345	0.000798336
Camsap2	-0.052576	-0.00124665	-0.0394354	-0.0275449	-0.00451652	-0.0480426	0.0350349	0.0778411
Camsap3	-0.0647926	-0.000400263	-0.0187937	-0.0210494	0.00783545	-0.034045	-0.0141144	0.0187537
Camta1	0.0521646	-0.00163609	-0.00101753	-0.000190543	0.00637272	0.0525839	0.0450749	0.0216387
Camta2	0.0185708	0.0187842	0.0539952	0.0364865	0.0217415	0.0840668	0.00288144	0.0151124
Cand1	-0.0516301	0.000149619	-0.0206368	-0.00724295	0.00559317	-0.00674359	-0.00146228	-0.00334318
Cand2	-0.0369502	0.00777282	-0.0275365	-0.017546	0.0105866	-0.0270101	0.059622	-0.00549437
Cant1	0.0185708	0.0187842	0.0539952	0.0364865	0.0217415	0.110499	0.00288144	-0.0548492
Canx	0.0185708	0.0187842	0.0539952	0.0364865	0.0217415	0.020613	0.00288144	0.0128959
Cap1	-0.0435221	-0.00163609	-0.00101753	-0.000190543	0.00637272	-0.0139867	-0.0036588	-0.0065003
Cap2	-0.0544544	0.0115868	-0.0198181	-0.00690892	0.0165544	-0.0142427	0.000337974	-0.000422527
Capg	-0.0369502	0.00777282	-0.0275365	-0.017546	0.0105866	-0.0270101	0.059622	-0.00549437
Capn1	0.0776788	0.0545233	0.162725	0.0429887	0.0366108	0.22921	0.100881	0.0516345
Capn10	-0.052576	-0.00124665	-0.0394354	-0.0275449	-0.00451652	-0.0480426	0.0350349	0.117845
Capn11	-0.0239352	0.0240571	0.0373471	-0.00181784	0.00847367	0.0162405	0.00129011	0
Capn12	-0.047297	0.00422448	-0.034421	-0.0279248	0.00466651	-0.0455097	-0.00209377	-0.0218255
Capn13	-0.0239352	0.0240571	0.0280778	-0.00181784	0.00847367	0.0162405	0.00129011	0.00304278
Capn15	-0.0239352	0.0240571	0.0373471	-0.00181784	0.00847367	0.0162405	0.00129011	0.0180471
Capn2	-0.052576	-0.00124665	-0.0394354	-0.0275449	-0.00451652	-0.0480426	0.0350349	0.144649
Capn3	-0.0415893	-0.000646797	-0.026278	0.0142323	0.0147459	-0.0136639	-0.00385345	0.00565701
Capn5	-0.047297	0.00422448	-0.0216761	-0.0279248	0.00466651	-0.00445606	-0.00209377	-0.000196459
Capn7	-0.116841	0.0323772	-0.0117923	-0.0174661	-0.213618	-0.0258141	0.0129423	-0.0263378
Capn8	-0.052576	-0.00124665	-0.0394354	-0.0275449	-0.00451652	-0.0480426	0.0350349	0.144649
Capn9	-0.0206675	-0.000400263	0.115384	-0.0210494	0.00783545	-0.00476857	0.0326283	-0.0442345
Capns1	-0.047297	0.00422448	-0.034421	-0.0279248	0.00466651	-0.0455097	-0.00209377	-0.0218255
Capns2	-0.0206675	-0.000400263	-0.0187937	-0.0210494	0.00783545	-0.00476857	-0.016988	-0.00566465
Caprin1	-0.0415893	-0.000646797	-0.026278	0.0142323	0.0147459	-0.0136639	-0.00385345	0.00565701
Caprin2	-0.0369502	0.00777282	0.216009	-0.017546	0.0105866	-0.0270101	0.059622	0.0112608
Caps2	-0.0516301	0.000149619	-0.0206368	-0.00724295	0.00559317	-0.00674359	-0.00146228	-0.00334318
Capsl	0.0126948	0.0173293	0.7822	-0.00949222	0.00936161	0.00172638	0.106667	0.166072
Capza1	-0.0705904	-0.00302691	-0.0578984	-0.0310611	0.00110466	-0.0351621	0.00591906	-0.0232542
Capza2	-0.0502287	0.00777282	-0.0551732	-0.017546	0.0105866	-0.0270101	0.0646769	0.022441
Capza3	-0.0369502	0.00777282	-0.0275365	-0.017546	0.0105866	-0.0270101	0.059622	-0.00549437
Capzb	-0.0435221	-0.00163609	-0.00101753	-0.000190543	0.00637272	-0.0139867	-0.0036588	-0.0323582
Car1	-0.0705904	-0.00302691	-0.0690416	-0.0310611	0.00110466	-0.0468893	-0.0243095	-0.0232542
Car10	0.0185708	0.0187842	0.0539952	0.0364865	0.0217415	0.0840668	0.00288144	0.0151124
Car11	-0.047297	0.00422448	-0.034421	-0.0279248	0.00466651	-0.0455097	-0.00209377	-0.345863
Car12	-0.00737027	0.0150065	0.034319	0.0144422	0.0168304	0.0128459	0.00326233	0.036447
Car13	-0.0705904	-0.00302691	-0.0690416	-0.0310611	0.00110466	-0.0468893	-0.0243095	-0.0232542
Car14	-0.0705904	-0.00302691	-0.0578984	-0.0310611	0.00110466	-0.0351621	0.00591906	-0.0232542
Car15	-0.0475836	0.0221316	-0.00952605	0.000474287	0.206434	0.00179257	0.00325265	0.0188986
Car2	-0.0705904	-0.00302691	-0.0690416	-0.0310611	0.00110466	-0.0468893	-0.0243095	-0.0232542
Car3	-0.0705904	-0.00302691	-0.0690416	-0.0310611	0.00110466	-0.0468893	-0.0243095	-0.0232542
Car4	0.0185708	0.0187842	0.0539952	0.0364865	0.0217415	0.0840668	0.00288144	0.0151124
Car5a	-0.0206675	-0.000400263	-0.0187937	-0.0210494	0.00783545	-0.00476857	-0.016988	-0.360156
Car6	0.0521646	-0.00163609	-0.00101753	-0.000190543	0.00637272	0.0525839	0.0450749	-0.0715485
Car7	-0.0206675	-0.000400263	-0.0187937	-0.0210494	0.00783545	-0.00476857	-0.016988	-0.00566465
Car8	-0.0435221	-0.00163609	-0.00101753	-0.0744667	0.00637272	-0.0139867	-0.0036588	-0.0065003
Car9	-0.0435221	-0.00163609	-0.00101753	-0.000190543	0.00637272	-0.0139867	-0.0036588	-0.0065003
Card10	0.0126948	0.0173293	1.11227	-0.00949222	0.00936161	0.00172638	0.106667	0.053885
Card11	0.0154559	0.0182357	0.0247779	-0.010697	0.00766908	0.0419988	0.00945195	-0.00327742
Card14	0.0185708	0.0187842	0.0539952	0.0364865	0.0217415	0.110499	0.00288144	-0.0143579
Card19	-0.0544544	0.0115868	-0.0198181	-0.00690892	0.0165544	-0.0142427	0.000337974	-0.000422527
Card6	0.0126948	0.0173293	0.860166	-0.00949222	0.00936161	0.00172638	0.106667	0.121344
Card9	-0.0415893	-0.000646797	-0.026278	-0.0122644	0.0147459	-0.0136639	-0.00385345	0.000798336
Carf	-0.0415047	-0.00124665	-0.0394354	-0.0344002	-0.00451652	-0.0424301	0.024285	0.171365
Carhsp1	-0.0475836	0.0221316	-0.00952605	0.000474287	0.206434	0.00179257	0.00325265	0.0188986
Carm1	-0.00737027	0.0150065	-0.00843574	0.0144422	0.0168304	0.0128459	0.00326233	0.0117646
Carmil1	-0.0544544	0.0115868	-0.0198181	-0.00690892	0.0165544	-0.0142427	0.000337974	-0.000422527
Carmil2	-0.0206675	-0.000400263	-0.0187937	-0.0210494	0.00783545	-0.00476857	-0.016988	-0.0592426
Carmil3	-0.0779245	0.0323772	-0.0117923	-0.0174661	-0.213618	-0.0277854	-0.0709168	-0.0415107
Carnmt1	0.0776788	0.0545233	0.0764414	0.0429887	0.0366108	0.150906	0.100881	0.0516345
Carns1	0.0776788	0.0545233	0.162725	0.0429887	0.0366108	0.323811	0.100881	-0.0679843
Cars	-0.047297	0.00422448	-0.0216761	-0.0279248	0.00466651	-0.00445606	-0.00209377	0.0525342
Cars2	-0.0647926	-0.000400263	-0.0187937	-0.0210494	0.00783545	-0.034045	-0.0141144	0.0187537
Cartpt	-0.0544544	0.0115868	-0.0198181	-0.0394538	0.0087161	-0.0142427	0.000337974	-0.0122317
Casc1	-0.0369502	0.00777282	-0.0275365	-0.017546	0.0105866	-0.0270101	0.059622	0.0112608
Casc3	0.0185708	0.0187842	0.0539952	0.0364865	0.0217415	0.110499	0.00288144	-0.37489
Casc4	-0.0415893	-0.000646797	-0.026278	0.0142323	0.0147459	-0.0136639	-0.00385345	0.00565701
Casd1	-0.0502287	0.00777282	-0.0551732	-0.017546	0.0105866	-0.0270101	0.0646769	0.022441
Caskin1	-0.0239352	0.0240571	0.0373471	-0.00181784	0.00847367	0.0162405	0.00129011	0.0180471
Caskin2	0.0185708	0.0187842	0.0539952	0.0364865	0.0217415	0.110499	0.00288144	-0.0143052
Casp1	-0.00737027	0.0150065	-0.00843574	0.0144422	0.0168304	0.0128459	0.00326233	0.0117646
Casp12	-0.00737027	0.0150065	-0.00843574	0.0144422	0.0168304	0.0128459	0.00326233	0.0117646
Casp14	-0.0516301	0.000149619	-0.0206368	-0.00724295	0.00559317	-0.00674359	-0.00146228	-0.0942379
Casp2	-0.0502287	0.00777282	-0.0551732	-0.017546	0.0105866	-0.0270101	0.0646769	0.0369227
Casp3	-0.0729434	-0.000400263	-0.0187937	-0.0210494	0.00783545	-0.0420194	-0.0216358	-0.0140843
Casp4	-0.00737027	0.0150065	-0.00843574	0.0144422	0.0168304	0.0128459	0.00326233	0.0117646
Casp6	-0.0705904	-0.00302691	-0.0578984	-0.0310611	0.00110466	-0.0351621	0.00591906	0.00182228
Casp7	0.0776788	0.0545233	0.150726	0.0658074	0.0366108	0.193717	0.100881	0.0759221
Casp8	-0.0415047	-0.00124665	-0.0394354	-0.0344002	-0.00451652	-0.0424301	0.024285	0.171365
Casp8ap2	-0.0435221	-0.00163609	-0.00101753	-0.0744667	0.00637272	-0.0139867	-0.0036588	-0.0065003
Casp9	-0.0435221	-0.00163609	-0.00101753	-0.000190543	0.00637272	-0.0139867	-0.0036588	-0.0323582
Casq1	-0.052576	-0.00124665	-0.0394354	-0.0275449	-0.00451652	-0.0480426	0.0350349	0.10302
Casq2	-0.0705904	-0.00302691	-0.0578984	-0.0310611	0.00110466	-0.0351621	0.00591906	-0.0232542
Casr	-0.0475836	0.0221316	-0.00952605	0.000474287	0.206434	0.00179257	0.00325265	-0.00235709
Cass4	-0.0415893	-0.000646797	-0.026278	0.0142323	0.0147459	-0.0136639	-0.00385345	-0.0377733
Cast	-0.0544544	0.0115868	-0.0198181	-0.0394538	0.0087161	-0.0142427	0.000337974	-0.0122317
Casz1	0.0521646	-0.00163609	-0.00101753	-0.000190543	0.00637272	0.0525839	0.0450749	-0.0715485
Cat	-0.0415893	-0.000646797	-0.026278	0.0142323	0.0147459	-0.0136639	-0.00385345	0.00565701
Catip	-0.0415047	-0.00124665	-0.0394354	-0.0344002	-0.00451652	-0.0424301	0.024285	0.112325
Catsper1	0.0776788	0.0545233	0.162725	0.0429887	0.0366108	0.155205	0.100881	-0.0679843
Catsper2	-0.0415893	-0.000646797	-0.026278	0.0142323	0.0147459	-0.0136639	-0.00385345	0.00565701
Catsper3	-0.0544544	0.0115868	-0.0198181	-0.00690892	0.0165544	-0.0142427	0.000337974	-0.00179743
Catsper4	-0.0435221	-0.00163609	-0.00101753	-0.000190543	0.00637272	-0.0139867	-0.0036588	-0.0697251
Catsperb	-0.0488154	0.018023	-0.01625	-0.0034687	0.00714925	-0.0170824	-0.0329747	-0.0486224
Catsperd	-0.0239352	0.0240571	0.0280778	-0.00181784	0.00847367	0.0162405	0.00129011	0.00304278
Catsperg1	-0.047297	0.00422448	-0.034421	-0.0279248	0.00466651	-0.0455097	-0.00209377	-0.0218255
Catsperg2	-0.047297	0.00422448	-0.034421	-0.0279248	0.00466651	-0.0455097	-0.00209377	-0.0218255
Cav1	-0.0502287	0.00777282	-0.0551732	-0.017546	0.0105866	-0.0270101	0.0646769	0.022441
Cav2	-0.0502287	0.00777282	-0.0551732	-0.017546	0.0105866	-0.0270101	0.0646769	0.022441
Cav3	-0.0369502	0.00777282	-0.0275365	-0.017546	0.0105866	-0.0270101	0.059622	-0.00549437
Cbarp	-0.0516301	0.000149619	-0.0206368	-0.00724295	0.00559317	-0.00674359	-0.00146228	-0.0942379
Cbfa2t2	-0.0415893	-0.000646797	-0.026278	0.0142323	0.0147459	-0.0136639	-0.00385345	0.00565701
Cbfa2t3	-0.0206675	-0.000400263	-0.0187937	-0.0210494	0.00783545	-0.00476857	-0.016988	-0.0442345
Cbfb	-0.0206675	-0.000400263	-0.0187937	-0.0210494	0.00783545	-0.00476857	-0.016988	-0.00566465
Cbl	-0.00737027	0.0150065	-0.00843574	0.0144422	0.0168304	0.0128459	0.00326233	0.0068265
Cblb	-0.0475836	0.0221316	-0.00952605	0.000474287	0.184628	0.00179257	0.00325265	-0.00934473
Cblc	-0.047297	0.00422448	-0.034421	-0.0279248	0.00466651	-0.0455097	-0.00209377	0.0367673
Cbll1	-0.0488154	0.018023	-0.01625	-0.0034687	0.00714925	-0.0170824	-0.0329747	-0.0306067
Cbln1	-0.0206675	-0.000400263	-0.0187937	-0.0210494	0.00783545	-0.00476857	-0.016988	-0.00566465
Cbln2	-0.024668	0.0258711	0.00729993	0.00091526	0.011476	0.00956617	0.00250928	0.0127184
Cbln3	-0.0779245	0.0323772	-0.0117923	-0.0174661	-0.213618	-0.0277854	-0.0709168	-0.472773
Cbln4	-0.0415893	-0.000646797	-0.026278	0.0142323	0.0147459	-0.0136639	-0.00385345	-0.0377733
Cbr1	-0.0475836	0.0221316	-0.00952605	0.0545059	0.17312	0.00179257	0.00325265	-0.00934473
Cbr2	0.0185708	0.0187842	0.0539952	0.0364865	0.0217415	0.110499	0.00288144	-0.0143579
Cbr3	-0.0475836	0.0221316	-0.00952605	0.0545059	0.17312	0.00179257	0.00325265	-0.00934473
Cbr4	-0.0729434	-0.000400263	-0.0187937	-0.0210494	0.00783545	-0.0420194	-0.016988	-0.0140843
Cbs	-0.0239352	0.0240571	0.0373471	-0.00181784	0.00847367	0.0162405	0.00129011	0.00457601
Cbwd1	0.0776788	0.0545233	0.0764414	0.0429887	0.0366108	0.150906	0.100881	0.0516345
Cbx1	0.0185708	0.0187842	0.0539952	0.0364865	0.0217415	0.110499	0.00288144	-0.0550111
Cbx2	0.0185708	0.0187842	0.0539952	0.0364865	0.0217415	0.110499	0.00288144	-0.501974
Cbx3	-0.0369502	0.00777282	-0.0275365	-0.017546	0.0105866	-0.0270101	0.059622	-0.0599245
Cbx4	0.0185708	0.0187842	0.0539952	0.0364865	0.0217415	0.110499	0.00288144	-0.501974
Cbx5	0.0126948	0.0173293	1.11063	-0.00949222	0.00936161	0.00172638	0.106667	0.100012
Cbx6	0.0126948	0.0173293	1.11227	-0.00949222	0.00936161	0.00172638	0.106667	0.053885
Cbx7	0.0126948	0.0173293	1.11227	-0.00949222	0.00936161	0.00172638	0.106667	0.053885
Cbx8	0.0185708	0.0187842	0.0539952	0.0364865	0.0217415	0.110499	0.00288144	-0.501974
Cby1	0.0126948	0.0173293	1.11227	-0.00949222	0.00936161	0.00172638	0.106667	0.053885
Cc2d1a	-0.0206675	-0.000400263	-0.0187937	-0.0210494	0.00783545	-0.00476857	-0.016988	-0.0309048
Cc2d1b	-0.0435221	-0.00163609	-0.00101753	-0.000190543	0.00637272	-0.0139867	-0.0036588	-0.0065003
Cc2d2a	-0.0723174	0.0182357	0.0247779	-0.010697	0.00766908	-0.0279126	0.00945195	0.0059944
Ccar1	-0.0516301	0.000149619	-0.0206368	-0.00724295	0.00559317	-0.00674359	-0.00146228	-0.0173834
Ccar2	-0.0779245	-0.00134983	-0.0117923	-0.0174661	-0.213618	-0.0277854	-0.0709168	-0.112506
Ccbe1	-0.024668	0.0258711	0.00729993	0.00091526	0.011476	0.00956617	0.00250928	-0.0370208
Ccdc102a	-0.0206675	-0.000400263	-0.0187937	-0.0210494	0.00783545	-0.00476857	-0.016988	-0.00566465
[truncated: 14,384 more rows]

## Sheet: BTAg_GeneBreaks
	TAg1	TAg2	TAg3	TAg4	BTAg1	BTAg2	BTAg3	BTAg4
Aaas
Aacs
Aadac
Aadacl2
Aadacl3
Aadat
Aaed1
Aagab
Aak1
Aamdc
Aamp
Aanat
Aar2
Aard
Aars
Aars2
Aarsd1
Aasdh
Aasdhppt
Aass
Aatf
Aatk
AB124611
Abat
Abca1
Abca12
Abca13
Abca14
Abca15
Abca16
Abca17
Abca2
Abca3
Abca4
Abca5
Abca6
Abca7
Abca8a
Abca8b
Abca9
Abcb10
Abcb11
Abcb1a
Abcb1b
Abcb4
Abcb5
Abcb6
Abcb8
Abcb9
Abcc1
Abcc10
Abcc12
Abcc2
Abcc3
Abcc4								BREAK
Abcc5
Abcc6
Abcc8
Abcc9
Abcd2
Abcd3
Abcd4
Abce1
Abcf1
Abcf2
Abcf3
Abcg1
Abcg2
Abcg3
Abcg4
Abcg5
Abcg8
Abhd1
Abhd10
Abhd11
Abhd12
Abhd12b
Abhd13
Abhd14a
Abhd14b
Abhd15
Abhd16a
Abhd16b
Abhd17a
Abhd17b
Abhd17c
Abhd18
Abhd2
Abhd3
Abhd4
Abhd5
Abhd6
Abhd8
Abi1
Abi2
Abi3
Abi3bp					BREAK
Abl1
Abl2
Ablim1
Ablim2
Ablim3
Abo
Abr
Abra
Abracl
Abt1
Abtb1
Abtb2
Acaa1a
Acaa1b
Acaa2
Acaca
Acacb
Acad10
Acad11
Acad12
Acad8
Acad9
Acadl
Acadm
Acads
Acadsb
Acadvl
Acan
Acap1
Acap2
Acap3
Acat1
Acat2
Acat3
Acbd3
Acbd4
Acbd5
Acbd6
Acbd7
Accs
Accsl
Acd
Ace
Ace3
Acer1
Acer2
Acer3
Ache
Acin1
Ackr1
Ackr2
Ackr3
Ackr4
Acly
Acmsd
Acnat1
Acnat2
Aco1
Aco2
Acod1
Acot1
Acot10
Acot11
Acot12
Acot13
Acot2
Acot3
Acot4
Acot5
Acot6
Acot7
Acot8
Acox1
Acox2
Acox3
Acoxl
Acp1
Acp2
Acp5
Acp6
Acp7
Acpp
Acpt
Acr
Acrbp
Acrv1
Acsbg1
Acsbg2
Acsf2
Acsf3
Acsl1
Acsl3
Acsl5
Acsl6
Acsm1
Acsm2
Acsm3
Acsm4
Acsm5
Acss1
Acss2
Acss3
Acta1
Acta2
Actb
Actbl2
Actc1
Actg1
Actg2
Actl10
Actl11
Actl6a
Actl6b
Actl7a
Actl7b
Actl9
Actn1
Actn2
Actn3
Actn4
Actr10
Actr1a
Actr1b
Actr2
Actr3
Actr3b
Actr5
Actr6
Actr8
Actrt2
Actrt3
Acvr1
Acvr1b
Acvr1c
Acvr2a
Acvr2b
Acvrl1
Acy1
Acy3
Acyp1
Acyp2
Ada
Adad1
Adad2
Adal
Adam10
Adam11
Adam12
Adam15
Adam17
Adam18
Adam19
Adam1a
Adam1b
Adam2
Adam20
Adam21
Adam22
Adam23								BREAK
Adam24
Adam25
Adam26a
Adam26b
Adam28
Adam29
Adam3
Adam30
Adam32
Adam33
Adam34
Adam39
Adam4
Adam5
Adam6a
Adam6b
Adam7
Adam8
Adam9
Adamdec1
Adamts1
Adamts10
Adamts12
Adamts13
Adamts14
Adamts15
Adamts16
Adamts17
Adamts18
Adamts19
Adamts2								BREAK
Adamts20
Adamts3
Adamts4
Adamts5
Adamts6
Adamts7
Adamts8
Adamts9
Adamtsl1
Adamtsl2
Adamtsl3
Adamtsl4
Adamtsl5
Adap1
Adap2
Adar
Adarb1
Adarb2
Adat1
Adat2
Adat3
Adck1
Adck2
Adck5
Adcy1
Adcy10
Adcy2
Adcy3
Adcy4
Adcy5								BREAK
Adcy6
Adcy7
Adcy8
Adcy9
Adcyap1
Adcyap1r1
Add1
Add2
Add3
Adgb
Adgra1
Adgra2
Adgra3
Adgrb1
Adgrb2
Adgrb3
Adgrd1
Adgre1
Adgre4
Adgre5
Adgrf1
Adgrf2
Adgrf3
Adgrf4
Adgrf5
Adgrg1
Adgrg3
Adgrg5
Adgrg6
Adgrg7
Adgrl1
Adgrl2
Adgrl3
Adgrl4
Adgrv1
Adh1
Adh4
Adh5
Adh6a
Adh7
Adhfe1
Adi1
Adig
Adipoq
Adipor1
Adipor2
Adk
Adm
Adm2
Adnp
Adnp2
Ado
Adora1
Adora2a
Adora2b
Adora3
Adpgk
Adprh
Adprhl1
Adprhl2
Adprm
Adra1a
Adra1b
Adra1d
Adra2a
Adra2b
Adra2c
Adrb1
Adrb2
Adrb3
Adrbk1
Adrm1
Adsl
Adss
Adssl1
Adtrp
Aebp1
Aebp2
Aen
Aes
AF067061
AF067063
AF366264
AF529169
Afap1
Afap1l1
Afap1l2
Afdn
Aff1
Aff3
Aff4
Afg3l1
Afg3l2
Afm
Afmid
Afp
Aftph
Aga
Agap1
Agap2
Agap3
Agbl1
Agbl2
Agbl3
Agbl4
Agbl5
Ager
Agfg1
Agfg2
Aggf1
Agk
Agl
Agmat
Agmo
Ago1
Ago2								BREAK
Ago3
Ago4
Agpat1
Agpat2
Agpat3
Agpat4
Agpat5
Agps
Agr2
Agr3
Agrn
Agrp
Agt
Agtpbp1
Agtr1a
Agtr1b
Agtrap
Agxt
Agxt2
Ahctf1
Ahcy
Ahcyl1
Ahcyl2
Ahdc1
Ahi1
Ahnak
Ahr
Ahrr
Ahsa1
Ahsa2
Ahsg
AI182371
AI314180
AI413582
AI429214
AI464131
AI467606
AI593442
AI597479
AI661453
AI837181
AI846148
AI987944
Aicda
Aida
Aif1
Aif1l
Aifm2
Aifm3
Aig1
Aim1
Aim1l
Aim2
Aimp1
Aimp2
Aip
Aipl1
Aire
Ajap1
Ajuba
Ak1
Ak2
Ak3
Ak4
Ak5
Ak6
Ak7
Ak8
Akain1
Akap1
Akap10
Akap11
Akap12
Akap13
Akap2
Akap3
Akap5
Akap6
Akap7
Akap8
Akap8l
Akap9
Akip1
Akirin1
Akirin2
Akna
Aknad1								BREAK
Akp3
Akr1a1
Akr1b10
Akr1b3
Akr1b7
Akr1b8
Akr1c12
Akr1c13
Akr1c14
Akr1c18
Akr1c19
Akr1c20
Akr1c21
Akr1c6
Akr1cl
Akr1d1
Akr1e1
Akr7a5
Akt1
Akt1s1
Akt2
Akt3
Aktip
Alad
Alas1
Alb
Alcam
Aldh16a1
Aldh18a1								BREAK
Aldh1a1
Aldh1a2
Aldh1a3
Aldh1a7
Aldh1b1
Aldh1l1
Aldh1l2
Aldh2
Aldh3a1
Aldh3a2
Aldh3b1
Aldh3b2
Aldh3b3
Aldh4a1
Aldh5a1
Aldh6a1
Aldh7a1
Aldh8a1
Aldh9a1
Aldoa
Aldoart1
Aldoart2
Aldob
Aldoc
Alg1
Alg10b
Alg11
Alg12
Alg14
Alg2
Alg3
Alg5
Alg6
Alg8
Alg9
Alk
Alkbh1
Alkbh2
Alkbh3
Alkbh4
Alkbh5
Alkbh6
Alkbh7
Alkbh8
Allc
Alms1
Alox12
Alox12b
Alox12e
Alox15
Alox5
Alox5ap
Alox8
Aloxe3
Alpi
Alpk1
Alpk2
Alpk3
Alpl
Alppl2
Als2
Als2cl
Als2cr11
Als2cr12
Alx1
Alx3
Alx4
Alyref
Alyref2
Amacr
Ambn
Ambp
Ambra1
Amd1
Amd2
Amdhd1
Amdhd2
Amer2
Amer3
Amfr
Amh
Amhr2
Amigo1
Amigo2
Amigo3
Ammecr1l
Amn
Amn1
Amotl1
Amotl2
Ampd1
Ampd2
Ampd3
Amph
Amt
Amtn
Amy1
Amy2a2
Amy2a3
Amy2a4
Amy2a5
Amy2b
Amz1
Amz2
Anapc1
Anapc10
Anapc11
Anapc13
Anapc15
Anapc16
Anapc2
Anapc4
Anapc5
Anapc7
Ang
Ang2
Ang3
Ang4
Ang5
Ang6
Angel1
Angel2
Angpt1
Angpt2
Angpt4
Angptl1
Angptl2
Angptl3
Angptl4
Angptl6
Angptl7
Angptl8
Ank
Ank1
Ank2
Ank3
Ankar
Ankdd1b
Ankef1
Ankfn1
Ankfy1
Ankhd1
Ankib1
Ankk1
Ankle1
Ankle2
Ankmy1
Ankmy2
Ankra2
Ankrd1
Ankrd10
Ankrd11
Ankrd12
Ankrd13a
Ankrd13b
Ankrd13c
Ankrd13d
Ankrd16
Ankrd17
Ankrd2
Ankrd22
Ankrd23
Ankrd24
Ankrd26
Ankrd27
Ankrd28
Ankrd29
Ankrd33
Ankrd33b
Ankrd34a
Ankrd34b
Ankrd34c
Ankrd35
Ankrd36
Ankrd37
Ankrd39
Ankrd40
Ankrd42
Ankrd44
Ankrd45
Ankrd46
Ankrd49
Ankrd50
Ankrd52
Ankrd53
Ankrd54
Ankrd55
Ankrd6
Ankrd60
Ankrd61
Ankrd63
Ankrd66
Ankrd7
Ankrd9
Anks1
Anks1b
Anks3
Anks4b
Anks6
Ankub1
Ankzf1
Anln
Ano1
Ano10
Ano2
Ano3
Ano4
Ano5
Ano6								BREAK
Ano7
Ano8
Ano9
Anp32a
Anp32b
Anp32e
Anpep
Antxr1
Antxr2
Antxrl
Anxa1
Anxa10
Anxa11				BREAK
Anxa13
Anxa2
Anxa3
Anxa4
Anxa5
Anxa6
Anxa7
Anxa8
Anxa9
Aoah
Aoc1
Aoc2
Aoc3
Aox1
Aox2
Aox3
Aox4
Ap1ar
Ap1b1
Ap1g1
Ap1g2
Ap1m1
Ap1m2
Ap1s1
Ap1s3
Ap2a1
Ap2a2
Ap2b1
Ap2m1
Ap2s1
Ap3b1
Ap3b2
Ap3d1
Ap3m1
Ap3m2
Ap3s1
Ap3s2
Ap4b1
Ap4e1
Ap4m1
Ap4s1
Ap5b1
Ap5m1
Ap5s1
Ap5z1
Apaf1
Apba1
Apba2
Apba3
Apbb1
Apbb1ip
Apbb2
Apbb3
Apc
Apc2
Apcdd1
Apcs
Apeh
Apela
Apex1
Aph1a
Aph1b
Aph1c
Api5
Apip
Apitd1
Aplf
Aplnr
Aplp1
Aplp2
Apmap
Apoa1
Apoa1bp
Apoa2
Apoa4
Apoa5
Apob
Apobec1
Apobec2
Apobec3
Apobec4
Apobr
Apoc1
Apoc2
Apoc3
Apoc4
Apod
Apoe
Apof
Apoh
Apol10a
Apol10b
Apol11a
Apol11b
Apol6
Apol7a
Apol7b
Apol7c
Apol7e
Apol8
Apol9a								BREAK
Apol9b
Apold1
Apom
Apon
Apopt1
App
Appbp2
Appl1
Appl2
Aprt
Aptx
Aqp1
Aqp11
Aqp12
Aqp2
Aqp3
Aqp4
Aqp5
Aqp6
Aqp7
Aqp8
Aqp9
Aqr
Arap1
Arap2
Arap3
Arc
Arcn1
Areg
Arel1
Arf1
Arf2
Arf3
Arf4
Arf5
Arf6
Arfgap1
Arfgap2
Arfgap3
Arfgef1
Arfgef2
Arfgef3
Arfip1
Arfip2
Arfrp1
Arg1
Arg2
Arglu1
Arhgap1
Arhgap10								BREAK
Arhgap11a
Arhgap12
Arhgap15
Arhgap17
Arhgap18
Arhgap19
Arhgap20
Arhgap21
Arhgap22
Arhgap23
Arhgap24
Arhgap25
Arhgap26
Arhgap27
Arhgap28
Arhgap29
Arhgap30
Arhgap31
Arhgap32
Arhgap33
Arhgap35
Arhgap39
Arhgap40
Arhgap42
Arhgap44
Arhgap45
Arhgap5
Arhgap8
Arhgap9
Arhgdia
Arhgdib
Arhgdig
Arhgef1
Arhgef10
Arhgef10l
Arhgef11
Arhgef12
Arhgef15
Arhgef16
Arhgef17
Arhgef18
Arhgef19
Arhgef2
Arhgef25
Arhgef26
Arhgef28
Arhgef3
Arhgef33
Arhgef37
Arhgef38
Arhgef39
Arhgef4
Arhgef40
Arhgef5
Arhgef7
Arid1a
Arid1b
Arid2
Arid3a
Arid3b
Arid3c
Arid4a
Arid4b
Arid5a
Arid5b
Arih1
Arih2
Arl1
Arl10
Arl11
Arl13b
Arl14
Arl14ep
Arl14epl
Arl15
Arl16
Arl2
Arl2bp
Arl3
Arl4a
Arl4c
Arl4d
Arl5a
Arl5b
Arl5c
Arl6
Arl6ip1
Arl6ip4
Arl6ip5
Arl6ip6
Arl8a
Arl8b
Arl9
Armc1
Armc10
Armc12								BREAK
Armc2
Armc3
Armc4
Armc5
Armc6
Armc7
Armc8
Armc9
Armt1
Arnt
Arnt2
Arntl
Arntl2
Arpc1a
Arpc1b
Arpc2
Arpc3
Arpc4
Arpc5
Arpc5l
Arpin
Arpp19
Arpp21
Arrb1
Arrb2
Arrdc1
Arrdc2
Arrdc3
Arrdc4
Arrdc5
Arsa
Arsb
Arsg
Arsi
Arsj
Arsk
Art1
Art2a-ps
Art2b
Art3
Art4
Art5
Artn
Arv1
Arvcf
As3mt
Asah1
Asah2
Asap1
Asap2
Asap3
Asb1
Asb10
Asb13
Asb14
Asb15
Asb16
Asb17
Asb18
Asb2								BREAK
Asb3
Asb4
Asb5
Asb6
Asb7
Asb8
Ascc1								BREAK
Ascc2
Ascc3
Ascl1
Ascl2
Ascl3
Ascl4
Ascl5
Asf1a
Asf1b
Asgr1
Asgr2
Ash1l
Ash2l
Asic1
Asic2
Asic3
Asic4
Asic5
Asl
Asna1
Asns
Asnsd1
Aspa
Aspdh
Aspg
Asph
Asphd1
Asphd2
Aspm
Aspn
Asprv1
Aspscr1
Asrgl1
Ass1
Aste1
Astl
Astn1
Astn2
Asxl1
Asxl2
Asxl3
Asz1
Atad1
Atad2
Atad2b
Atad3a
Atad5
Atat1
Atcay
Ate1
Atf1
Atf2
Atf3
Atf4
Atf5
Atf6								BREAK
Atf6b
Atf7
Atf7ip
Atf7ip2
Atg10
Atg101
Atg12
Atg13
Atg14
Atg16l1
Atg16l2
Atg2a
Atg2b
Atg3
Atg4a
Atg4b
Atg4c
Atg4d
Atg5
Atg7
Atg9a
Atg9b
Atic
Atl1
Atl2
Atl3
Atm
Atmin
Atn1
Atoh1
Atoh7
Atoh8
Atox1
Atp10a
Atp10b
Atp10d
Atp11a
Atp11b
Atp12a
Atp13a1
Atp13a2
Atp13a3
Atp13a4
Atp13a5
Atp1a1
Atp1a2
Atp1a3
Atp1a4
Atp1b1
Atp1b2
Atp1b3
Atp23
Atp2a1
Atp2a2
Atp2a3
Atp2b1
Atp2b2
Atp2b4
Atp2c1
Atp2c2
Atp4a
Atp4b
Atp5a1
Atp5b
Atp5c1
Atp5d
Atp5e
Atp5f1
Atp5g1
Atp5g2
Atp5g3
Atp5h
Atp5j
Atp5j2
Atp5k
Atp5l
Atp5o
Atp5s
Atp5sl
Atp6ap1l
Atp6v0a1
Atp6v0a2
Atp6v0a4
Atp6v0b
Atp6v0c
Atp6v0d1
Atp6v0d2
Atp6v0e
Atp6v0e2
Atp6v1a
Atp6v1b1
Atp6v1b2
Atp6v1c1
Atp6v1c2
Atp6v1d
Atp6v1e1
Atp6v1e2
Atp6v1f
Atp6v1g1
Atp6v1g2
Atp6v1g3
Atp6v1h
Atp7b
Atp8a1
Atp8a2
Atp8b1								BREAK
Atp8b2
Atp8b3
Atp8b4
Atp8b5
Atp9a
Atp9b
Atpaf1
Atpaf2
Atpif1
Atr
Atraid
Atrip
Atrn
Atrnl1
Atxn1
Atxn10
Atxn1l
Atxn2
Atxn2l
Atxn3
Atxn7								BREAK
Atxn7l1
Atxn7l2
Atxn7l3
Atxn7l3b
AU015228
AU018091
AU019823
AU021092
AU022252
AU040320
AU041133
Auh
Aunip
Aup1
Aurka
Aurkaip1
Aurkb
Aurkc
Auts2
Aven
Avil
Avl9
Avp
Avpi1
Avpr1a
Avpr1b
AW146154
AW209491
AW549877
AW551984
AW554918
Axdnd1
Axin1
Axin2
Axl
AY074887
AY358078
AY761184
AY761185
Aym1
Azgp1
Azi2
Azin1
Azin2
B020004C17Rik
B020004J07Rik
B020031M17Rik
B230118H07Rik
B230217C12Rik
B230219D22Rik
B230311B06Rik
B2m
B3galnt1
B3galnt2
B3galt1
B3galt2
B3galt4
B3galt5
B3galt6
B3gat1
B3gat2
B3gat3
B3glct
B3gnt2
B3gnt3
B3gnt4
B3gnt5
B3gnt6
B3gnt7
B3gnt8
B3gnt9
B3gntl1
B430306N03Rik
B4galnt1
B4galnt2
B4galnt3
B4galnt4								BREAK
B4galt1
B4galt2
B4galt3
B4galt4
B4galt5
B4galt6
B4galt7
B4gat1
B9d1
B9d2
Baat
Babam1
Bace1
Bace2
Bach1
Bach2
Bad
Bag1
Bag2
Bag3
Bag4
Bag5
Bag6
Bahcc1
Bahd1
Baiap2
Baiap2l1
Baiap2l2
Baiap3
Bak1
Bambi
Banf1
Banf2
Bank1
Banp
Bap1
Bard1
Barhl1
Barhl2
Barx1
Barx2
Basp1
Batf
Batf2
Batf3
Bax
Baz1a
Baz1b
Baz2a
Baz2b
BB287469
Bbc3
Bbip1
Bbof1
Bbox1
Bbs1
Bbs10
Bbs12
Bbs2
Bbs4
Bbs5
Bbs7
Bbs9
Bbx
BC003331
BC003965
BC004004
BC005537
BC005561
BC005624
BC016579
BC017158
BC017643
BC022687
BC024139
BC024978
BC026585
BC027072
BC028528
BC029214
BC030336
BC030499
BC030500
BC030867
BC031181
BC035044
BC037034
BC037156
BC048403
BC048502
BC048507
BC048562
BC048644
BC048671
BC048679
BC049352
BC049715
BC049730
BC049762
BC051019
BC051142
BC051665
BC052040
BC053393
BC055324
BC061212
BC061237
BC080695
BC100530
BC107364
BC117090
BC147527
Bcam
Bcan
Bcap29
Bcar1
Bcar3
Bcas1								BREAK
Bcas2
Bcas3
Bcat1
Bcat2
Bccip
Bcdin3d
Bche
Bckdha								BREAK
Bckdhb
Bckdk
Bcl10
Bcl11a
Bcl11b
Bcl2
Bcl2a1a
Bcl2a1b
Bcl2a1c
Bcl2a1d
Bcl2l1
Bcl2l10
Bcl2l11
Bcl2l12
Bcl2l13
Bcl2l14
Bcl2l15
Bcl2l2
Bcl3
Bcl6
Bcl6b
Bcl7a
Bcl7b
Bcl7c
Bcl9
Bcl9l
Bclaf1
Bco1
Bco2
Bcr
Bcs1l
Bdh1
Bdh2
Bdkrb1
Bdkrb2
Bdnf
Bdp1
Bean1
Becn1
Becn2
Begain
Bend3
Bend4
Bend5
Bend6
Bend7
Best1
Best2
Best3
Bet1
Bet1l
Bex6
Bfar
Bfsp1
Bfsp2
Bglap
Bglap2
Bglap3
Bhlha15
Bhlha9
Bhlhe22
Bhlhe23
Bhlhe40
Bhlhe41
Bhmt
Bhmt2
Bicc1
Bicd1
Bicd2
Bicdl1
Bicdl2
Bid
Bik
Bin1
Bin2
Bin3
Birc2
Birc3
Birc5
Birc6
Birc7
Bivm
Blcap
Blk
Blm
Blmh
Blnk
Bloc1s1
Bloc1s2
Bloc1s3
Bloc1s4
Bloc1s5
Bloc1s6
Blvra
Blvrb
Blzf1
Bmf
Bmi1
Bmp1
Bmp10
Bmp2
Bmp2k
Bmp3
Bmp4
Bmp5
Bmp6
Bmp7
Bmp8a
Bmp8b
Bmper
Bmpr1a
Bmpr1b
Bmpr2
Bms1
Bmt2
Bmyc
Bnc1
Bnc2
Bnip1
Bnip2
Bnip3
Bnip3l
Bnipl
Boc
Bod1
Bod1l
Bok
Bola1
Bola2
Bola3
Boll
Bop1
Bora
Borcs5
Borcs6
Borcs7
Borcs8
Bpgm
Bphl
Bpi
Bpifa1
Bpifa2
Bpifa3
Bpifa5
Bpifa6
Bpifb1
Bpifb2
Bpifb3
Bpifb4
Bpifb5
Bpifb6
Bpifb9a
Bpifb9b
Bpifc
Bpnt1
Bptf
Braf
Brap
Brat1
Brca1
Brca2
Brd1
Brd2
Brd3
Brd4
Brd7
Brd8
Brd9
Brdt
Bre
Brf1
Brf2
Bri3
Bri3bp
Bricd5
Brinp1
Brinp2
Brinp3
Brip1
Brix1
Brk1
Brms1
Brms1l
Brox
Brpf1
Brpf3
Brsk1
Brsk2
Brwd1
Bscl2
Bsdc1
Bsg
Bsn
Bsnd
Bsph1
Bsph2
Bspry
Bst1
Bst2
Bsx
Btaf1
Btbd1
Btbd10
Btbd11
Btbd16
Btbd17
Btbd18
Btbd2
Btbd3
Btbd6
Btbd7
Btbd8
Btbd9
Btc
Btd
Btf3
Btf3l4
Btg1
Btg2
Btg4
Btla
Btn1a1
Btn2a2
Btnl1
Btnl10
Btnl2
Btnl4
Btnl6
Btnl9
Btrc
Bub1
Bub1b
Bub3
Bud13
Bud31
Bves
Bysl
Bzw1
Bzw2
C030006K11Rik
C130026I21Rik
C130050O18Rik
C130060K24Rik
C130073F10Rik
C130074G19Rik
C130079G13Rik
C1d
C1galt1
C1qa
C1qb
C1qbp
C1qc
C1ql1
C1ql2
C1ql3
C1ql4
C1qtnf1
C1qtnf2
C1qtnf3
C1qtnf4
C1qtnf5
C1qtnf6
C1qtnf7
C1qtnf9
C1ra
C1rb
C1rl
C1s1
C1s2
C2
C2cd2
C2cd2l
C2cd3
C2cd4a
C2cd4b
C2cd4c
C2cd4d
C2cd5
C3
C330006A16Rik
C330018D20Rik
C330021F23Rik
C330027C09Rik
C3ar1
C4a
C4b
C4bp
C530008M17Rik
C5ar1
C5ar2
C6
C7
C77080
C87414
C87436
C87499
C87977
C8a
C8b
C8g
C9
Caap1
Cab39
Cab39l
Cabin1
Cables1
Cables2
Cabp1
Cabp2
Cabp4
Cabp5
Cabp7
Cabs1
Cabyr
Cacfd1
Cachd1
Cacna1a								BREAK
Cacna1b
Cacna1c
Cacna1d
Cacna1e
Cacna1g
Cacna1h
Cacna1i
Cacna1s
Cacna2d1
Cacna2d2								BREAK
Cacna2d3
Cacna2d4
Cacnb1
Cacnb2
Cacnb3
Cacnb4
Cacng1
Cacng2								BREAK
Cacng3
Cacng4
Cacng5
Cacng6
Cacng7
Cacng8
Cactin
Cacul1
Cacybp
Cad
Cadm1
Cadm2
Cadm3
Cadm4
Cadps
Cadps2
Cage1
Calb1
Calb2
Calca
Calcb
Calcoco1
Calcoco2
Calcr
Calcrl
Cald1
Calhm1
Calhm2
Calm1
Calm2
Calm3
Calm4
Calm5
Calml3
Calml4
Caln1
Calr
Calr3
Calr4
Calu
Caly
Camk1
Camk1d
Camk1g
Camk2a
Camk2b
Camk2d
Camk2g
Camk2n1
Camk2n2
Camk4
Camkk1
Camkk2
Camkmt
Camkv
Caml
Camp
Camsap1
Camsap2
Camsap3
Camta1
Camta2
Cand1
Cand2
Cant1
Canx
Cap1
Cap2
Capg
Capn1
Capn10
Capn11								BREAK
Capn12
Capn13
Capn15
Capn2
Capn3
Capn5
Capn7
Capn8
Capn9
Capns1
Capns2
Caprin1
Caprin2
Caps2
Capsl
Capza1
Capza2
Capza3
Capzb
Car1
Car10
Car11
Car12
Car13
Car14
Car15
Car2
Car3
Car4
Car5a
Car6
Car7
Car8
Car9
Card10
Card11
Card14
Card19
Card6
Card9
Carf
Carhsp1
Carm1
Carmil1
Carmil2
Carmil3
Carnmt1
Carns1
Cars
Cars2
Cartpt
Casc1
Casc3
Casc4
Casd1
Caskin1
Caskin2
Casp1
Casp12
Casp14
Casp2
Casp3
Casp4
Casp6
Casp7
Casp8
Casp8ap2
Casp9
Casq1
Casq2
Casr
Cass4
Cast
Casz1
Cat
Catip
Catsper1
Catsper2
Catsper3
Catsper4
Catsperb
Catsperd
Catsperg1
Catsperg2
Cav1
Cav2
Cav3
Cbarp
Cbfa2t2
Cbfa2t3
Cbfb
Cbl
Cblb
Cblc
Cbll1
Cbln1
Cbln2
Cbln3
Cbln4
Cbr1
Cbr2
Cbr3
Cbr4
Cbs
Cbwd1
Cbx1
Cbx2
Cbx3
Cbx4
Cbx5
Cbx6
Cbx7
Cbx8
Cby1
Cc2d1a
Cc2d1b
Cc2d2a
Ccar1
Ccar2
Ccbe1
Ccdc102a
[truncated: 14,384 more rows]

## Sheet: BTAg_Segments
sample	chrom	start	end	median log2 change
TAg1	chr1	1	84978000	-0.0415047
TAg1	chr1	84978001	85074000	-1.09521
TAg1	chr1	85074001	85115000	-2.049
TAg1	chr1	85115001	85232000	-0.846162
TAg1	chr1	85232001	85343000	-1.84649
TAg1	chr1	85343001	85485000	-1.04899
TAg1	chr1	85485001	85508000	-1.66763
TAg1	chr1	85508001	85581000	-1.04167
TAg1	chr1	85581001	85628000	-2.02099
TAg1	chr1	85628001	85662000	-1.06543
TAg1	chr1	85662001	88211000	0.0152294
TAg1	chr1	88211001	88311000	-1.57629
TAg1	chr1	88311001	195472000	-0.052576
TAg1	chr2	1	182114000	-0.0415893
TAg1	chrX	1	31128000	-0.12326
TAg1	chrX	31128001	31237000	-1.17871
TAg1	chrX	31237001	171032000	-0.0429121
TAg1	chr3	1	160040000	-0.0705904
TAg1	chr4	1	145820000	-0.0435221
TAg1	chr4	145820001	145881000	-1.17155
TAg1	chr4	145881001	146227000	-0.701333
TAg1	chr4	146227001	146451000	-1.11316
TAg1	chr4	146451001	146502000	-1.77311
TAg1	chr4	146502001	147106000	-0.786943
TAg1	chr4	147106001	147138000	-1.62836
TAg1	chr4	147138001	147402000	-1.10205
TAg1	chr4	147402001	147433000	-1.85093
TAg1	chr4	147433001	147543000	-0.999783
TAg1	chr4	147543001	156509000	0.0521646
TAg1	chr5	1	14909000	-0.0881919
TAg1	chr5	14909001	15493000	-1.65525
TAg1	chr5	15493001	15640000	-1.27039
TAg1	chr5	15640001	15707000	-1.68835
TAg1	chr5	15707001	94635000	-0.0723174
TAg1	chr5	94635001	95270000	-1.00626
TAg1	chr5	95270001	151835000	0.0154559
TAg1	chr6	1	47652000	-0.0502287
TAg1	chr6	47652001	47777000	-2.08694
TAg1	chr6	47777001	149737000	-0.0369502
TAg1	chr7	1	145442000	-0.047297
TAg1	chr10	1	130695000	-0.0516301
TAg1	chr8	1	19694000	-0.0647926
TAg1	chr8	19694001	19921000	-1.10106
TAg1	chr8	19921001	20014000	-0.149418
TAg1	chr8	20014001	20556000	-1.30465
TAg1	chr8	20556001	20630000	-1.64688
TAg1	chr8	20630001	20833000	-1.30166
TAg1	chr8	20833001	71803000	-0.0729434
TAg1	chr8	71803001	71856000	-1.25045
TAg1	chr8	71856001	129402000	-0.0206675
TAg1	chr14	1	43252000	-0.116841
TAg1	chr14	43252001	43496000	-1.15513
TAg1	chr14	43496001	124903000	-0.0779245
TAg1	chr9	1	124596000	-0.00737027
TAg1	chr11	1	3120000	-0.391772
TAg1	chr11	3120001	3200000	-2.84948
TAg1	chr11	3200001	122083000	0.0185708
TAg1	chr13	1	12788000	-0.0905793
TAg1	chr13	12788001	12988000	-0.978257
TAg1	chr13	12988001	120422000	-0.0544544
TAg1	chr12	1	120130000	-0.0488154
TAg1	chr15	1	104044000	0.0126948
TAg1	chr16	1	98208000	-0.0475836
TAg1	chr17	1	94988000	-0.0239352
TAg1	chr18	1	90703000	-0.024668
TAg1	chr19	1	61432000	0.0776788
TAg1	chrM	1	17000	-3.88593
TAg2	chr1	1	195472000	-0.00124665
TAg2	chr2	1	175274000	-0.000646797
TAg2	chr2	175274001	175982000	-0.532777
TAg2	chr2	175982001	182114000	0.0372853
TAg2	chrX	1	31165000	0.0153322
TAg2	chrX	31165001	31256000	0.863748
TAg2	chrX	31256001	171032000	0.0021399
TAg2	chr3	1	160040000	-0.00302691
TAg2	chr4	1	156509000	-0.00163609
TAg2	chr5	1	151835000	0.0182357
TAg2	chr6	1	149737000	0.00777282
TAg2	chr7	1	145442000	0.00422448
TAg2	chr10	1	130695000	0.000149619
TAg2	chr8	1	129402000	-0.000400263
TAg2	chr14	1	69249000	0.0323772
TAg2	chr14	69249001	69472000	-0.506748
TAg2	chr14	69472001	69598000	0.936396
TAg2	chr14	69598001	124903000	-0.00134983
TAg2	chr9	1	124596000	0.0150065
TAg2	chr11	1	122083000	0.0187842
TAg2	chr13	1	120422000	0.0115868
TAg2	chr12	1	120130000	0.018023
TAg2	chr15	1	104044000	0.0173293
TAg2	chr16	1	98208000	0.0221316
TAg2	chr17	1	94988000	0.0240571
TAg2	chr18	1	90703000	0.0258711
TAg2	chr19	1	61432000	0.0545233
TAg2	chrM	1	17000	-0.879344
TAg3	chr1	1	195472000	-0.0394354
TAg3	chr2	1	182114000	-0.026278
TAg3	chrX	1	94869000	-0.044904
TAg3	chrX	94869001	94994000	0.712345
TAg3	chrX	94994001	123030000	-0.0209694
TAg3	chrX	123030001	123077000	1.31904
TAg3	chrX	123077001	124210000	-0.145218
TAg3	chrX	124210001	124281000	1.1719
TAg3	chrX	124281001	169988000	-0.078962
TAg3	chrX	169988001	171032000	0.747998
TAg3	chr3	1	42410000	-0.0690416
TAg3	chr3	42410001	42585000	-0.765478
TAg3	chr3	42585001	160040000	-0.0578984
TAg3	chr4	1	156509000	-0.00101753
TAg3	chr5	1	27093000	-0.0740552
TAg3	chr5	27093001	27207000	-0.667108
TAg3	chr5	27207001	151835000	0.0247779
TAg3	chr6	1	47654000	-0.0551732
TAg3	chr6	47654001	47786000	0.532011
TAg3	chr6	47786001	148270000	-0.0275365
TAg3	chr6	148270001	148396000	0.566045
TAg3	chr6	148396001	149737000	0.216009
TAg3	chr7	1	59444000	-0.034421
TAg3	chr7	59444001	59623000	-0.677888
TAg3	chr7	59623001	60368000	-0.0883977
TAg3	chr7	60368001	60760000	-0.514792
TAg3	chr7	60760001	145442000	-0.0216761
TAg3	chr10	1	32325000	-0.031906
TAg3	chr10	32325001	32650000	-0.537195
TAg3	chr10	32650001	130695000	-0.0206368
TAg3	chr8	1	123534000	-0.0187937
TAg3	chr8	123534001	123663000	0.645559
TAg3	chr8	123663001	129402000	0.115384
TAg3	chr14	1	124903000	-0.0117923
TAg3	chr9	1	3043000	3.43105
TAg3	chr9	3043001	58913000	-0.00843574
TAg3	chr9	58913001	59033000	0.607429
TAg3	chr9	59033001	124596000	0.034319
TAg3	chr11	1	3204000	1.10935
TAg3	chr11	3204001	122083000	0.0539952
TAg3	chr13	1	120422000	-0.0198181
TAg3	chr12	1	120130000	-0.0162501
TAg3	chr15	1	6700000	0.860166
TAg3	chr15	6700001	8790000	1.05743
TAg3	chr15	8790001	10439000	0.7822
TAg3	chr15	10439001	10890000	1.10099
TAg3	chr15	10890001	11874000	0.868352
TAg3	chr15	11874001	12523000	1.11203
TAg3	chr15	12523001	25355000	0.893558
TAg3	chr15	25355001	25906000	1.14861
TAg3	chr15	25906001	32446000	0.854758
TAg3	chr15	32446001	33832000	1.07308
TAg3	chr15	33832001	34450000	0.8902
TAg3	chr15	34450001	35512000	1.0862
TAg3	chr15	35512001	36784000	0.962116
TAg3	chr15	36784001	39215000	1.06894
TAg3	chr15	39215001	40548000	0.882397
TAg3	chr15	40548001	40972000	1.15768
TAg3	chr15	40972001	41401000	0.874685
TAg3	chr15	41401001	41788000	1.08525
TAg3	chr15	41788001	58914000	0.853299
TAg3	chr15	58914001	59612000	1.13374
TAg3	chr15	59612001	72875000	0.84132
TAg3	chr15	72875001	73865000	1.08987
TAg3	chr15	73865001	75821000	0.900466
TAg3	chr15	75821001	82249000	1.11227
TAg3	chr15	82249001	82457000	0.851807
TAg3	chr15	82457001	85605000	1.11132
TAg3	chr15	85605001	85733000	0.675464
TAg3	chr15	85733001	86209000	1.18532
TAg3	chr15	86209001	88190000	0.927213
TAg3	chr15	88190001	89043000	1.04129
TAg3	chr15	89043001	93177000	0.897838
TAg3	chr15	93177001	93450000	1.11688
TAg3	chr15	93450001	95620000	0.884643
TAg3	chr15	95620001	104044000	1.11063
TAg3	chr16	1	98208000	-0.00952605
TAg3	chr17	1	45737000	0.0373471
TAg3	chr17	45737001	45904000	0.562013
TAg3	chr17	45904001	94988000	0.0280778
TAg3	chr18	1	37689000	0.00807548
TAg3	chr18	37689001	37773000	0.619
TAg3	chr18	37773001	90703000	0.00729993
TAg3	chr19	1	8388000	0.162725
TAg3	chr19	8388001	8564000	0.636654
TAg3	chr19	8564001	37317000	0.0764414
TAg3	chr19	37317001	37468000	0.570735
TAg3	chr19	37468001	59049000	0.150726
TAg3	chr19	59049001	59154000	0.726675
TAg3	chr19	59154001	61432000	0.104674
TAg3	chrM	1	17000	-2.14987
TAg4	chr1	1	85240000	-0.0344002
TAg4	chr1	85240001	85454000	-0.82809
TAg4	chr1	85454001	85583000	-0.364118
TAg4	chr1	85583001	85627000	-0.838248
TAg4	chr1	85627001	88474000	0.010154
TAg4	chr1	88474001	88731000	0.41629
TAg4	chr1	88731001	195472000	-0.0275449
TAg4	chr2	1	29037000	-0.0122644
TAg4	chr2	29037001	29156000	0.516149
TAg4	chr2	29156001	175268000	0.0142323
TAg4	chr2	175268001	176118000	0.307728
TAg4	chr2	176118001	176230000	-0.102501
TAg4	chr2	176230001	176684000	0.292357
TAg4	chr2	176684001	182114000	-0.0164677
TAg4	chrX	1	124333000	-0.0579699
TAg4	chrX	124333001	126029000	0.330118
TAg4	chrX	126029001	171032000	-0.0606093
TAg4	chr3	1	160040000	-0.0310611
TAg4	chr4	1	41848000	-0.0744667
TAg4	chr4	41848001	42708000	0.286234
TAg4	chr4	42708001	156509000	-0.000190543
TAg4	chr5	1	14940000	-0.025675
TAg4	chr5	14940001	14998000	-0.805152
TAg4	chr5	14998001	151835000	-0.010697
TAg4	chr6	1	149737000	-0.017546
TAg4	chr7	1	145442000	-0.0279248
TAg4	chr10	1	130695000	-0.00724295
TAg4	chr8	1	129402000	-0.0210494
TAg4	chr14	1	25875000	-0.0255378
TAg4	chr14	25875001	26358000	0.411045
TAg4	chr14	26358001	124903000	-0.0174661
TAg4	chr9	1	124596000	0.0144422
TAg4	chr11	1	3126000	-0.513326
TAg4	chr11	3126001	3200000	-1.0957
TAg4	chr11	3200001	122083000	0.0364865
TAg4	chr13	1	65660000	-0.00690892
TAg4	chr13	65660001	66511000	0.255479
TAg4	chr13	66511001	120422000	-0.0394538
TAg4	chr12	1	120130000	-0.0034687
TAg4	chr15	1	104044000	-0.00949222
TAg4	chr16	1	89996000	0.000474287
TAg4	chr16	89996001	90246000	0.407762
TAg4	chr16	90246001	98208000	0.0545059
TAg4	chr17	1	94988000	-0.00181783
TAg4	chr18	1	90703000	0.00091526
TAg4	chr19	1	25170000	0.0429887
TAg4	chr19	25170001	25488000	0.346549
TAg4	chr19	25488001	61432000	0.0658074
TAg4	chrM	1	17000	-1.61278
BTAg1	chr1	1	195472000	-0.00451652
BTAg1	chr2	1	182114000	0.0147459
BTAg1	chrX	1	171032000	-0.0210132
BTAg1	chr3	1	160040000	0.00110466
BTAg1	chr4	1	156509000	0.00637272
BTAg1	chr5	1	151835000	0.00766908
BTAg1	chr6	1	149737000	0.0105866
BTAg1	chr7	1	145442000	0.00466651
BTAg1	chr10	1	130695000	0.00559317
BTAg1	chr8	1	129402000	0.00783545
BTAg1	chr14	1	124903000	-0.213618
BTAg1	chr9	1	124596000	0.0168304
BTAg1	chr11	1	122083000	0.0217415
BTAg1	chr13	1	65527000	0.0165544
BTAg1	chr13	65527001	65663000	0.776631
BTAg1	chr13	65663001	120422000	0.0087161
BTAg1	chr12	1	120130000	0.00714925
BTAg1	chr15	1	104044000	0.00936161
BTAg1	chr16	1	41918000	0.206434
BTAg1	chr16	41918001	42174000	0.452754
BTAg1	chr16	42174001	56686000	0.184628
BTAg1	chr16	56686001	57455000	0.368351
BTAg1	chr16	57455001	98208000	0.17312
BTAg1	chr17	1	94988000	0.00847367
BTAg1	chr18	1	90703000	0.011476
BTAg1	chr19	1	61432000	0.0366108
BTAg1	chrM	1	17000	0.461331
BTAg2	chr1	1	84953000	-0.0424301
BTAg2	chr1	84953001	85232000	-0.645031
BTAg2	chr1	85232001	85310000	-1.01117
BTAg2	chr1	85310001	85660000	-0.630906
BTAg2	chr1	85660001	88200000	0.069285
BTAg2	chr1	88200001	88314000	-0.559407
BTAg2	chr1	88314001	195472000	-0.0480426
BTAg2	chr2	1	182114000	-0.0136639
BTAg2	chrX	1	31120000	-0.193047
BTAg2	chrX	31120001	31255000	-0.583074
BTAg2	chrX	31255001	124216000	-0.174492
BTAg2	chrX	124216001	124298000	0.664437
BTAg2	chrX	124298001	169884000	-0.177944
BTAg2	chrX	169884001	169973000	0.596792
BTAg2	chrX	169973001	171032000	-0.206716
BTAg2	chr3	1	92211000	-0.0468893
BTAg2	chr3	92211001	92287000	-0.469295
BTAg2	chr3	92287001	160040000	-0.0351621
BTAg2	chr4	1	145762000	-0.0139867
BTAg2	chr4	145762001	145880000	-0.582234
BTAg2	chr4	145880001	146254000	-0.271167
BTAg2	chr4	146254001	146747000	-0.512047
BTAg2	chr4	146747001	147004000	-0.152524
BTAg2	chr4	147004001	147657000	-0.52916
BTAg2	chr4	147657001	156509000	0.0525839
BTAg2	chr5	1	14897000	-0.0560086
BTAg2	chr5	14897001	15648000	-0.770305
BTAg2	chr5	15648001	15715000	-0.975808
BTAg2	chr5	15715001	93878000	-0.0279126
BTAg2	chr5	93878001	94043000	-0.481702
BTAg2	chr5	94043001	94451000	-0.314908
BTAg2	chr5	94451001	95278000	-0.52403
BTAg2	chr5	95278001	95517000	-0.31227
BTAg2	chr5	95517001	95626000	-0.471288
BTAg2	chr5	95626001	151835000	0.0419988
BTAg2	chr6	1	149737000	-0.0270101
BTAg2	chr7	1	15415000	-0.0817207
BTAg2	chr7	15415001	15458000	-0.567269
BTAg2	chr7	15458001	59726000	-0.0455097
BTAg2	chr7	59726001	59920000	-0.561405
BTAg2	chr7	59920001	145442000	-0.00445606
BTAg2	chr10	1	130695000	-0.00674359
BTAg2	chr8	1	19688000	-0.034045
BTAg2	chr8	19688001	19913000	-0.502458
BTAg2	chr8	19913001	20066000	-0.185879
BTAg2	chr8	20066001	20827000	-0.548135
BTAg2	chr8	20827001	36082000	-0.0148738
BTAg2	chr8	36082001	36297000	0.435922
BTAg2	chr8	36297001	71807000	-0.0420194
BTAg2	chr8	71807001	71866000	-0.504902
BTAg2	chr8	71866001	129402000	-0.00476857
BTAg2	chr14	1	43249000	-0.0258141
BTAg2	chr14	43249001	43533000	-0.483618
BTAg2	chr14	43533001	124903000	-0.0277854
BTAg2	chr9	1	67076000	0.0128459
BTAg2	chr9	67076001	67212000	0.486693
BTAg2	chr9	67212001	124596000	0.0258489
BTAg2	chr11	1	3126000	-0.304951
BTAg2	chr11	3126001	3200000	-1.24494
BTAg2	chr11	3200001	69361000	0.020613
BTAg2	chr11	69361001	69725000	0.414762
BTAg2	chr11	69725001	94246000	0.0840668
BTAg2	chr11	94246001	94530000	0.406519
BTAg2	chr11	94530001	122083000	0.110499
BTAg2	chr13	1	12868000	-0.0718696
BTAg2	chr13	12868001	12985000	-0.426394
BTAg2	chr13	12985001	120422000	-0.0142427
BTAg2	chr12	1	9877000	0.0233857
BTAg2	chr12	9877001	9983000	0.58833
BTAg2	chr12	9983001	16722000	-0.0106884
BTAg2	chr12	16722001	16809000	0.666275
BTAg2	chr12	16809001	120130000	-0.0170824
BTAg2	chr15	1	104044000	0.00172638
BTAg2	chr16	1	98208000	0.00179257
BTAg2	chr17	1	13201000	0.0459191
BTAg2	chr17	13201001	13395000	-0.467812
BTAg2	chr17	13395001	94988000	0.0162405
BTAg2	chr18	1	90703000	0.00956617
BTAg2	chr19	1	3534000	0.129021
BTAg2	chr19	3534001	4427000	0.323811
BTAg2	chr19	4427001	5500000	0.155205
BTAg2	chr19	5500001	5854000	0.358414
BTAg2	chr19	5854001	7106000	0.22921
BTAg2	chr19	7106001	7304000	0.42636
BTAg2	chr19	7304001	8647000	0.128036
BTAg2	chr19	8647001	9350000	0.361313
BTAg2	chr19	9350001	9923000	0.169664
BTAg2	chr19	9923001	10858000	0.322311
BTAg2	chr19	10858001	25169000	0.150906
BTAg2	chr19	25169001	25405000	0.426572
BTAg2	chr19	25405001	28589000	0.174964
BTAg2	chr19	28589001	30095000	0.309782
BTAg2	chr19	30095001	32171000	0.158375
BTAg2	chr19	32171001	32479000	0.416355
BTAg2	chr19	32479001	38417000	0.156638
BTAg2	chr19	38417001	38664000	0.457873
BTAg2	chr19	38664001	40906000	0.137744
BTAg2	chr19	40906001	41644000	0.322335
BTAg2	chr19	41644001	44215000	0.174966
BTAg2	chr19	44215001	44327000	0.586603
BTAg2	chr19	44327001	44916000	0.0843727
BTAg2	chr19	44916001	45113000	0.459113
BTAg2	chr19	45113001	45746000	0.176167
BTAg2	chr19	45746001	46348000	0.319499
BTAg2	chr19	46348001	46952000	0.132993
BTAg2	chr19	46952001	47319000	0.358591
BTAg2	chr19	47319001	48680000	0.184628
BTAg2	chr19	48680001	49491000	0.298698
BTAg2	chr19	49491001	53326000	0.095495
BTAg2	chr19	53326001	53991000	0.389673
BTAg2	chr19	53991001	61432000	0.193717
BTAg2	chrM	1	17000	-0.237485
BTAg3	chr1	1	85067000	0.024285
BTAg3	chr1	85067001	85664000	0.538302
BTAg3	chr1	85664001	88218000	0.110477
BTAg3	chr1	88218001	88311000	0.560532
BTAg3	chr1	88311001	195472000	0.0350349
BTAg3	chr2	1	10783000	-0.02189
BTAg3	chr2	10783001	10934000	-0.691226
BTAg3	chr2	10934001	182114000	-0.00385345
BTAg3	chrX	1	31157000	0.00805473
BTAg3	chrX	31157001	31230000	0.488598
BTAg3	chrX	31230001	171032000	-0.0170832
BTAg3	chr3	1	92219000	-0.0243095
BTAg3	chr3	92219001	92277000	0.595669
BTAg3	chr3	92277001	160040000	0.00591906
BTAg3	chr4	1	145678000	-0.0036588
BTAg3	chr4	145678001	145884000	0.535334
BTAg3	chr4	145884001	146145000	0.243059
BTAg3	chr4	146145001	146806000	0.598825
BTAg3	chr4	146806001	147080000	0.269012
BTAg3	chr4	147080001	147435000	0.531162
BTAg3	chr4	147435001	156509000	0.0450749
BTAg3	chr5	1	14939000	0.0261852
BTAg3	chr5	14939001	15535000	0.503777
BTAg3	chr5	15535001	15574000	0.00891701
BTAg3	chr5	15574001	15716000	0.482812
BTAg3	chr5	15716001	151835000	0.00945195
BTAg3	chr6	1	47651000	0.0646769
BTAg3	chr6	47651001	47777000	0.793672
BTAg3	chr6	47777001	149737000	0.059622
BTAg3	chr7	1	14090000	0.000538529
BTAg3	chr7	14090001	14179000	-0.696628
BTAg3	chr7	14179001	145442000	-0.00209377
BTAg3	chr10	1	130695000	-0.00146228
BTAg3	chr8	1	19688000	-0.0141144
BTAg3	chr8	19688001	19921000	0.49068
BTAg3	chr8	19921001	20049000	0.255934
BTAg3	chr8	20049001	20820000	0.489665
BTAg3	chr8	20820001	55111000	-0.0216358
BTAg3	chr8	55111001	55379000	0.646101
BTAg3	chr8	55379001	123552000	-0.016988
BTAg3	chr8	123552001	123624000	0.486613
BTAg3	chr8	123624001	129402000	0.0326283
BTAg3	chr14	1	43252000	0.0129423
BTAg3	chr14	43252001	43314000	0.649383
BTAg3	chr14	43314001	124903000	-0.0709168
BTAg3	chr9	1	3039000	1.31231
BTAg3	chr9	3039001	124596000	0.00326233
BTAg3	chr11	1	3127000	0.134367
BTAg3	chr11	3127001	3195000	0.973389
BTAg3	chr11	3195001	122083000	0.00288144
BTAg3	chr13	1	120422000	0.000337974
BTAg3	chr12	1	120130000	-0.0329747
BTAg3	chr15	1	104044000	0.106667
BTAg3	chr16	1	98208000	0.00325265
BTAg3	chr17	1	94988000	0.00129011
BTAg3	chr18	1	90703000	0.00250928
BTAg3	chr19	1	61432000	0.100881
BTAg3	chrM	1	17000	0.690895
BTAg4	chr1	1	9111000	0.187529
BTAg4	chr1	9111001	9381000	0.378131
BTAg4	chr1	9381001	11066000	0.152716
BTAg4	chr1	11066001	11248000	0.440697
BTAg4	chr1	11248001	35528000	0.126054
BTAg4	chr1	35528001	36062000	0.315617
BTAg4	chr1	36062001	46495000	0.139793
BTAg4	chr1	46495001	46693000	0.429012
BTAg4	chr1	46693001	52286000	0.137784
BTAg4	chr1	52286001	52483000	0.473995
BTAg4	chr1	52483001	52950000	0.144683
BTAg4	chr1	52950001	53067000	0.488582
BTAg4	chr1	53067001	56525000	0.150303
BTAg4	chr1	56525001	57172000	0.327967
BTAg4	chr1	57172001	63199000	0.171365
BTAg4	chr1	63199001	63536000	0.345784
BTAg4	chr1	63536001	64784000	0.162482
BTAg4	chr1	64784001	65092000	0.399594
BTAg4	chr1	65092001	66277000	0.173532
BTAg4	chr1	66277001	66440000	0.449461
BTAg4	chr1	66440001	70691000	0.164869
BTAg4	chr1	70691001	71497000	0.351097
BTAg4	chr1	71497001	72355000	0.0780107
BTAg4	chr1	72355001	72862000	0.317768
BTAg4	chr1	72862001	73588000	0.138009
BTAg4	chr1	73588001	73823000	0.325144
BTAg4	chr1	73823001	84945000	0.112325
BTAg4	chr1	84945001	85726000	0.594387
BTAg4	chr1	85726001	88149000	0.149142
BTAg4	chr1	88149001	88327000	0.629893
BTAg4	chr1	88327001	93851000	0.117845
BTAg4	chr1	93851001	93994000	0.515847
BTAg4	chr1	93994001	119531000	0.108657
BTAg4	chr1	119531001	119813000	0.414285
BTAg4	chr1	119813001	129869000	0.146164
BTAg4	chr1	129869001	130140000	0.451325
BTAg4	chr1	130140001	136774000	0.0778411
BTAg4	chr1	136774001	137419000	0.369726
BTAg4	chr1	137419001	138195000	0.177612
BTAg4	chr1	138195001	138406000	0.407469
BTAg4	chr1	138406001	157731000	0.132685
BTAg4	chr1	157731001	159671000	0.321923
BTAg4	chr1	159671001	165895000	0.120275
BTAg4	chr1	165895001	166479000	0.314595
BTAg4	chr1	166479001	170190000	0.139651
BTAg4	chr1	170190001	170845000	0.404312
BTAg4	chr1	170845001	172852000	0.10302
BTAg4	chr1	172852001	173114000	0.38269
BTAg4	chr1	173114001	192280000	0.144649
BTAg4	chr1	192280001	192565000	0.459837
BTAg4	chr1	192565001	194345000	0.0897488
BTAg4	chr1	194345001	194868000	0.325187
BTAg4	chr1	194868001	195472000	0.211475
BTAg4	chr2	1	27756000	0.000798336
BTAg4	chr2	27756001	27937000	-0.504691
BTAg4	chr2	27937001	30580000	-0.0388152
BTAg4	chr2	30580001	31370000	-0.32807
BTAg4	chr2	31370001	74662000	-0.00348455
BTAg4	chr2	74662001	74756000	-0.686401
BTAg4	chr2	74756001	165853000	0.00565701
BTAg4	chr2	165853001	166439000	-0.359
BTAg4	chr2	166439001	167096000	-0.0796543
BTAg4	chr2	167096001	167281000	-0.380858
BTAg4	chr2	167281001	167535000	-0.0587055
BTAg4	chr2	167535001	167815000	-0.396122
BTAg4	chr2	167815001	170083000	-0.0705081
BTAg4	chr2	170083001	170351000	-0.427809
BTAg4	chr2	170351001	173248000	-0.0377733
BTAg4	chr2	173248001	173500000	-0.417537
BTAg4	chr2	173500001	182114000	-0.00581264
BTAg4	chrX	1	31122000	0.0171791
BTAg4	chrX	31122001	31236000	0.482463
BTAg4	chrX	31236001	171032000	0.0313887
BTAg4	chr3	1	108741000	-0.0232542
BTAg4	chr3	108741001	109063000	-0.341923
BTAg4	chr3	109063001	160040000	0.00182228
BTAg4	chr4	1	132996000	-0.0065003
BTAg4	chr4	132996001	133177000	-0.414503
BTAg4	chr4	133177001	137450000	-0.0697251
BTAg4	chr4	137450001	137503000	-0.723247
BTAg4	chr4	137503001	145405000	-0.0323582
BTAg4	chr4	145405001	147825000	0.407283
BTAg4	chr4	147825001	150561000	-0.0715485
BTAg4	chr4	150561001	150926000	-0.35818
BTAg4	chr4	150926001	156509000	0.0216387
BTAg4	chr5	1	14899000	0.00410212
BTAg4	chr5	14899001	15718000	0.539215
BTAg4	chr5	15718001	21258000	0.00838068
BTAg4	chr5	21258001	21408000	-0.560504
BTAg4	chr5	21408001	25924000	0.00897657
BTAg4	chr5	25924001	26131000	0.461743
BTAg4	chr5	26131001	94594000	0.0059944
BTAg4	chr5	94594001	95271000	0.305545
BTAg4	chr5	95271001	106965000	0.0492813
BTAg4	chr5	106965001	107119000	-0.476196
BTAg4	chr5	107119001	113486000	-0.0136548
BTAg4	chr5	113486001	113918000	-0.353312
BTAg4	chr5	113918001	137282000	-0.0200192
BTAg4	chr5	137282001	137381000	-0.553004
BTAg4	chr5	137381001	151835000	-0.00327742
BTAg4	chr6	1	21980000	0.022441
BTAg4	chr6	21980001	22111000	-0.546828
BTAg4	chr6	22111001	50891000	0.0369227
BTAg4	chr6	50891001	51055000	-0.404343
BTAg4	chr6	51055001	52160000	-0.0599245
BTAg4	chr6	52160001	52299000	-0.433264
BTAg4	chr6	52299001	140388000	-0.00549437
BTAg4	chr6	140388001	140504000	-0.510939
BTAg4	chr6	140504001	149737000	0.0112608
BTAg4	chr7	1	15152000	0.000976288
BTAg4	chr7	15152001	15245000	0.526209
BTAg4	chr7	15245001	15865000	0.071803
BTAg4	chr7	15865001	15978000	-0.550269
BTAg4	chr7	15978001	16727000	-0.0659912
BTAg4	chr7	16727001	16957000	-0.397408
BTAg4	chr7	16957001	18976000	0.0146238
BTAg4	chr7	18976001	19373000	-0.36753
BTAg4	chr7	19373001	25648000	0.0367673
BTAg4	chr7	25648001	25830000	-0.390957
BTAg4	chr7	25830001	27224000	0.00311538
BTAg4	chr7	27224001	27494000	-0.411246
BTAg4	chr7	27494001	45361000	-0.0218255
BTAg4	chr7	45361001	45742000	-0.345863
BTAg4	chr7	45742001	70263000	0.00376481
BTAg4	chr7	70263001	70370000	-0.495681
BTAg4	chr7	70370001	73268000	-0.0477038
BTAg4	chr7	73268001	73429000	-0.416383
BTAg4	chr7	73429001	140903000	-0.000196459
BTAg4	chr7	140903001	141066000	-0.450678
BTAg4	chr7	141066001	145442000	0.0525342
BTAg4	chr10	1	39430000	-0.0228373
BTAg4	chr10	39430001	39575000	-0.493777
BTAg4	chr10	39575001	59875000	0.0148016
BTAg4	chr10	59875001	60040000	-0.440171
BTAg4	chr10	60040001	76610000	-0.0173834
BTAg4	chr10	76610001	76741000	-0.504592
BTAg4	chr10	76741001	81130000	-0.0942379
BTAg4	chr10	81130001	81489000	-0.430489
BTAg4	chr10	81489001	130695000	-0.00334318
BTAg4	chr8	1	13521000	0.0187537
BTAg4	chr8	13521001	13741000	-0.363328
BTAg4	chr8	13741001	19625000	0.0171566
BTAg4	chr8	19625001	20900000	0.399171
BTAg4	chr8	20900001	26966000	-0.0661296
BTAg4	chr8	26966001	27132000	-0.382509
BTAg4	chr8	27132001	33769000	0.0253007
BTAg4	chr8	33769001	33950000	-0.417642
BTAg4	chr8	33950001	70437000	-0.0140843
BTAg4	chr8	70437001	70874000	-0.365013
BTAg4	chr8	70874001	71358000	0.10258
BTAg4	chr8	71358001	71637000	-0.440607
BTAg4	chr8	71637001	77408000	0.00582019
BTAg4	chr8	77408001	77551000	-0.454088
BTAg4	chr8	77551001	84637000	-0.0309048
BTAg4	chr8	84637001	84998000	-0.430906
BTAg4	chr8	84998001	105458000	-0.00566465
BTAg4	chr8	105458001	105650000	-0.511743
BTAg4	chr8	105650001	108694000	-0.0592426
BTAg4	chr8	108694001	108899000	-0.427373
BTAg4	chr8	108899001	119988000	-0.00773379
BTAg4	chr8	119988001	120331000	-0.362897
BTAg4	chr8	120331001	121571000	-0.107927
BTAg4	chr8	121571001	121681000	-0.491655
BTAg4	chr8	121681001	121906000	-0.0057533
BTAg4	chr8	121906001	122289000	-0.360156
BTAg4	chr8	122289001	126561000	-0.0442345
BTAg4	chr8	126561001	126846000	-0.333049
BTAg4	chr8	126846001	129402000	0.0161953
BTAg4	chr14	1	13870000	0.0188203
BTAg4	chr14	13870001	14041000	-0.40648
BTAg4	chr14	14041001	21826000	-0.0786648
BTAg4	chr14	21826001	22057000	-0.383252
BTAg4	chr14	22057001	25281000	-0.121793
BTAg4	chr14	25281001	25565000	-0.444638
BTAg4	chr14	25565001	25654000	0.0155876
BTAg4	chr14	25654001	26097000	-0.36359
BTAg4	chr14	26097001	31886000	-0.0263378
BTAg4	chr14	31886001	32042000	-0.4772
BTAg4	chr14	32042001	43289000	0.00448771
BTAg4	chr14	43289001	43621000	0.34486
BTAg4	chr14	43621001	47803000	-0.0678632
BTAg4	chr14	47803001	48364000	-0.355618
BTAg4	chr14	48364001	50778000	-0.0210528
BTAg4	chr14	50778001	51027000	-0.436283
BTAg4	chr14	51027001	51850000	-0.0140145
BTAg4	chr14	51850001	52048000	-0.498668
BTAg4	chr14	52048001	55758000	-0.0415107
BTAg4	chr14	55758001	55931000	-0.472773
BTAg4	chr14	55931001	69355000	-0.00539885
BTAg4	chr14	69355001	69790000	-0.304442
BTAg4	chr14	69790001	76589000	-0.112506
BTAg4	chr14	76589001	76762000	-0.344021
BTAg4	chr14	76762001	118645000	-0.0591114
BTAg4	chr14	118645001	118976000	-0.322696
BTAg4	chr14	118976001	124903000	-0.0271509
BTAg4	chr9	1	3040000	1.70583
BTAg4	chr9	3040001	40647000	0.0117646
BTAg4	chr9	40647001	40819000	-0.542931
BTAg4	chr9	40819001	43499000	0.0212737
BTAg4	chr9	43499001	43631000	0.45452
BTAg4	chr9	43631001	65168000	0.0068265
BTAg4	chr9	65168001	65312000	-0.445233
BTAg4	chr9	65312001	106337000	0.036447
BTAg4	chr9	106337001	106496000	-0.46982
BTAg4	chr9	106496001	107524000	0.0734885
BTAg4	chr9	107524001	107643000	-0.44063
BTAg4	chr9	107643001	119633000	-0.00915551
BTAg4	chr9	119633001	119711000	0.608843
BTAg4	chr9	119711001	124596000	-0.0150991
BTAg4	chr11	1	3127000	0.134935
BTAg4	chr11	3127001	3200000	1.03248
BTAg4	chr11	3200001	46049000	0.000301258
BTAg4	chr11	46049001	46173000	-0.521775
BTAg4	chr11	46173001	50607000	0.0128959
BTAg4	chr11	50607001	50744000	-0.449699
BTAg4	chr11	50744001	54895000	0.0207597
BTAg4	chr11	54895001	55092000	-0.377987
BTAg4	chr11	55092001	69577000	0.0174402
BTAg4	chr11	69577001	70042000	-0.339141
BTAg4	chr11	70042001	94867000	0.0151124
BTAg4	chr11	94867001	95015000	-0.42874
BTAg4	chr11	95015001	95292000	-0.0647162
BTAg4	chr11	95292001	95652000	-0.329237
BTAg4	chr11	95652001	98718000	-0.0550111
BTAg4	chr11	98718001	98966000	-0.37489
BTAg4	chr11	98966001	100929000	0.0451232
BTAg4	chr11	100929001	101282000	-0.363114
BTAg4	chr11	101282001	117228000	-0.0143052
BTAg4	chr11	117228001	117348000	-0.434955
BTAg4	chr11	117348001	118982000	-0.0548492
BTAg4	chr11	118982001	119098000	-0.501974
BTAg4	chr11	119098001	122083000	-0.0143579
BTAg4	chr13	1	6471000	-0.0466484
BTAg4	chr13	6471001	6683000	-0.410595
BTAg4	chr13	6683001	12781000	-0.00116642
BTAg4	chr13	12781001	12967000	0.291669
BTAg4	chr13	12967001	51838000	-0.000422527
BTAg4	chr13	51838001	52061000	-0.38596
BTAg4	chr13	52061001	53184000	-0.0883965
BTAg4	chr13	53184001	53366000	-0.524024
BTAg4	chr13	53366001	60210000	-0.00179743
BTAg4	chr13	60210001	60731000	-0.303835
BTAg4	chr13	60731001	102854000	-0.0122317
BTAg4	chr13	102854001	102926000	-0.518734
BTAg4	chr13	102926001	114817000	-0.0490027
BTAg4	chr13	114817001	114934000	-0.559074
BTAg4	chr13	114934001	120422000	0.0486963
BTAg4	chr12	1	71731000	-0.0306067
BTAg4	chr12	71731001	72088000	-0.417992
BTAg4	chr12	72088001	73351000	-0.0405103
BTAg4	chr12	73351001	73496000	-0.536715
BTAg4	chr12	73496001	76464000	-0.0589908
BTAg4	chr12	76464001	76638000	-0.34742
BTAg4	chr12	76638001	79307000	0.0588364
BTAg4	chr12	79307001	80269000	-0.331511
BTAg4	chr12	80269001	103324000	-0.0486224
BTAg4	chr12	103324001	103439000	-0.483443
BTAg4	chr12	103439001	108258000	-0.0331651
BTAg4	chr12	108258001	108531000	-0.440532
BTAg4	chr12	108531001	111629000	-0.11213
BTAg4	chr12	111629001	111821000	-0.377574
BTAg4	chr12	111821001	112554000	0.00277587
BTAg4	chr12	112554001	112906000	-0.358028
BTAg4	chr12	112906001	120130000	-0.0550142
BTAg4	chr15	1	4038000	0.188522
BTAg4	chr15	4038001	4432000	0.418566
BTAg4	chr15	4432001	6391000	0.121344
BTAg4	chr15	6391001	8165000	0.330987
BTAg4	chr15	8165001	11915000	0.166072
BTAg4	chr15	11915001	13579000	0.305245
BTAg4	chr15	13579001	15271000	0.200237
BTAg4	chr15	15271001	15610000	0.35195
BTAg4	chr15	15610001	18209000	0.171517
BTAg4	chr15	18209001	19241000	0.317321
BTAg4	chr15	19241001	22867000	0.204366
BTAg4	chr15	22867001	23535000	0.312152
BTAg4	chr15	23535001	25455000	0.178018
BTAg4	chr15	25455001	26421000	0.277094
BTAg4	chr15	26421001	28394000	0.166357
BTAg4	chr15	28394001	29441000	0.318922
BTAg4	chr15	29441001	30271000	0.185935
BTAg4	chr15	30271001	31095000	0.357169
BTAg4	chr15	31095001	32377000	0.179299
BTAg4	chr15	32377001	34295000	0.324883
BTAg4	chr15	34295001	34505000	0.0557178
BTAg4	chr15	34505001	34805000	0.471957
BTAg4	chr15	34805001	36815000	0.207201
BTAg4	chr15	36815001	38007000	0.313188
BTAg4	chr15	38007001	38476000	0.177536
BTAg4	chr15	38476001	39891000	0.364497
BTAg4	chr15	39891001	40350000	0.190484
BTAg4	chr15	40350001	41751000	0.343263
BTAg4	chr15	41751001	42961000	0.185538
BTAg4	chr15	42961001	45505000	0.384659
BTAg4	chr15	45505001	46391000	0.182868
BTAg4	chr15	46391001	46712000	0.364858
BTAg4	chr15	46712001	49374000	0.188561
BTAg4	chr15	49374001	50574000	0.327461
BTAg4	chr15	50574001	50926000	0.150899
BTAg4	chr15	50926001	53167000	0.318519
BTAg4	chr15	53167001	53410000	0.130247
BTAg4	chr15	53410001	56314000	0.286064
BTAg4	chr15	56314001	56770000	0.147722
BTAg4	chr15	56770001	57565000	0.370379
BTAg4	chr15	57565001	60190000	0.188772
BTAg4	chr15	60190001	61972000	0.330238
BTAg4	chr15	61972001	63353000	0.155639
BTAg4	chr15	63353001	63984000	0.355777
BTAg4	chr15	63984001	64483000	0.13434
BTAg4	chr15	64483001	66828000	0.303264
BTAg4	chr15	66828001	67186000	0.13016
BTAg4	chr15	67186001	69727000	0.322839
BTAg4	chr15	69727001	71804000	0.229747
BTAg4	chr15	71804001	73141000	0.365883
BTAg4	chr15	73141001	73571000	0.120681
BTAg4	chr15	73571001	75559000	0.357589
BTAg4	chr15	75559001	77410000	0.161029
BTAg4	chr15	77410001	77695000	0.502057
BTAg4	chr15	77695001	78047000	0.0423375
BTAg4	chr15	78047001	78743000	0.320725
BTAg4	chr15	78743001	79969000	0.053885
BTAg4	chr15	79969001	81026000	0.322619
BTAg4	chr15	81026001	82102000	0.113896
BTAg4	chr15	82102001	83120000	0.363165
BTAg4	chr15	83120001	83729000	0.150544
BTAg4	chr15	83729001	84943000	0.346191
BTAg4	chr15	84943001	85332000	0.122806
BTAg4	chr15	85332001	85501000	0.44915
BTAg4	chr15	85501001	86232000	0.166698
BTAg4	chr15	86232001	88598000	0.370359
BTAg4	chr15	88598001	89770000	0.192044
BTAg4	chr15	89770001	90981000	0.341395
BTAg4	chr15	90981001	94679000	0.18884
BTAg4	chr15	94679001	95742000	0.380287
BTAg4	chr15	95742001	95942000	0.0515943
BTAg4	chr15	95942001	96449000	0.370444
BTAg4	chr15	96449001	97053000	0.154107
BTAg4	chr15	97053001	98519000	0.345858
BTAg4	chr15	98519001	99293000	0.0625857
BTAg4	chr15	99293001	99540000	0.333668
BTAg4	chr15	99540001	100736000	0.145651
BTAg4	chr15	100736001	101056000	0.326583
BTAg4	chr15	101056001	101537000	0.110874
BTAg4	chr15	101537001	102063000	0.364501
BTAg4	chr15	102063001	103560000	0.100012
BTAg4	chr15	103560001	104044000	0.456482
BTAg4	chr16	1	3356000	0.408652
BTAg4	chr16	3356001	24423000	0.0188986
BTAg4	chr16	24423001	24507000	-0.514958
BTAg4	chr16	24507001	34906000	-0.0298256
BTAg4	chr16	34906001	35282000	-0.370931
BTAg4	chr16	35282001	39129000	-0.00235709
BTAg4	chr16	39129001	39399000	0.349429
BTAg4	chr16	39399001	98208000	-0.00934473
BTAg4	chr17	1	5711000	0.0325471
BTAg4	chr17	5711001	6015000	-0.333309
BTAg4	chr17	6015001	6208000	-0.0777025
BTAg4	chr17	6208001	6569000	0.340019
BTAg4	chr17	6569001	13006000	0.00230144
BTAg4	chr17	13006001	13571000	0.404447
BTAg4	chr17	13571001	28193000	0.0180471
BTAg4	chr17	28193001	28531000	-0.379223
BTAg4	chr17	28531001	34585000	0.00457601
BTAg4	chr17	34585001	34703000	-0.463102
BTAg4	chr17	34703001	35821000	-0.12823
BTAg4	chr17	35821001	35925000	-0.509242
BTAg4	chr17	35925001	45549000	0.017952
BTAg4	chr17	45549001	45634000	-0.54835
BTAg4	chr17	45634001	94988000	0.00304278
BTAg4	chr18	1	5121000	0.0475403
BTAg4	chr18	5121001	5220000	-0.513668
BTAg4	chr18	5220001	61633000	0.0181507
BTAg4	chr18	61633001	61696000	-0.576532
BTAg4	chr18	61696001	64628000	0.029119
BTAg4	chr18	64628001	65001000	-0.366017
BTAg4	chr18	65001001	67918000	-0.0370208
BTAg4	chr18	67918001	68039000	-0.480038
BTAg4	chr18	68039001	82673000	0.0080348
BTAg4	chr18	82673001	82994000	-0.336603
BTAg4	chr18	82994001	90703000	0.0127184
BTAg4	chr19	1	5727000	-0.0679843
BTAg4	chr19	5727001	5981000	-0.406486
BTAg4	chr19	5981001	40482000	0.0516345
BTAg4	chr19	40482001	40557000	-0.758068
BTAg4	chr19	40557001	45971000	0.0307742
BTAg4	chr19	45971001	46077000	-0.519466
BTAg4	chr19	46077001	61432000	0.0759221
BTAg4	chrM	1	17000	-0.675018
